# Supplementary material for: Crystal structure of a Pd4 carbonyl tri­phenyl­phosphane cluster [Pd4(CO)5(PPh3)4]·2C4H8O, comparing solvates
Source: Acta Crystallogr E Crystallogr Commun. 2016 Jan 6;72(Pt 2):120–3. doi: 10.1107/S205698901502441X (PMC4770947; doi:10.1107/S205698901502441X)
Supplement: Supplementary file 1 [file e-72-00120-sup1.cif]

##############################################################################
#                                                                            #
# This CIF contains the data in a paper accepted for publication in          #
# Acta Crystallographica Section E. It conforms to the requirements of       #
# Notes for Authors for Acta Crystallographica Section E, and has been       #
# peer reviewed under the auspices of the IUCr Commission on Journals.       #
#                                                                            #
# Full details of the Crystallographic Information File format               #
# are given in the paper "The Crystallographic Information File (CIF):       #
# a New Standard Archive File for Crystallography" by S. R. Hall, F. H.      #
# Allen and I. D. Brown [Acta Cryst. (1991), A47, 655-685].                  #
#                                                                            #
# The current version of the core CIF dictionary is obtainable from          #
# ftp://ftp.iucr.org/pub/cif_core.dic.                                       #
#                                                                            #
# Software is freely available for graphical display of the structure(s)     #
# in this CIF. For information consult the CIF software page                 #
# http://www.iucr.org/resources/cif/software.                                #
#                                                                            #
# This file may be used for bona fide research purposes within the           #
# scientific community so long as proper attribution is given to the journal # 
# article from which it was obtained.                                        #
#                                                                            #
##############################################################################
data_I
_audit_creation_method     'SHELXL-2014/7'
_database_code_depnum_ccdc_archive     'CCDC 1443364'
_chemical_name_systematic
;\
Pentakis(\m-carbonyl-\k^2^<i>C</i>:<i>C</i>)tetrakis(triphenylphosphane-\
\k<i>P</i>)tetrapalladium(5 <i>Pd</i>---<i>Pd</i>) tetrahydrofuran disolvate
;
_chemical_name_common     ?
_chemical_formula_moiety     'C77 H60 O5 P4 Pd4, 2(C4 H8 O)'
_chemical_formula_sum     'C85 H76 O7 P4 Pd4'
_chemical_formula_iupac     '[Pd4 (C O)5 (C18 H15 P)4], 2C4 H8 O'
_chemical_formula_weight     1758.93
_chemical_melting_point     ?
_shelx_space_group_comment
;
The symmetry employed for this shelxl refinement is uniquely defined
by the following loop, which should always be used as a source of
symmetry information in preference to the above space-group names.
They are only intended as comments.
;
_space_group_crystal_system     monoclinic
_space_group_name_H-M_alt     'C 2/c'
_space_group_name_Hall     '-C 2yc'
loop_
    _space_group_symop_operation_xyz
    'x, y, z'
    '-x, y, -z+1/2'
    'x+1/2, y+1/2, z'
    '-x+1/2, y+1/2, -z+1/2'
    '-x, -y, -z'
    'x, -y, z-1/2'
    '-x+1/2, -y+1/2, -z'
    'x+1/2, -y+1/2, z-1/2'
_cell_length_a     27.254(9)
_cell_length_b     16.016(6)
_cell_length_c     17.938(7)
_cell_angle_alpha     90
_cell_angle_beta     105.92(2)
_cell_angle_gamma     90
_cell_volume     7530(5)
_cell_formula_units_Z     4
_cell_measurement_reflns_used     4740
_cell_measurement_theta_min     2.6
_cell_measurement_theta_max     22.2
_cell_measurement_temperature     120(2)
_exptl_crystal_description     'platelets'
_exptl_crystal_colour     red
_exptl_crystal_size_max     0.18
_exptl_crystal_size_mid     0.12
_exptl_crystal_size_min     0.05
_exptl_crystal_density_diffrn     1.552
_exptl_crystal_density_meas     ?
_exptl_crystal_density_method     ?
_exptl_crystal_F_000     3544
_exptl_absorpt_coefficient_mu     1.080
_exptl_absorpt_correction_type     none
_exptl_absorpt_process_details     ?
_shelx_estimated_absorpt_T_min     ?
_shelx_estimated_absorpt_T_max     ?
_exptl_absorpt_correction_T_min     ?
_exptl_absorpt_correction_T_max     ?
_diffrn_ambient_temperature     120(2)
_diffrn_radiation_type     MoK\a
_diffrn_radiation_wavelength     0.71069
_diffrn_radiation_source     'Rigaku UltraX 18 rotating anode'
_diffrn_radiation_monochromator     'Zr filter'
_diffrn_measurement_device_type     'MAR345 image plate'
_diffrn_measurement_method     '111 images, \D\F 2\%'
_diffrn_detector_area_resol_mean     ?
_diffrn_reflns_number     9236
_diffrn_reflns_av_R_equivalents     0.0369
_diffrn_reflns_theta_min     2.543
_diffrn_reflns_theta_max     22.224
_diffrn_reflns_theta_full     22.224
_diffrn_measured_fraction_theta_max     0.997
_diffrn_measured_fraction_theta_full     0.997
_diffrn_reflns_limit_h_min     -28
_diffrn_reflns_limit_h_max     28
_diffrn_reflns_limit_k_min     -17
_diffrn_reflns_limit_k_max     17
_diffrn_reflns_limit_l_min     -19
_diffrn_reflns_limit_l_max     19
_refine_special_details     ?
_reflns_number_total     4739
_reflns_number_gt     3938
_reflns_threshold_expression     'I > 2\s(I)'
_refine_ls_structure_factor_coef     Fsqd
_refine_ls_matrix_type     full
_refine_ls_R_factor_all     0.0466
_refine_ls_R_factor_gt     0.0350
_refine_ls_wR_factor_gt     0.0806
_refine_ls_wR_factor_ref     0.0856
_refine_ls_goodness_of_fit_ref     1.035
_refine_ls_restrained_S_all     1.035
_refine_ls_number_reflns     4739
_refine_ls_number_parameters     453
_refine_ls_number_restraints     0
_refine_ls_hydrogen_treatment     constr
_refine_ls_weighting_scheme     calc
_refine_ls_weighting_details
             'w=1/[\s^2^(Fo^2^)+(0.0201P)^2^+36.9627P] where P=(Fo^2^+2Fc^2^)/3'
_atom_sites_solution_hydrogens     geom
_atom_sites_solution_primary     ?
_atom_sites_solution_secondary     ?
_refine_ls_shift/su_max     0.001
_refine_ls_shift/su_mean     0.000
_refine_diff_density_max     0.539
_refine_diff_density_min     -0.529
_refine_ls_extinction_method     none
_refine_ls_extinction_coef     .
loop_
    _atom_type_symbol
    _atom_type_description
    _atom_type_scat_dispersion_real
    _atom_type_scat_dispersion_imag
    _atom_type_scat_source
    'C' 'C' 0.0033 0.0016
                         'International Tables Vol C Tables 4.2.6.8 and 6.1.1.4'
    'H' 'H' 0.0000 0.0000
                         'International Tables Vol C Tables 4.2.6.8 and 6.1.1.4'
    'O' 'O' 0.0106 0.0060
                         'International Tables Vol C Tables 4.2.6.8 and 6.1.1.4'
    'P' 'P' 0.1023 0.0942
                         'International Tables Vol C Tables 4.2.6.8 and 6.1.1.4'
    'Pd' 'Pd' -0.9988 1.0072
                         'International Tables Vol C Tables 4.2.6.8 and 6.1.1.4'
_computing_data_collection
;
<i>mar345</i> (Klein, 1998)
;
_computing_cell_refinement
;
<i>marHKL</i> (Klein & Bartels, 2000)
;
_computing_data_reduction
;
<i>marHKL</i> (Klein & Bartels, 2000)
;
_computing_structure_solution
;
SHELXS97 (Sheldrick, 2008)
;
_computing_structure_refinement
;
SHELXL2014 (Sheldrick, 2015)
;
_computing_molecular_graphics
;
Mercury (Macrae <i>et al.</i>,  2008)
;
_computing_publication_material
;
Mercury (Macrae <i>et al.</i>,  2008) and PLATON (Spek, 2009)
;
loop_
    _atom_site_type_symbol
    _atom_site_label
    _atom_site_fract_x
    _atom_site_fract_y
    _atom_site_fract_z
    _atom_site_U_iso_or_equiv
    _atom_site_adp_type
    _atom_site_calc_flag
    _atom_site_occupancy
    _atom_site_disorder_assembly
    _atom_site_disorder_group
    Pd Pd1 0.00088(2) 0.70651(2) 0.16201(2) 0.01857(13) Uani d 1 . .
    Pd Pd2 -0.05342(2) 0.59762(2) 0.22629(2) 0.01713(13) Uani d 1 . .
    C C1 0.0757(2) 0.6757(3) 0.1897(3) 0.0248(13) Uani d 1 . .
    O O1 0.11225(15) 0.6829(2) 0.1692(2) 0.0345(9) Uani d 1 . .
    C C2 -0.0735(2) 0.6741(3) 0.1236(3) 0.0239(12) Uani d 1 . .
    O O2 -0.10823(14) 0.6805(2) 0.0691(2) 0.0333(9) Uani d 1 . .
    C C3 0.0000 0.5003(5) 0.2500 0.0231(17) Uani d 1 . .
    O O3 0.0000 0.4268(3) 0.2500 0.0320(13) Uani d 1 . .
    P P3 -0.00131(5) 0.82666(8) 0.09097(7) 0.0185(3) Uani d 1 . .
    C C4 0.06148(19) 0.8732(3) 0.1019(3) 0.0180(11) Uani d 1 . .
    C C5 0.0797(2) 0.8963(3) 0.0400(3) 0.0235(12) Uani d 1 . .
    H H5 0.0579 0.8915 -0.0113 0.028 Uiso calc 1 . .
    C C6 0.1284(2) 0.9258(3) 0.0510(3) 0.0275(13) Uani d 1 . .
    H H6 0.1405 0.9401 0.0078 0.033 Uiso calc 1 . .
    C C7 0.1599(2) 0.9346(4) 0.1258(3) 0.0328(14) Uani d 1 . .
    H H7 0.1937 0.9548 0.1340 0.039 Uiso calc 1 . .
    C C8 0.1422(2) 0.9140(4) 0.1878(3) 0.0365(15) Uani d 1 . .
    H H8 0.1636 0.9211 0.2390 0.044 Uiso calc 1 . .
    C C9 0.0937(2) 0.8833(3) 0.1764(3) 0.0281(13) Uani d 1 . .
    H H9 0.0819 0.8686 0.2199 0.034 Uiso calc 1 . .
    C C10 -0.02718(19) 0.8146(3) -0.0143(3) 0.0208(12) Uani d 1 . .
    C C11 -0.0615(2) 0.8691(3) -0.0601(3) 0.0262(13) Uani d 1 . .
    H H11 -0.0741 0.9150 -0.0372 0.031 Uiso calc 1 . .
    C C12 -0.0777(2) 0.8572(4) -0.1398(3) 0.0346(15) Uani d 1 . .
    H H12 -0.1024 0.8936 -0.1714 0.041 Uiso calc 1 . .
    C C13 -0.0577(2) 0.7919(4) -0.1732(3) 0.0373(15) Uani d 1 . .
    H H13 -0.0678 0.7850 -0.2279 0.045 Uiso calc 1 . .
    C C14 -0.0234(2) 0.7371(4) -0.1274(3) 0.0373(15) Uani d 1 . .
    H H14 -0.0100 0.6924 -0.1506 0.045 Uiso calc 1 . .
    C C15 -0.0085(2) 0.7470(3) -0.0478(3) 0.0280(13) Uani d 1 . .
    H H15 0.0143 0.7082 -0.0161 0.034 Uiso calc 1 . .
    C C16 -0.03973(19) 0.9103(3) 0.1160(3) 0.0199(12) Uani d 1 . .
    C C17 -0.0907(2) 0.8940(3) 0.1112(3) 0.0253(13) Uani d 1 . .
    H H17 -0.1050 0.8410 0.0939 0.030 Uiso calc 1 . .
    C C18 -0.1208(2) 0.9551(4) 0.1318(3) 0.0317(14) Uani d 1 . .
    H H18 -0.1556 0.9436 0.1275 0.038 Uiso calc 1 . .
    C C19 -0.1010(2) 1.0321(3) 0.1581(3) 0.0327(15) Uani d 1 . .
    H H19 -0.1216 1.0734 0.1728 0.039 Uiso calc 1 . .
    C C20 -0.0505(2) 1.0477(4) 0.1628(3) 0.0309(14) Uani d 1 . .
    H H20 -0.0364 1.1008 0.1802 0.037 Uiso calc 1 . .
    C C21 -0.0199(2) 0.9878(3) 0.1425(3) 0.0258(13) Uani d 1 . .
    H H21 0.0149 0.9998 0.1468 0.031 Uiso calc 1 . .
    P P4 -0.12826(5) 0.52022(8) 0.19235(7) 0.0191(3) Uani d 1 . .
    C C22 -0.12432(19) 0.4330(3) 0.1291(3) 0.0233(12) Uani d 1 . .
    C C23 -0.1279(2) 0.3498(3) 0.1471(3) 0.0314(14) Uani d 1 . .
    H H23 -0.1329 0.3344 0.1956 0.038 Uiso calc 1 . .
    C C24 -0.1241(2) 0.2883(4) 0.0939(4) 0.0433(16) Uani d 1 . .
    H H24 -0.1259 0.2312 0.1072 0.052 Uiso calc 1 . .
    C C25 -0.1178(2) 0.3084(4) 0.0231(4) 0.0373(15) Uani d 1 . .
    H H25 -0.1160 0.2660 -0.0131 0.045 Uiso calc 1 . .
    C C26 -0.1141(3) 0.3903(4) 0.0058(4) 0.0475(17) Uani d 1 . .
    H H26 -0.1096 0.4052 -0.0431 0.057 Uiso calc 1 . .
    C C27 -0.1170(2) 0.4521(4) 0.0578(3) 0.0419(16) Uani d 1 . .
    H H27 -0.1139 0.5088 0.0444 0.050 Uiso calc 1 . .
    C C28 -0.14892(18) 0.4741(3) 0.2725(3) 0.0195(12) Uani d 1 . .
    C C29 -0.1977(2) 0.4841(4) 0.2804(3) 0.0312(14) Uani d 1 . .
    H H29 -0.2223 0.5150 0.2426 0.037 Uiso calc 1 . .
    C C30 -0.2109(2) 0.4494(4) 0.3431(3) 0.0359(15) Uani d 1 . .
    H H30 -0.2441 0.4583 0.3491 0.043 Uiso calc 1 . .
    C C31 -0.1761(2) 0.4022(3) 0.3967(3) 0.0323(14) Uani d 1 . .
    H H31 -0.1856 0.3765 0.4384 0.039 Uiso calc 1 . .
    C C32 -0.1277(2) 0.3926(4) 0.3896(3) 0.0411(16) Uani d 1 . .
    H H32 -0.1034 0.3604 0.4266 0.049 Uiso calc 1 . .
    C C33 -0.1139(2) 0.4299(4) 0.3281(3) 0.0349(15) Uani d 1 . .
    H H33 -0.0798 0.4247 0.3246 0.042 Uiso calc 1 . .
    C C34 -0.18558(19) 0.5748(3) 0.1361(3) 0.0232(12) Uani d 1 . .
    C C35 -0.1923(2) 0.6592(4) 0.1488(3) 0.0359(15) Uani d 1 . .
    H H35 -0.1663 0.6881 0.1861 0.043 Uiso calc 1 . .
    C C36 -0.2352(2) 0.7020(4) 0.1092(4) 0.0501(18) Uani d 1 . .
    H H36 -0.2390 0.7594 0.1197 0.060 Uiso calc 1 . .
    C C37 -0.2727(3) 0.6609(5) 0.0542(4) 0.057(2) Uani d 1 . .
    H H37 -0.3024 0.6902 0.0263 0.069 Uiso calc 1 . .
    C C38 -0.2673(2) 0.5785(5) 0.0398(4) 0.053(2) Uani d 1 . .
    H H38 -0.2933 0.5506 0.0016 0.064 Uiso calc 1 . .
    C C39 -0.2241(2) 0.5345(4) 0.0806(3) 0.0374(15) Uani d 1 . .
    H H39 -0.2209 0.4769 0.0704 0.045 Uiso calc 1 . .
    O O100 0.2944(2) 0.6292(4) 0.1655(3) 0.0822(18) Uani d 1 . .
    C C101 0.2603(3) 0.6561(5) 0.0954(5) 0.079(3) Uani d 1 . .
    H H10A 0.2303 0.6185 0.0805 0.095 Uiso calc 1 . .
    H H10B 0.2773 0.6562 0.0533 0.095 Uiso calc 1 . .
    C C102 0.2439(3) 0.7435(5) 0.1096(4) 0.063(2) Uani d 1 . .
    H H10C 0.2675 0.7859 0.0989 0.076 Uiso calc 1 . .
    H H10D 0.2088 0.7555 0.0777 0.076 Uiso calc 1 . .
    C C103 0.2467(3) 0.7403(5) 0.1944(4) 0.069(2) Uani d 1 . .
    H H10E 0.2541 0.7962 0.2185 0.082 Uiso calc 1 . .
    H H10F 0.2143 0.7194 0.2024 0.082 Uiso calc 1 . .
    C C104 0.2894(3) 0.6812(5) 0.2274(4) 0.063(2) Uani d 1 . .
    H H10G 0.3215 0.7123 0.2497 0.076 Uiso calc 1 . .
    H H10H 0.2818 0.6471 0.2689 0.076 Uiso calc 1 . .
loop_
    _atom_site_aniso_label
    _atom_site_aniso_U_11
    _atom_site_aniso_U_22
    _atom_site_aniso_U_33
    _atom_site_aniso_U_12
    _atom_site_aniso_U_13
    _atom_site_aniso_U_23
    Pd1 0.0184(2) 0.0189(2) 0.0177(2) -0.00139(17) 0.00377(16) 0.00374(17)
    Pd2 0.0165(2) 0.0166(2) 0.0186(2) -0.00199(16) 0.00526(16) 0.00040(17)
    C1 0.035(4) 0.020(3) 0.017(3) 0.002(3) 0.002(3) 0.000(2)
    O1 0.030(2) 0.044(3) 0.035(2) 0.0032(19) 0.0176(19) 0.0124(19)
    C2 0.032(3) 0.014(3) 0.029(3) -0.001(2) 0.014(3) 0.004(2)
    O2 0.028(2) 0.038(2) 0.026(2) -0.0103(18) -0.0057(19) 0.0121(18)
    C3 0.021(4) 0.026(5) 0.024(4) 0.000 0.008(3) 0.000
    O3 0.021(3) 0.025(3) 0.048(4) 0.000 0.006(2) 0.000
    P3 0.0200(7) 0.0193(7) 0.0157(7) -0.0018(6) 0.0038(5) 0.0031(6)
    C4 0.023(3) 0.012(3) 0.019(3) 0.002(2) 0.005(2) 0.002(2)
    C5 0.026(3) 0.022(3) 0.022(3) -0.004(2) 0.006(2) 0.004(2)
    C6 0.029(3) 0.032(3) 0.023(3) -0.002(3) 0.010(2) 0.006(3)
    C7 0.027(3) 0.040(4) 0.033(3) -0.006(3) 0.010(3) 0.001(3)
    C8 0.029(4) 0.052(4) 0.025(3) -0.012(3) 0.003(3) -0.001(3)
    C9 0.029(3) 0.040(3) 0.016(3) -0.009(3) 0.006(2) 0.002(3)
    C10 0.021(3) 0.025(3) 0.017(3) -0.007(2) 0.006(2) 0.004(2)
    C11 0.031(3) 0.022(3) 0.023(3) -0.005(2) 0.003(2) 0.002(2)
    C12 0.037(4) 0.033(3) 0.027(3) -0.008(3) -0.001(3) 0.007(3)
    C13 0.054(4) 0.034(4) 0.025(3) -0.023(3) 0.014(3) -0.009(3)
    C14 0.045(4) 0.033(4) 0.036(4) -0.016(3) 0.015(3) -0.014(3)
    C15 0.027(3) 0.032(3) 0.027(3) -0.003(3) 0.010(2) -0.004(3)
    C16 0.025(3) 0.020(3) 0.013(3) 0.001(2) 0.002(2) 0.003(2)
    C17 0.028(3) 0.029(3) 0.017(3) -0.003(3) 0.003(2) 0.000(2)
    C18 0.027(3) 0.051(4) 0.018(3) 0.009(3) 0.006(2) 0.008(3)
    C19 0.055(4) 0.029(4) 0.014(3) 0.014(3) 0.009(3) 0.005(3)
    C20 0.039(4) 0.031(3) 0.022(3) 0.007(3) 0.007(3) 0.002(3)
    C21 0.028(3) 0.031(3) 0.018(3) 0.002(3) 0.006(2) 0.001(3)
    P4 0.0187(7) 0.0196(7) 0.0192(7) -0.0035(6) 0.0051(6) 0.0010(6)
    C22 0.021(3) 0.020(3) 0.030(3) -0.007(2) 0.007(2) -0.005(2)
    C23 0.027(3) 0.035(4) 0.032(3) 0.001(3) 0.008(3) -0.003(3)
    C24 0.046(4) 0.022(3) 0.059(4) -0.004(3) 0.011(3) -0.014(3)
    C25 0.028(3) 0.036(4) 0.049(4) 0.002(3) 0.011(3) -0.021(3)
    C26 0.069(5) 0.040(4) 0.042(4) -0.009(3) 0.029(3) -0.009(3)
    C27 0.071(5) 0.024(3) 0.040(4) -0.009(3) 0.032(3) -0.006(3)
    C28 0.021(3) 0.019(3) 0.019(3) -0.006(2) 0.006(2) 0.002(2)
    C29 0.026(3) 0.042(4) 0.026(3) -0.002(3) 0.007(2) 0.008(3)
    C30 0.026(3) 0.049(4) 0.037(3) -0.010(3) 0.015(3) 0.003(3)
    C31 0.039(4) 0.036(3) 0.022(3) -0.008(3) 0.008(3) 0.001(3)
    C32 0.034(4) 0.052(4) 0.039(4) 0.016(3) 0.012(3) 0.020(3)
    C33 0.021(3) 0.054(4) 0.034(3) 0.012(3) 0.015(3) 0.015(3)
    C34 0.015(3) 0.029(3) 0.028(3) -0.005(2) 0.011(2) 0.015(3)
    C35 0.031(3) 0.048(4) 0.026(3) 0.013(3) 0.003(3) 0.009(3)
    C36 0.048(4) 0.056(4) 0.047(4) 0.028(4) 0.014(4) 0.018(4)
    C37 0.032(4) 0.085(6) 0.053(5) 0.017(4) 0.009(3) 0.040(4)
    C38 0.022(4) 0.088(6) 0.037(4) -0.015(4) -0.011(3) 0.033(4)
    C39 0.028(3) 0.044(4) 0.035(3) -0.017(3) 0.000(3) 0.014(3)
    O100 0.061(4) 0.110(5) 0.081(4) 0.038(3) 0.031(3) 0.018(4)
    C101 0.094(7) 0.081(6) 0.062(5) -0.012(5) 0.019(5) 0.002(5)
    C102 0.051(5) 0.062(5) 0.068(5) -0.002(4) 0.004(4) 0.006(4)
    C103 0.057(5) 0.090(6) 0.062(5) 0.015(4) 0.022(4) 0.006(5)
    C104 0.049(5) 0.082(6) 0.056(5) 0.005(4) 0.011(4) 0.018(4)
_geom_special_details
;
 All esds (except the esd in the dihedral angle between two l.s. planes)
 are estimated using the full covariance matrix.  The cell esds are taken
 into account individually in the estimation of esds in distances, angles
 and torsion angles; correlations between esds in cell parameters are only
 used when they are defined by crystal symmetry.  An approximate (isotropic)
 treatment of cell esds is used for estimating esds involving l.s. planes.
;
loop_
    _geom_bond_atom_site_label_1
    _geom_bond_atom_site_label_2
    _geom_bond_site_symmetry_2
    _geom_bond_distance
    _geom_bond_publ_flag
    Pd1 C2 . 2.021(6) ?
    Pd1 C1 . 2.022(6) ?
    Pd1 P3 . 2.2998(15) ?
    Pd1 Pd2 . 2.7381(8) y
    Pd1 Pd2 2 2.7446(9) y
    Pd1 Pd1 2 3.1704(14) y
    Pd2 C3 . 2.095(6) ?
    Pd2 C2 . 2.154(5) ?
    Pd2 C1 2 2.169(6) ?
    Pd2 P4 . 2.3208(15) y
    Pd2 Pd1 2 2.7446(9) y
    Pd2 Pd2 2 2.8006(12) y
    C1 O1 . 1.159(6) ?
    C1 Pd2 2 2.169(6) ?
    C2 O2 . 1.164(6) ?
    C3 O3 . 1.178(9) ?
    C3 Pd2 2 2.095(6) ?
    P3 C4 . 1.827(5) ?
    P3 C16 . 1.830(5) ?
    P3 C10 . 1.836(5) ?
    C4 C5 . 1.385(7) ?
    C4 C9 . 1.392(7) ?
    C5 C6 . 1.373(7) ?
    C5 H5 . 0.9500 ?
    C6 C7 . 1.387(7) ?
    C6 H6 . 0.9500 ?
    C7 C8 . 1.368(8) ?
    C7 H7 . 0.9500 ?
    C8 C9 . 1.372(8) ?
    C8 H8 . 0.9500 ?
    C9 H9 . 0.9500 ?
    C10 C11 . 1.374(7) ?
    C10 C15 . 1.401(7) ?
    C11 C12 . 1.390(7) ?
    C11 H11 . 0.9500 ?
    C12 C13 . 1.388(8) ?
    C12 H12 . 0.9500 ?
    C13 C14 . 1.379(8) ?
    C13 H13 . 0.9500 ?
    C14 C15 . 1.382(7) ?
    C14 H14 . 0.9500 ?
    C15 H15 . 0.9500 ?
    C16 C21 . 1.385(7) ?
    C16 C17 . 1.394(7) ?
    C17 C18 . 1.389(8) ?
    C17 H17 . 0.9500 ?
    C18 C19 . 1.376(8) ?
    C18 H18 . 0.9500 ?
    C19 C20 . 1.379(8) ?
    C19 H19 . 0.9500 ?
    C20 C21 . 1.384(7) ?
    C20 H20 . 0.9500 ?
    C21 H21 . 0.9500 ?
    P4 C22 . 1.821(5) ?
    P4 C34 . 1.832(5) ?
    P4 C28 . 1.837(5) ?
    C22 C23 . 1.380(8) ?
    C22 C27 . 1.383(7) ?
    C23 C24 . 1.395(8) ?
    C23 H23 . 0.9500 ?
    C24 C25 . 1.365(9) ?
    C24 H24 . 0.9500 ?
    C25 C26 . 1.358(8) ?
    C25 H25 . 0.9500 ?
    C26 C27 . 1.377(8) ?
    C26 H26 . 0.9500 ?
    C27 H27 . 0.9500 ?
    C28 C33 . 1.373(7) ?
    C28 C29 . 1.384(7) ?
    C29 C30 . 1.388(8) ?
    C29 H29 . 0.9500 ?
    C30 C31 . 1.377(8) ?
    C30 H30 . 0.9500 ?
    C31 C32 . 1.369(8) ?
    C31 H31 . 0.9500 ?
    C32 C33 . 1.394(8) ?
    C32 H32 . 0.9500 ?
    C33 H33 . 0.9500 ?
    C34 C35 . 1.391(8) ?
    C34 C39 . 1.391(7) ?
    C35 C36 . 1.375(8) ?
    C35 H35 . 0.9500 ?
    C36 C37 . 1.377(10) ?
    C36 H36 . 0.9500 ?
    C37 C38 . 1.361(10) ?
    C37 H37 . 0.9500 ?
    C38 C39 . 1.395(9) ?
    C38 H38 . 0.9500 ?
    C39 H39 . 0.9500 ?
    O100 C101 . 1.410(9) ?
    O100 C104 . 1.425(9) ?
    C101 C102 . 1.512(11) ?
    C101 H10A . 0.9900 ?
    C101 H10B . 0.9900 ?
    C102 C103 . 1.503(10) ?
    C102 H10C . 0.9900 ?
    C102 H10D . 0.9900 ?
    C103 C104 . 1.490(10) ?
    C103 H10E . 0.9900 ?
    C103 H10F . 0.9900 ?
    C104 H10G . 0.9900 ?
    C104 H10H . 0.9900 ?
loop_
    _geom_angle_atom_site_label_1
    _geom_angle_atom_site_label_2
    _geom_angle_atom_site_label_3
    _geom_angle_site_symmetry_1
    _geom_angle_site_symmetry_3
    _geom_angle
    _geom_angle_publ_flag
    C2 Pd1 C1 . . 150.4(2) ?
    C2 Pd1 P3 . . 98.89(15) ?
    C1 Pd1 P3 . . 102.22(16) ?
    C2 Pd1 Pd2 . . 51.16(15) ?
    C1 Pd1 Pd2 . . 111.46(15) ?
    P3 Pd1 Pd2 . . 146.24(4) ?
    C2 Pd1 Pd2 . 2 111.07(15) ?
    C1 Pd1 Pd2 . 2 51.44(15) ?
    P3 Pd1 Pd2 . 2 149.92(4) ?
    Pd2 Pd1 Pd2 . 2 61.43(3) ?
    C2 Pd1 Pd1 . 2 92.97(15) ?
    C1 Pd1 Pd1 . 2 92.60(15) ?
    P3 Pd1 Pd1 . 2 123.13(4) ?
    Pd2 Pd1 Pd1 . 2 54.768(18) ?
    Pd2 Pd1 Pd1 2 2 54.58(2) ?
    C3 Pd2 C2 . . 126.58(14) ?
    C3 Pd2 C1 . 2 126.77(14) ?
    C2 Pd2 C1 . 2 102.29(19) ?
    C3 Pd2 P4 . . 99.66(15) ?
    C2 Pd2 P4 . . 94.64(15) ?
    C1 Pd2 P4 2 . 95.57(15) ?
    C3 Pd2 Pd1 . . 97.67(12) ?
    C2 Pd2 Pd1 . . 46.94(15) ?
    C1 Pd2 Pd1 2 . 102.24(15) ?
    P4 Pd2 Pd1 . . 140.12(4) ?
    C3 Pd2 Pd1 . 2 97.47(12) ?
    C2 Pd2 Pd1 . 2 102.83(14) ?
    C1 Pd2 Pd1 2 2 46.81(15) ?
    P4 Pd2 Pd1 . 2 140.88(4) ?
    Pd1 Pd2 Pd1 . 2 70.66(3) ?
    C3 Pd2 Pd2 . 2 48.05(15) ?
    C2 Pd2 Pd2 . 2 104.98(15) ?
    C1 Pd2 Pd2 2 2 104.73(15) ?
    P4 Pd2 Pd2 . 2 147.71(4) ?
    Pd1 Pd2 Pd2 . 2 59.40(2) ?
    Pd1 Pd2 Pd2 2 2 59.171(19) ?
    O1 C1 Pd1 . . 142.6(4) ?
    O1 C1 Pd2 . 2 135.0(4) ?
    Pd1 C1 Pd2 . 2 81.7(2) ?
    O2 C2 Pd1 . . 140.6(4) ?
    O2 C2 Pd2 . . 136.5(4) ?
    Pd1 C2 Pd2 . . 81.9(2) ?
    O3 C3 Pd2 . . 138.05(15) ?
    O3 C3 Pd2 . 2 138.05(15) ?
    Pd2 C3 Pd2 . 2 83.9(3) ?
    C4 P3 C16 . . 104.9(2) ?
    C4 P3 C10 . . 103.7(2) ?
    C16 P3 C10 . . 104.2(2) ?
    C4 P3 Pd1 . . 113.63(16) ?
    C16 P3 Pd1 . . 113.95(16) ?
    C10 P3 Pd1 . . 115.24(17) ?
    C5 C4 C9 . . 118.0(5) ?
    C5 C4 P3 . . 123.6(4) ?
    C9 C4 P3 . . 118.4(4) ?
    C6 C5 C4 . . 121.4(5) ?
    C6 C5 H5 . . 119.3 ?
    C4 C5 H5 . . 119.3 ?
    C5 C6 C7 . . 119.4(5) ?
    C5 C6 H6 . . 120.3 ?
    C7 C6 H6 . . 120.3 ?
    C8 C7 C6 . . 120.0(5) ?
    C8 C7 H7 . . 120.0 ?
    C6 C7 H7 . . 120.0 ?
    C7 C8 C9 . . 120.4(5) ?
    C7 C8 H8 . . 119.8 ?
    C9 C8 H8 . . 119.8 ?
    C8 C9 C4 . . 120.8(5) ?
    C8 C9 H9 . . 119.6 ?
    C4 C9 H9 . . 119.6 ?
    C11 C10 C15 . . 120.1(5) ?
    C11 C10 P3 . . 123.7(4) ?
    C15 C10 P3 . . 116.1(4) ?
    C10 C11 C12 . . 120.1(5) ?
    C10 C11 H11 . . 120.0 ?
    C12 C11 H11 . . 120.0 ?
    C13 C12 C11 . . 119.7(5) ?
    C13 C12 H12 . . 120.1 ?
    C11 C12 H12 . . 120.1 ?
    C14 C13 C12 . . 120.3(5) ?
    C14 C13 H13 . . 119.8 ?
    C12 C13 H13 . . 119.8 ?
    C13 C14 C15 . . 120.1(6) ?
    C13 C14 H14 . . 119.9 ?
    C15 C14 H14 . . 119.9 ?
    C14 C15 C10 . . 119.6(5) ?
    C14 C15 H15 . . 120.2 ?
    C10 C15 H15 . . 120.2 ?
    C21 C16 C17 . . 118.4(5) ?
    C21 C16 P3 . . 123.0(4) ?
    C17 C16 P3 . . 118.5(4) ?
    C18 C17 C16 . . 120.2(5) ?
    C18 C17 H17 . . 119.9 ?
    C16 C17 H17 . . 119.9 ?
    C19 C18 C17 . . 121.2(5) ?
    C19 C18 H18 . . 119.4 ?
    C17 C18 H18 . . 119.4 ?
    C18 C19 C20 . . 118.3(5) ?
    C18 C19 H19 . . 120.9 ?
    C20 C19 H19 . . 120.9 ?
    C19 C20 C21 . . 121.4(5) ?
    C19 C20 H20 . . 119.3 ?
    C21 C20 H20 . . 119.3 ?
    C20 C21 C16 . . 120.4(5) ?
    C20 C21 H21 . . 119.8 ?
    C16 C21 H21 . . 119.8 ?
    C22 P4 C34 . . 102.1(2) ?
    C22 P4 C28 . . 105.2(2) ?
    C34 P4 C28 . . 103.0(2) ?
    C22 P4 Pd2 . . 112.06(17) ?
    C34 P4 Pd2 . . 116.44(17) ?
    C28 P4 Pd2 . . 116.45(16) ?
    C23 C22 C27 . . 117.8(5) ?
    C23 C22 P4 . . 125.1(4) ?
    C27 C22 P4 . . 117.0(4) ?
    C22 C23 C24 . . 120.0(6) ?
    C22 C23 H23 . . 120.0 ?
    C24 C23 H23 . . 120.0 ?
    C25 C24 C23 . . 121.4(6) ?
    C25 C24 H24 . . 119.3 ?
    C23 C24 H24 . . 119.3 ?
    C26 C25 C24 . . 118.5(6) ?
    C26 C25 H25 . . 120.8 ?
    C24 C25 H25 . . 120.8 ?
    C25 C26 C27 . . 121.2(6) ?
    C25 C26 H26 . . 119.4 ?
    C27 C26 H26 . . 119.4 ?
    C26 C27 C22 . . 121.2(6) ?
    C26 C27 H27 . . 119.4 ?
    C22 C27 H27 . . 119.4 ?
    C33 C28 C29 . . 118.8(5) ?
    C33 C28 P4 . . 118.3(4) ?
    C29 C28 P4 . . 122.8(4) ?
    C28 C29 C30 . . 120.4(5) ?
    C28 C29 H29 . . 119.8 ?
    C30 C29 H29 . . 119.8 ?
    C31 C30 C29 . . 120.2(5) ?
    C31 C30 H30 . . 119.9 ?
    C29 C30 H30 . . 119.9 ?
    C32 C31 C30 . . 119.6(5) ?
    C32 C31 H31 . . 120.2 ?
    C30 C31 H31 . . 120.2 ?
    C31 C32 C33 . . 120.1(5) ?
    C31 C32 H32 . . 119.9 ?
    C33 C32 H32 . . 119.9 ?
    C28 C33 C32 . . 120.7(5) ?
    C28 C33 H33 . . 119.6 ?
    C32 C33 H33 . . 119.6 ?
    C35 C34 C39 . . 117.4(5) ?
    C35 C34 P4 . . 120.2(4) ?
    C39 C34 P4 . . 122.4(4) ?
    C36 C35 C34 . . 122.1(6) ?
    C36 C35 H35 . . 119.0 ?
    C34 C35 H35 . . 119.0 ?
    C35 C36 C37 . . 119.5(7) ?
    C35 C36 H36 . . 120.3 ?
    C37 C36 H36 . . 120.3 ?
    C38 C37 C36 . . 120.2(6) ?
    C38 C37 H37 . . 119.9 ?
    C36 C37 H37 . . 119.9 ?
    C37 C38 C39 . . 120.6(6) ?
    C37 C38 H38 . . 119.7 ?
    C39 C38 H38 . . 119.7 ?
    C34 C39 C38 . . 120.3(6) ?
    C34 C39 H39 . . 119.8 ?
    C38 C39 H39 . . 119.8 ?
    C101 O100 C104 . . 109.6(6) ?
    O100 C101 C102 . . 106.6(7) ?
    O100 C101 H10A . . 110.4 ?
    C102 C101 H10A . . 110.4 ?
    O100 C101 H10B . . 110.4 ?
    C102 C101 H10B . . 110.4 ?
    H10A C101 H10B . . 108.6 ?
    C103 C102 C101 . . 101.7(6) ?
    C103 C102 H10C . . 111.4 ?
    C101 C102 H10C . . 111.4 ?
    C103 C102 H10D . . 111.4 ?
    C101 C102 H10D . . 111.4 ?
    H10C C102 H10D . . 109.3 ?
    C104 C103 C102 . . 104.0(6) ?
    C104 C103 H10E . . 111.0 ?
    C102 C103 H10E . . 111.0 ?
    C104 C103 H10F . . 111.0 ?
    C102 C103 H10F . . 111.0 ?
    H10E C103 H10F . . 109.0 ?
    O100 C104 C103 . . 107.0(6) ?
    O100 C104 H10G . . 110.3 ?
    C103 C104 H10G . . 110.3 ?
    O100 C104 H10H . . 110.3 ?
    C103 C104 H10H . . 110.3 ?
    H10G C104 H10H . . 108.6 ?
loop_
    _geom_torsion_atom_site_label_1
    _geom_torsion_atom_site_label_2
    _geom_torsion_atom_site_label_3
    _geom_torsion_atom_site_label_4
    _geom_torsion_site_symmetry_1
    _geom_torsion_site_symmetry_2
    _geom_torsion_site_symmetry_3
    _geom_torsion_site_symmetry_4
    _geom_torsion
    _geom_torsion_publ_flag
    C16 P3 C4 C5 . . . . -105.5(4) ?
    C10 P3 C4 C5 . . . . 3.6(5) ?
    Pd1 P3 C4 C5 . . . . 129.5(4) ?
    C16 P3 C4 C9 . . . . 77.1(4) ?
    C10 P3 C4 C9 . . . . -173.9(4) ?
    Pd1 P3 C4 C9 . . . . -48.0(4) ?
    C9 C4 C5 C6 . . . . 1.9(8) ?
    P3 C4 C5 C6 . . . . -175.5(4) ?
    C4 C5 C6 C7 . . . . -1.5(8) ?
    C5 C6 C7 C8 . . . . -0.1(9) ?
    C6 C7 C8 C9 . . . . 1.2(9) ?
    C7 C8 C9 C4 . . . . -0.7(9) ?
    C5 C4 C9 C8 . . . . -0.8(8) ?
    P3 C4 C9 C8 . . . . 176.7(4) ?
    C4 P3 C10 C11 . . . . -99.7(5) ?
    C16 P3 C10 C11 . . . . 9.8(5) ?
    Pd1 P3 C10 C11 . . . . 135.4(4) ?
    C4 P3 C10 C15 . . . . 77.9(4) ?
    C16 P3 C10 C15 . . . . -172.5(4) ?
    Pd1 P3 C10 C15 . . . . -46.9(4) ?
    C15 C10 C11 C12 . . . . 0.0(8) ?
    P3 C10 C11 C12 . . . . 177.5(4) ?
    C10 C11 C12 C13 . . . . -2.3(8) ?
    C11 C12 C13 C14 . . . . 2.5(8) ?
    C12 C13 C14 C15 . . . . -0.3(8) ?
    C13 C14 C15 C10 . . . . -2.1(8) ?
    C11 C10 C15 C14 . . . . 2.2(8) ?
    P3 C10 C15 C14 . . . . -175.5(4) ?
    C4 P3 C16 C21 . . . . -4.3(5) ?
    C10 P3 C16 C21 . . . . -113.0(4) ?
    Pd1 P3 C16 C21 . . . . 120.6(4) ?
    C4 P3 C16 C17 . . . . 178.4(4) ?
    C10 P3 C16 C17 . . . . 69.7(4) ?
    Pd1 P3 C16 C17 . . . . -56.7(4) ?
    C21 C16 C17 C18 . . . . 0.9(7) ?
    P3 C16 C17 C18 . . . . 178.3(4) ?
    C16 C17 C18 C19 . . . . -0.9(7) ?
    C17 C18 C19 C20 . . . . 0.9(7) ?
    C18 C19 C20 C21 . . . . -0.8(7) ?
    C19 C20 C21 C16 . . . . 0.8(7) ?
    C17 C16 C21 C20 . . . . -0.8(7) ?
    P3 C16 C21 C20 . . . . -178.1(4) ?
    C34 P4 C22 C23 . . . . -117.1(5) ?
    C28 P4 C22 C23 . . . . -9.8(5) ?
    Pd2 P4 C22 C23 . . . . 117.6(4) ?
    C34 P4 C22 C27 . . . . 63.2(5) ?
    C28 P4 C22 C27 . . . . 170.4(4) ?
    Pd2 P4 C22 C27 . . . . -62.1(5) ?
    C27 C22 C23 C24 . . . . 0.0(8) ?
    P4 C22 C23 C24 . . . . -179.8(4) ?
    C22 C23 C24 C25 . . . . -1.2(9) ?
    C23 C24 C25 C26 . . . . 1.3(9) ?
    C24 C25 C26 C27 . . . . -0.3(10) ?
    C25 C26 C27 C22 . . . . -0.9(10) ?
    C23 C22 C27 C26 . . . . 1.0(9) ?
    P4 C22 C27 C26 . . . . -179.2(5) ?
    C22 P4 C28 C33 . . . . 75.3(5) ?
    C34 P4 C28 C33 . . . . -178.1(4) ?
    Pd2 P4 C28 C33 . . . . -49.4(5) ?
    C22 P4 C28 C29 . . . . -106.7(5) ?
    C34 P4 C28 C29 . . . . -0.1(5) ?
    Pd2 P4 C28 C29 . . . . 128.6(4) ?
    C33 C28 C29 C30 . . . . -0.5(8) ?
    P4 C28 C29 C30 . . . . -178.6(4) ?
    C28 C29 C30 C31 . . . . -2.3(9) ?
    C29 C30 C31 C32 . . . . 2.7(9) ?
    C30 C31 C32 C33 . . . . -0.4(9) ?
    C29 C28 C33 C32 . . . . 2.8(9) ?
    P4 C28 C33 C32 . . . . -179.1(5) ?
    C31 C32 C33 C28 . . . . -2.4(10) ?
    C22 P4 C34 C35 . . . . -156.5(4) ?
    C28 P4 C34 C35 . . . . 94.6(4) ?
    Pd2 P4 C34 C35 . . . . -34.1(5) ?
    C22 P4 C34 C39 . . . . 24.4(5) ?
    C28 P4 C34 C39 . . . . -84.5(5) ?
    Pd2 P4 C34 C39 . . . . 146.8(4) ?
    C39 C34 C35 C36 . . . . 0.7(8) ?
    P4 C34 C35 C36 . . . . -178.5(5) ?
    C34 C35 C36 C37 . . . . -1.0(9) ?
    C35 C36 C37 C38 . . . . 0.5(10) ?
    C36 C37 C38 C39 . . . . 0.3(10) ?
    C35 C34 C39 C38 . . . . 0.2(8) ?
    P4 C34 C39 C38 . . . . 179.3(4) ?
    C37 C38 C39 C34 . . . . -0.6(9) ?
    C104 O100 C101 C102 . . . . 16.7(9) ?
    O100 C101 C102 C103 . . . . -30.5(8) ?
    C101 C102 C103 C104 . . . . 32.2(8) ?
    C101 O100 C104 C103 . . . . 4.4(9) ?
    C102 C103 C104 O100 . . . . -23.6(8) ?
loop_
    _geom_hbond_atom_site_label_D
    _geom_hbond_atom_site_label_H
    _geom_hbond_atom_site_label_A
    _geom_hbond_site_symmetry_A
    _geom_hbond_distance_DH
    _geom_hbond_distance_HA
    _geom_hbond_distance_DA
    _geom_hbond_angle_DHA
    _geom_hbond_publ_flag
    C19 H19 O100 3_455 0.95 2.43 3.282(8) 149 y
_shelx_hkl_file
;
   0   0   3   12.58    1.57
   0   0   4  704.92   40.60
   0   0   5   20.55    2.64
   0   0   6  115.08    7.04
   0   0   7    2.81    0.65
   0   0   8    1.48    0.55
   0   0   9    0.72    0.53
   0   0  10   92.93    5.62
   0   0  11    2.08    0.81
   0   0  12   77.49    4.02
   0   0  13    1.61    0.91
   0   0  14    1.86    0.77
   0   0  15    1.22    0.98
   0   0  16  121.44    6.33
   0   0  17    3.49    1.26
   0   0  18  143.88    8.90
   0   2   0    0.75    0.41
   0  -2   0    5.56    0.69
   0   2   1  469.59   28.36
   0  -2  -1  664.52   38.46
   0   2   2  106.60    6.30
   0  -2  -2  105.57    8.80
   0   2   3  508.01   31.54
   0  -2  -3  581.28   47.60
   0   2   4  282.57   16.67
   0  -2  -4  282.60   16.47
   0   2   5    9.52    0.79
   0  -2  -5    9.34    0.60
   0   2   6  113.60    6.94
   0  -2  -6  108.87    5.40
   0   2   7  135.23    8.26
   0  -2  -7  135.18    6.56
   0   2   8   35.93    2.42
   0  -2  -8   30.46    1.77
   0   2   9   34.54    2.35
   0  -2  -9   27.47    1.67
   0   2  10    4.32    0.87
   0  -2 -10    2.98    0.62
   0   2  11  123.03   10.56
   0  -2 -11  128.84    6.25
   0   2  12  145.18    8.70
   0  -2 -12  139.56    6.86
   0   2  13   15.11    1.35
   0  -2 -13   15.92    1.21
   0   2  14   12.51    1.32
   0  -2 -14   15.42    1.31
   0   2  15   69.65    3.97
   0  -2 -15   66.66    3.65
   0   2  16   36.25    2.34
   0  -2 -16   37.60    2.34
   0   2  17   50.17    3.17
   0  -2 -17   45.85    2.68
   0   2  18    9.68    1.47
   0  -2 -18    3.94    1.01
   0   4   0  153.44   13.04
   0  -4   0  148.30   12.32
   0   4   1  565.80   33.30
   0  -4  -1  554.37   32.14
   0   4   2    1.69    0.60
   0  -4  -2    2.51    0.66
   0   4   3  201.66   12.16
   0  -4  -3  204.88   12.23
   0   4   4   54.66    3.55
   0  -4  -4   49.85    3.04
   0   4   5  552.78   32.31
   0  -4  -5  564.74   32.38
   0   4   6  226.71   13.16
   0  -4  -6  225.37   12.95
   0   4   7  191.81   16.06
   0  -4  -7  192.63   11.18
   0   4   8   58.08    5.35
   0  -4  -8   52.97    3.29
   0   4   9   38.37    3.88
   0  -4  -9   35.47    1.83
   0   4  10    8.73    1.83
   0  -4 -10    9.16    0.69
   0   4  11  115.86   10.31
   0  -4 -11  120.32    6.05
   0   4  12   20.19    2.72
   0  -4 -12   17.63    1.17
   0   4  13   11.52    2.23
   0  -4 -13   13.09    0.98
   0   4  14    5.71    2.81
   0  -4 -14    2.50    0.71
   0   4  15   36.36    3.24
   0  -4 -15   25.91    1.82
   0   4  16    7.25    1.92
   0  -4 -16    7.45    1.18
   0   4  17    3.01    1.55
   0  -4 -17    3.60    2.30
   0   6   0   63.03    5.59
   0  -6   0   55.13    4.97
   0   6   1   89.61    5.42
   0  -6  -1   87.84    5.29
   0   6   2   58.10    3.67
   0  -6  -2   56.68    3.53
   0   6   3   42.38    2.73
   0  -6  -3   45.33    2.97
   0   6   4   92.70    5.67
   0  -6  -4   88.33    5.48
   0   6   5  456.34   26.89
   0  -6  -5  474.40   27.50
   0   6   6   48.40    3.07
   0  -6  -6   50.15    3.28
   0   6   7  262.69   15.51
   0  -6  -7  268.20   12.71
   0   6   8   73.76    6.71
   0  -6  -8   77.70    7.19
   0   6   9   16.74    2.51
   0  -6  -9   16.00    2.86
   0   6  10    5.26    1.89
   0  -6 -10    6.25    1.93
   0   6  11   52.05    5.50
   0  -6 -11   38.15    4.23
   0   6  12   64.44    6.25
   0  -6 -12   69.76    6.76
   0   6  13  156.09   13.81
   0  -6 -13  148.96   13.29
   0   6  14    0.06    2.31
   0   6  15   -1.12    2.06
   0  -6 -15    0.49    3.50
   0   6  16   -0.88    2.93
   0  -6 -16    1.15    3.53
   0   6  17   10.54    3.90
   0   8   0  167.35   13.88
   0  -8   0  153.06   12.75
   0   8   1  239.44   13.89
   0  -8  -1  245.80   14.39
   0   8   2    2.93    0.86
   0  -8  -2    2.92    1.11
   0   8   3  212.78   12.62
   0  -8  -3  250.89   20.87
   0   8   4   83.80    5.33
   0  -8  -4   80.30    5.15
   0   8   5    1.09    0.76
   0  -8  -5    1.71    0.70
   0   8   6   62.61    3.95
   0  -8  -6   64.29    4.10
   0   8   7    2.70    0.72
   0  -8  -7    2.51    0.73
   0   8   8    2.60    1.59
   0  -8  -8    5.11    0.69
   0   8   9   37.92    4.20
   0  -8  -9   41.82    4.67
   0   8  10   29.67    3.86
   0  -8 -10   27.15    3.97
   0   8  11   85.64    8.11
   0  -8 -11   91.10    8.34
   0   8  12   72.43    7.19
   0  -8 -12   80.63    7.99
   0   8  13   -3.52    3.41
   0  -8 -13   -0.06    2.19
   0   8  14    5.42    2.68
   0  -8 -14   -0.42    4.00
   0  -8 -15  170.24   15.46
   0   8  16    9.66    2.87
   0  -8 -16   11.59    6.20
   0  10   0  534.76   43.60
   0 -10   0  560.14   47.34
   0  10   1   17.17    1.69
   0 -10  -1   16.12    2.40
   0  10   2  238.24   13.95
   0 -10  -2  236.20   13.83
   0  10   3    2.94    1.05
   0 -10  -3    2.27    1.33
   0  10   4   53.88    3.71
   0 -10  -4   55.88    3.78
   0  10   5   31.39    2.42
   0 -10  -5   28.74    2.36
   0  10   6    8.10    3.02
   0 -10  -6    5.36    1.24
   0  10   7   21.75    4.10
   0 -10  -7   24.09    2.02
   0  10   8   -3.78    3.22
   0 -10  -8    1.85    0.75
   0  10   9   20.22    1.94
   0 -10  -9   26.66    4.70
   0  10  10    3.00    2.42
   0 -10 -10    6.83    2.87
   0  10  11   14.80    3.41
   0 -10 -11   11.40    3.36
   0  10  12   39.88    4.99
   0 -10 -12   34.01    5.09
   0  10  13   22.57    4.58
   0 -10 -13   24.83    5.19
   0  10  14    0.64    2.62
   0 -10 -14   -4.24    4.35
   0  12   0    6.34    2.54
   0 -12   0    5.44    1.96
   0  12   1  156.48    9.54
   0 -12  -1  147.27    9.08
   0  12   2   -0.49    1.08
   0 -12  -2    2.11    1.37
   0  12   3   93.45    5.92
   0 -12  -3  100.60    6.44
   0  12   4   66.23    4.41
   0 -12  -4   75.62    5.03
   0  12   5    7.37    1.63
   0 -12  -5    6.76    1.59
   0  12   6  209.18   12.71
   0 -12  -6  192.23   11.69
   0  12   7   -0.15    1.26
   0 -12  -7   -0.79    1.29
   0  12   8   23.87    2.27
   0 -12  -8   15.85    1.93
   0  12   9    0.86    1.18
   0 -12  -9    0.80    0.82
   0  12  10   43.70    3.27
   0 -12 -10   40.35    3.17
   0  12  11    2.24    3.49
   0 -12 -11    0.92    4.26
   0  12  12   66.11    8.08
   0 -12 -12   89.57    9.20
   0  12  13    6.43    3.46
   0 -12 -13   10.12    3.76
   0  14   0   22.62    3.39
   0 -14   0   30.04    4.13
   0  14   1    6.84    1.61
   0 -14  -1    8.49    1.91
   0  14   2   -2.45    2.04
   0 -14  -2    0.88    1.54
   0  14   3   59.58    4.36
   0 -14  -3   47.00    3.71
   0  14   4   62.20    4.62
   0 -14  -4   64.63    4.78
   0  14   5   73.74    5.09
   0 -14  -5   68.91    4.91
   0  14   6  111.89    7.30
   0 -14  -6  106.67    6.91
   0  14   7   11.43    1.90
   0 -14  -7   18.93    2.51
   0  14   8    3.28    1.55
   0 -14  -8    1.82    1.54
   0  14   9    2.59    3.60
   0 -14  -9    3.26    1.25
   0  14  10   35.88    2.93
   0 -14 -10   45.89    3.54
   0  16   0   66.45    6.95
   0 -16   0   41.64    5.61
   0  16   1   19.15    2.29
   0 -16  -1   20.64    3.17
   0  16   2   90.52    6.17
   0 -16  -2   95.84    6.65
   0  16   3   36.13    3.71
   0 -16  -3   36.37    4.67
   0  16   4   10.72    2.01
   0 -16  -4   15.14    2.72
   0  16   5   66.44    4.88
   0 -16  -5   64.23    5.11
   0  16   6   -0.12    2.43
   0 -16  -6    3.18    1.85
   1   1 -18    6.36    1.07
  -1  -1  18    9.04    1.28
   1   1 -17  101.63    5.36
  -1  -1  17   95.96    5.09
   1   1 -16   17.37    1.70
  -1  -1  16   21.50    1.67
   1   1 -15   37.24    2.23
  -1  -1  15   40.42    2.43
   1   1 -14   56.33    3.14
  -1  -1  14   55.98    3.05
   1   1 -13   60.79    3.28
  -1  -1  13   63.46    3.33
   1   1 -12    7.24    1.10
  -1  -1  12    5.51    0.73
   1   1 -11  206.66   11.99
  -1  -1  11  213.70   10.19
   1   1 -10   15.90    1.26
  -1  -1  10   18.41    1.19
   1   1  -9    2.38    0.76
  -1  -1   9    1.21    0.65
   1   1  -8    2.52    0.61
  -1  -1   8    2.54    0.46
   1   1  -7   -0.14    0.56
  -1  -1   7    0.58    0.45
   1   1  -6  234.36   13.64
  -1  -1   6  235.26   13.82
   1   1  -5  257.23   14.99
  -1  -1   5  262.94   15.55
   1   1  -4  223.96   13.33
  -1  -1   4  206.13   12.50
   1   1  -3    4.07    0.39
  -1  -1   3    3.38    0.35
   1   1  -2  163.47   15.46
  -1  -1   2  925.85   78.19
   1   1   2  306.17   26.72
  -1  -1  -2  286.15   13.62
   1   1   3   48.85    2.41
  -1  -1  -3   49.60    2.49
   1   1   4  766.60   36.46
  -1  -1  -4  728.31   34.12
   1   1   5   15.67    1.18
  -1  -1  -5   15.73    0.92
   1   1   6   21.78    1.61
  -1  -1  -6   18.91    1.10
   1   1   7   12.67    1.17
  -1  -1  -7   12.56    1.12
   1   1   8   -0.33    0.61
  -1  -1  -8   -1.10    0.72
   1   1   9   25.51    1.58
  -1  -1  -9   28.17    1.56
   1   1  10    0.56    0.53
  -1  -1 -10    1.24    0.65
   1   1  11   15.13    1.33
  -1  -1 -11   11.68    0.98
   1   1  12   -0.07    0.74
  -1  -1 -12    0.71    0.65
   1   1  13   17.91    1.48
  -1  -1 -13   19.39    1.59
   1   1  14    0.64    0.85
  -1  -1 -14   -0.82    0.89
   1   1  15   28.20    2.08
  -1  -1 -15   32.96    2.20
   1   1  16    5.16    1.20
  -1  -1 -16    2.18    1.15
   1   1  17  149.90    7.48
  -1  -1 -17  144.38    7.33
   1   1  18   37.04    2.56
  -1  -1 -18   36.27    2.59
   1   3 -18   56.58    4.41
  -1  -3  18   54.27    2.84
   1   3 -17    2.10    1.72
  -1  -3  17   -0.12    0.77
   1   3 -16   26.52    2.06
  -1  -3  16   21.19    1.63
   1   3 -15   10.29    1.28
  -1  -3  15   12.32    1.11
   1   3 -14    0.65    0.80
  -1  -3  14   -1.41    0.54
   1   3 -13   44.32    3.17
  -1  -3  13   42.44    2.34
   1   3 -12  117.12    7.07
  -1  -3  12  119.29    5.99
   1   3 -11  114.33    6.96
  -1  -3  11  110.88    5.62
   1   3 -10  294.00   17.43
  -1  -3  10  296.30   14.62
   1   3  -9   82.85    5.24
  -1  -3   9   84.57    4.23
   1   3  -8    0.13    1.45
  -1  -3   8    1.60    0.31
   1   3  -7  439.56   36.50
  -1  -3   7  435.84   25.24
   1   3  -6  350.61   29.09
  -1  -3   6  342.34   27.93
   1   3  -5  543.10   45.07
  -1  -3   5  557.27   45.37
   1   3  -4  148.62    8.74
  -1  -3   4  139.43   11.62
   1   3  -3  300.53   17.28
  -1  -3   3  317.74   18.44
   1   3  -2  214.30   13.03
  -1  -3   2  221.73   12.87
   1   3  -1  208.82   12.33
  -1  -3   1  211.67   12.68
   1   3   0  120.89    7.09
  -1  -3   0  134.76    8.12
   1   3   1    9.62    0.89
  -1  -3  -1    1.45    0.92
   1   3   2   62.87    3.82
  -1  -3  -2   58.18    3.48
   1   3   3    2.98    1.47
  -1  -3  -3    2.82    0.52
   1   3   4   93.70    5.80
  -1  -3  -4   97.76    5.97
   1   3   5  412.58   23.70
  -1  -3  -5  430.57   20.71
   1   3   6  235.96   13.75
  -1  -3  -6  260.80   12.31
   1   3   7   66.42    5.87
  -1  -3  -7   63.03    3.72
   1   3   8   16.05    2.15
  -1  -3  -8   17.54    1.14
   1   3   9   32.29    3.64
  -1  -3  -9   33.95    2.37
   1   3  10   65.65    6.22
  -1  -3 -10   59.98    3.11
   1   3  11  292.39   24.03
  -1  -3 -11  284.49   13.64
   1   3  12    1.51    1.14
  -1  -3 -12    0.14    0.77
   1   3  13  111.60    6.93
  -1  -3 -13  100.37    5.25
   1   3  14   37.98    2.94
  -1  -3 -14   41.36    2.42
   1   3  15    5.72    1.60
  -1  -3 -15    4.79    0.96
   1   3  16   32.26    2.84
  -1  -3 -16   30.51    1.93
   1   3  17    0.62    1.43
  -1  -3 -17    1.21    0.90
   1   5 -17    0.53    2.10
  -1  -5  17   -1.03    2.05
   1   5 -16    7.99    4.56
  -1  -5  16   -3.27    2.42
   1   5 -15    3.95    2.07
  -1  -5  15   -0.17    2.97
   1   5 -14   19.94    2.89
  -1  -5  14   24.48    4.15
   1   5 -13    2.69    1.76
  -1  -5  13    3.73    1.93
   1   5 -12    0.60    1.92
  -1  -5  12   -2.70    1.60
   1   5 -11    8.30    2.65
  -1  -5  11    7.87    1.91
   1   5 -10   -0.94    1.34
  -1  -5  10   -0.24    1.30
   1   5  -9   15.26    2.24
  -1  -5   9   21.20    2.76
   1   5  -8  200.47   16.92
  -1  -5   8  196.91   16.47
   1   5  -7   19.70    2.72
  -1  -5   7   19.13    2.80
   1   5  -6  826.42   50.25
  -1  -5   6  826.57   67.47
   1   5  -5   10.48    0.89
  -1  -5   5   11.95    1.01
   1   5  -4  848.59   51.87
  -1  -5   4  801.24   46.53
   1   5  -3  119.38    7.04
  -1  -5   3  125.55    7.56
   1   5  -2   14.14    1.20
  -1  -5   2   15.53    1.26
   1   5  -1   13.29    1.21
  -1  -5   1   13.16    1.19
   1   5   0  161.97    9.70
  -1  -5   0  158.66    9.62
   1   5   1    8.74    0.91
  -1  -5  -1    6.95    0.86
   1   5   2   87.40    5.29
  -1  -5  -2   80.45    4.87
   1   5   3    0.76    0.45
  -1  -5  -3   -0.19    0.50
   1   5   4  171.99   14.27
  -1  -5  -4  176.88   10.71
   1   5   5   80.91    5.00
  -1  -5  -5   74.30    4.49
   1   5   6  230.03   13.61
  -1  -5  -6  230.91   13.67
   1   5   7   13.94    1.13
  -1  -5  -7   15.52    0.93
   1   5   8  146.97    8.72
  -1  -5  -8  154.81    7.44
   1   5   9    5.18    1.82
  -1  -5  -9    5.20    0.44
   1   5  10  160.43   13.55
  -1  -5 -10  172.13    8.30
   1   5  11   -0.69    2.35
  -1  -5 -11    1.50    0.62
   1   5  12  187.27   15.88
  -1  -5 -12  183.34    8.92
   1   5  13   15.10    2.78
  -1  -5 -13   14.32    0.96
   1   5  14  115.14   10.66
  -1  -5 -14  112.88    5.61
   1   5  15    1.49    3.29
  -1  -5 -15    4.09    3.04
   1   5  16   23.02    2.65
  -1  -5 -16   30.38    5.13
   1   5  17    6.02    1.89
  -1  -5 -17   11.46    3.33
   1   7 -16   74.35    7.71
  -1  -7  16   65.04    7.18
   1   7 -15    3.36    3.71
  -1  -7  15   -2.00    3.57
   1   7 -14   -0.94    2.07
  -1  -7  14    0.93    3.44
   1   7 -13    3.15    2.03
  -1  -7  13    6.04    3.49
   1   7 -12  100.66    9.10
  -1  -7  12  110.30   10.32
   1   7 -11    4.79    2.93
  -1  -7  11    1.58    3.17
   1   7 -10  166.26   14.25
  -1  -7  10  162.73   14.14
   1   7  -9   96.46    8.66
  -1  -7   9  102.95    9.36
   1   7  -8    8.95    2.08
  -1  -7   8   10.73    2.62
   1   7  -7   46.18    2.98
  -1  -7   7   50.16    3.32
   1   7  -6   17.75    1.57
  -1  -7   6   19.30    1.51
   1   7  -5  164.95    9.89
  -1  -7   5  161.51    9.56
   1   7  -4  130.33    7.85
  -1  -7   4  127.80    7.79
   1   7  -3  280.15   16.59
  -1  -7   3  276.57   16.09
   1   7  -2  114.22    6.87
  -1  -7   2  110.12    6.66
   1   7  -1   -0.28    0.75
  -1  -7   1    0.06    0.71
   1   7   0  485.26   28.27
  -1  -7   0  483.17   28.26
   1   7   1   49.38    3.25
  -1  -7  -1   53.18    3.49
   1   7   2   38.86    2.60
  -1  -7  -2   37.61    2.60
   1   7   3  323.92   19.43
  -1  -7  -3  314.92   18.32
   1   7   4   17.82    1.50
  -1  -7  -4   19.44    1.64
   1   7   5  192.16   11.51
  -1  -7  -5  191.63   11.32
   1   7   6   48.49    4.77
  -1  -7  -6   49.48    3.27
   1   7   7   24.62    1.83
  -1  -7  -7   21.13    1.59
   1   7   8    5.20    0.70
  -1  -7  -8    5.22    0.52
   1   7   9    7.37    0.74
  -1  -7  -9    6.84    0.48
   1   7  10   15.91    2.69
  -1  -7 -10   16.94    2.81
   1   7  11   50.79    5.36
  -1  -7 -11   72.53    7.34
   1   7  12   54.78    5.67
  -1  -7 -12   48.62    6.00
   1   7  13   40.16    4.81
   1   7  14    4.35    3.57
  -1  -7 -14    6.27    2.81
   1   7  15   48.10    5.68
  -1  -7 -15   51.29    6.05
   1   7  16   91.05    6.17
  -1  -7 -16  101.64    9.76
   1   9 -15    1.18    3.30
  -1  -9  15    1.75    3.10
  -1  -9  14   -0.25    2.75
   1   9 -13    0.45    2.44
  -1  -9  13   -0.10    2.61
   1   9 -12   38.61    4.83
  -1  -9  12   36.65    4.82
   1   9 -11  116.39   10.92
  -1  -9  11  112.11   10.72
   1   9 -10   -2.44    2.04
  -1  -9  10   -2.16    3.18
   1   9  -9   52.03    5.51
  -1  -9   9   56.06    5.81
   1   9  -8   12.87    1.18
  -1  -9   8   16.90    1.50
   1   9  -7    5.84    0.95
  -1  -9   7    3.90    0.75
   1   9  -6   37.76    2.67
  -1  -9   6   27.15    3.49
   1   9  -5   29.54    2.26
  -1  -9   5   34.18    2.63
   1   9  -4   85.75    5.38
  -1  -9   4   90.07    5.56
   1   9  -3    2.09    0.92
  -1  -9   3    2.32    0.90
   1   9  -2   68.89    4.39
  -1  -9   2   68.79    4.44
   1   9  -1  367.23   21.21
  -1  -9   1  371.80   21.50
   1   9   0  243.58   14.35
  -1  -9   0  231.55   13.66
   1   9   1  317.70   18.36
  -1  -9  -1  301.06   17.44
   1   9   2  111.61    6.75
  -1  -9  -2  114.68    9.70
   1   9   3    1.29    1.10
  -1  -9  -3    0.13    1.07
   1   9   4    2.61    0.98
  -1  -9  -4    2.95    1.19
   1   9   5   -0.20    0.91
  -1  -9  -5   -0.27    0.71
   1   9   6    7.83    1.01
  -1  -9  -6    9.20    1.27
   1   9   7    1.55    0.66
  -1  -9  -7    2.92    1.04
   1   9   8    0.57    1.00
  -1  -9  -8   -0.44    0.81
   1   9   9    6.53    0.89
  -1  -9  -9    7.78    0.93
   1   9  10    0.17    2.25
  -1  -9 -10    9.39    3.68
   1   9  11   60.78    6.25
  -1  -9 -11   68.18    7.07
   1   9  12   29.90    4.95
  -1  -9 -12   29.98    4.15
   1   9  13   13.44    3.48
  -1  -9 -13    8.29    4.01
   1   9  14   18.23    4.67
  -1  -9 -14   29.20    5.05
   1   9  15   68.24    7.18
  -1  -9 -15   92.11   10.23
   1  11 -14    7.34    4.08
  -1 -11  14    3.76    3.40
   1  11 -13   -0.55    2.87
  -1 -11  13   -1.48    4.52
   1  11 -12    2.82    2.98
  -1 -11  12   -1.60    4.57
   1  11 -11   59.08    6.63
  -1 -11  11   44.32    5.57
   1  11 -10   21.16    4.74
  -1 -11  10   17.01    3.55
   1  11  -9   63.31    4.46
  -1 -11   9   62.76    4.27
   1  11  -8    6.65    1.32
  -1 -11   8    9.19    1.33
   1  11  -7    5.41    1.33
  -1 -11   7    5.80    0.95
   1  11  -6   47.24    3.32
  -1 -11   6   44.86    3.30
   1  11  -5   41.71    2.96
  -1 -11   5   42.78    3.15
   1  11  -4  106.26    6.57
  -1 -11   4  104.69    6.52
   1  11  -3   86.22    5.42
  -1 -11   3   88.33    5.80
   1  11  -2  173.63   10.42
  -1 -11   2  155.05    9.36
   1  11  -1  265.46   15.60
  -1 -11   1  269.91   15.78
   1  11   0   74.45    6.79
  -1 -11   0   71.92    4.79
   1  11   1  182.74   10.88
  -1 -11  -1  174.68   10.44
   1  11   2   99.96    6.20
  -1 -11  -2   98.51    6.31
   1  11   3    1.95    0.98
  -1 -11  -3    1.86    1.05
   1  11   4   35.15    2.70
  -1 -11  -4   30.02    2.60
   1  11   5   80.59    5.16
  -1 -11  -5   81.57    5.22
   1  11   6    1.17    1.20
  -1 -11  -6    1.47    1.27
   1  11   7  139.46    8.44
  -1 -11  -7  149.47    9.05
   1  11   8    3.45    1.09
  -1 -11  -8    4.66    1.22
   1  11   9    0.06    0.76
  -1 -11  -9    0.66    0.98
   1  11  10   -0.35    0.58
  -1 -11 -10   -0.31    0.41
   1  11  11   47.43    6.57
  -1 -11 -11   49.39    6.28
   1  11  12   28.80    4.47
  -1 -11 -12   19.09    3.79
   1  11  13   19.35    3.95
  -1 -11 -13    5.06    3.83
   1  13 -12   -3.23    2.89
  -1 -13  12    0.36    3.90
   1  13 -11   10.02    2.66
  -1 -13  11    7.66    4.63
   1  13 -10    0.05    0.44
  -1 -13  10   -1.89    2.94
   1  13  -9   -0.03    1.03
  -1 -13   9   -0.26    0.88
   1  13  -8    1.12    0.96
  -1 -13   8    1.34    1.32
   1  13  -7  189.85   11.42
  -1 -13   7  179.70   10.98
   1  13  -6    1.34    1.49
  -1 -13   6    4.52    1.79
   1  13  -5  184.51   11.27
  -1 -13   5  176.84   11.06
   1  13  -4    7.86    1.76
  -1 -13   4    6.41    1.65
   1  13  -3   55.59    4.24
  -1 -13   3   58.22    4.15
   1  13  -2   -0.08    1.17
  -1 -13   2   -0.22    1.29
   1  13  -1  101.28    6.48
  -1 -13   1  101.84    6.81
   1  13   0    9.98    1.66
  -1 -13   0    9.54    2.07
   1  13   1   24.84    2.29
  -1 -13  -1   21.41    2.29
   1  13   2    5.07    1.63
  -1 -13  -2    6.17    1.76
   1  13   3    3.52    1.75
  -1 -13  -3    3.77    1.68
   1  13   4    5.51    1.70
  -1 -13  -4    1.77    1.49
   1  13   5  117.62    7.44
  -1 -13  -5  111.15    7.29
   1  13   6   18.03    2.00
  -1 -13  -6   12.26    1.67
   1  13   7   18.66    2.19
  -1 -13  -7   15.80    2.15
   1  13   8   15.86    1.99
  -1 -13  -8   14.47    1.64
   1  13   9   45.76    3.72
  -1 -13  -9   50.22    4.28
   1  13  10    8.98    1.50
  -1 -13 -10   11.69    1.23
   1  13  11   73.12    8.22
  -1 -13 -11   76.07    7.97
   1  15  -8   12.08    2.46
  -1 -15   8   15.99    2.32
   1  15  -7   16.56    2.34
  -1 -15   7   15.73    2.06
   1  15  -6  146.27    9.25
  -1 -15   6  152.84    9.64
   1  15  -5    1.53    1.34
  -1 -15   5    0.86    1.51
   1  15  -4  150.84    9.60
  -1 -15   4  143.47   12.90
   1  15  -3   24.49    2.66
  -1 -15   3   26.26    2.78
   1  15  -2   11.76    2.32
  -1 -15   2   20.16    3.21
   1  15  -1   34.59    3.65
  -1 -15   1   40.15    3.74
   1  15   0   -0.45    2.24
  -1 -15   0   -1.15    1.94
   1  15   1   15.30    2.39
  -1 -15  -1   17.38    2.67
   1  15   2   38.51    3.50
  -1 -15  -2   41.51    3.94
   1  15   3   -2.20    2.12
  -1 -15  -3    2.18    2.16
   1  15   4   65.33    4.75
  -1 -15  -4   57.01    4.47
   1  15   5   41.52    3.59
  -1 -15  -5   39.32    3.29
   1  15   6   17.85    2.16
  -1 -15  -6   15.32    2.31
   1  15   7   39.12    3.23
  -1 -15  -7   46.58    3.79
   1  15   8    0.60    1.24
  -1 -15  -8    0.86    1.59
   1  17   0   70.28    5.50
  -1 -17   0   62.20    6.43
   2   0 -18   53.13    3.21
   2   0 -17    2.49    1.05
   2   0 -16  194.12    9.50
   2   0 -15    1.21    0.92
   2   0 -14    6.50    1.03
   2   0 -13    3.78    0.83
   2   0 -12  366.19   21.53
   2   0 -11    2.48    0.83
   2   0 -10  363.68   20.80
   2   0  -9    0.77    0.80
   2   0  -8  119.52    7.09
   2   0  -7    0.04    0.53
   2   0  -6  143.15    8.43
   2   0  -5    1.63    0.50
   2   0  -4   15.26    1.02
   2   0  -3   -0.05    0.39
   2   0   2   45.06    1.96
   2   0   3    0.13    0.29
   2   0   4   12.25    0.84
   2   0   5   -0.28    0.52
   2   0   6   88.92    4.59
   2   0   7    0.14    0.58
   2   0   8   48.34    2.60
   2   0   9    0.40    0.54
   2   0  10    0.62    0.77
   2   0  11   -0.92    0.82
   2   0  12   17.06    1.33
   2   0  13   -1.26    0.86
   2   0  14    9.60    1.32
   2   0  15    0.80    1.12
   2   0  16   72.36    5.10
   2   0  17   -1.13    1.34
   2   2 -18   17.56    1.69
  -2  -2  18   13.75    1.24
   2   2 -17    7.44    1.32
  -2  -2  17   12.38    1.26
   2   2 -16   26.42    1.94
  -2  -2  16   24.88    1.80
   2   2 -15    2.23    0.91
  -2  -2  15    0.26    0.71
   2   2 -14    7.49    1.00
  -2  -2  14   10.26    1.01
   2   2 -13    1.87    0.98
  -2  -2  13    3.20    0.71
   2   2 -12   86.58    5.30
  -2  -2  12   94.69    4.78
   2   2 -11  136.90    8.03
  -2  -2  11  134.04    6.44
   2   2 -10   47.01    2.95
  -2  -2  10   49.58    2.53
   2   2  -9  138.89    8.20
  -2  -2   9  132.54    6.37
   2   2  -8   27.30    1.81
  -2  -2   8   24.81    1.35
   2   2  -7   42.01    2.60
  -2  -2   7   44.39    2.28
   2   2  -6  336.46   19.78
  -2  -2   6  328.09   18.96
   2   2  -5   10.27    0.81
  -2  -2   5    9.29    0.73
   2   2  -4  642.85   38.00
  -2  -2   4  700.46   60.39
   2   2  -3 1090.51   64.55
  -2  -2   3 1475.64  122.26
   2   2  -2  102.82    4.93
  -2  -2   2  103.33    6.35
   2   2  -1  319.72   15.62
  -2  -2   1  320.82   18.64
   2   2   0  220.05   12.96
  -2  -2   0  227.42   13.11
   2   2   1   87.39    5.16
  -2  -2  -1   84.57    5.11
   2   2   2    8.79    0.80
  -2  -2  -2    8.27    0.76
   2   2   3   65.94    4.02
  -2  -2  -3   64.17    3.91
   2   2   4    2.24    0.61
  -2  -2  -4    3.46    0.50
   2   2   5   84.13    5.24
  -2  -2  -5   81.82    4.09
   2   2   6  185.73    9.34
  -2  -2  -6  179.70    8.75
   2   2   7  341.95   19.99
  -2  -2  -7  341.88   16.12
   2   2   8   75.39    3.95
  -2  -2  -8   75.48    3.71
   2   2   9    0.07    0.76
  -2  -2  -9   -0.01    0.90
   2   2  10   22.15    1.53
  -2  -2 -10   24.71    1.46
   2   2  11   -0.19    0.73
  -2  -2 -11    0.74    0.52
   2   2  12   85.67    4.37
  -2  -2 -12   83.84    4.42
   2   2  13   39.53    2.30
  -2  -2 -13   37.16    2.19
   2   2  14   -0.47    0.91
  -2  -2 -14   -0.09    0.92
   2   2  15  118.68    6.12
  -2  -2 -15  111.62    5.60
   2   2  16   33.27    2.33
  -2  -2 -16   32.60    2.30
   2   2  17   76.77    4.35
  -2  -2 -17   75.46    4.10
   2   4 -18   -3.20    2.56
  -2  -4  18   -0.74    3.00
   2   4 -17   -0.89    2.45
  -2  -4  17    1.07    2.70
   2   4 -16    0.84    2.00
  -2  -4  16    3.05    2.23
   2   4 -15   20.41    3.84
  -2  -4  15   15.25    2.77
   2   4 -14   24.53    3.80
  -2  -4  14   19.11    3.48
   2   4 -13    6.72    1.96
  -2  -4  13    1.54    1.36
   2   4 -12   11.67    2.66
  -2  -4  12   10.10    2.06
   2   4 -11   91.57    8.10
  -2  -4  11  100.23    8.88
   2   4 -10   -0.58    1.35
  -2  -4  10    0.65    1.33
   2   4  -9   28.49    3.42
  -2  -4   9   26.11    2.93
   2   4  -8  131.21   11.20
  -2  -4   8  111.74    9.62
   2   4  -7  453.81   37.08
  -2  -4   7  436.12   35.61
   2   4  -6  353.41   28.89
  -2  -4   6  372.12   30.75
   2   4  -5 1033.89   50.29
  -2  -4   5 1258.33  101.59
   2   4  -4  314.71   14.95
  -2  -4   4  308.11   18.10
   2   4  -3  385.71   22.55
  -2  -4   3  393.14   22.75
   2   4  -2    0.95    0.50
  -2  -4   2    0.78    1.31
   2   4  -1  107.76    6.41
  -2  -4   1  106.09    6.27
   2   4   0   26.72    1.87
  -2  -4   0   27.06    1.81
   2   4   1   78.65    4.78
  -2  -4  -1   75.51    4.58
   2   4   2  203.17   11.95
  -2  -4  -2  202.22   12.03
   2   4   3   93.46    5.61
  -2  -4  -3   99.40    6.06
   2   4   4   50.16    3.22
  -2  -4  -4   47.85    3.01
   2   4   5    3.36    0.74
  -2  -4  -5    3.19    0.52
   2   4   6  288.06   16.68
  -2  -4  -6  280.16   13.16
   2   4   7  148.64    8.97
  -2  -4  -7  157.67    7.55
   2   4   8    1.58    0.58
  -2  -4  -8    1.01    0.47
   2   4   9   27.83    3.59
  -2  -4  -9   28.68    1.66
   2   4  10  362.57   29.75
  -2  -4 -10  336.83   16.18
   2   4  11   82.23    7.58
  -2  -4 -11   76.72    3.99
   2   4  12  200.34   11.96
  -2  -4 -12  202.62    9.71
   2   4  13   47.37    3.50
  -2  -4 -13   49.11    3.37
   2   4  14   80.73    5.36
  -2  -4 -14   90.17    5.86
   2   4  15   52.65    3.90
  -2  -4 -15   57.83    3.19
   2   4  16   13.18    2.20
  -2  -4 -16    9.25    1.05
   2   4  17    1.19    1.72
  -2  -4 -17    0.06    0.93
   2   6 -17   53.86    6.37
  -2  -6  17   69.21    7.27
   2   6 -16    0.71    2.73
  -2  -6  16    3.94    2.82
   2   6 -15   42.71    5.91
  -2  -6  15   42.95    5.58
   2   6 -14   12.96    3.21
  -2  -6  14    7.84    3.38
   2   6 -13   60.71    6.49
  -2  -6  13   65.82    6.65
   2   6 -12    5.56    2.17
  -2  -6  12    3.88    2.22
   2   6 -11   70.67    6.98
  -2  -6  11   72.37    6.85
   2   6 -10  142.21   12.20
  -2  -6  10  145.71   12.48
   2   6  -9   -1.70    1.51
  -2  -6   9    1.95    2.16
   2   6  -8   94.96    8.38
  -2  -6   8   92.32    8.33
   2   6  -7  383.95   31.89
  -2  -6   7  352.46   29.51
   2   6  -6   73.27    4.67
  -2  -6   6   65.29    4.20
   2   6  -5  438.41   25.41
  -2  -6   5  464.01   26.92
   2   6  -4  389.93   22.49
  -2  -6   4  402.40   23.68
   2   6  -3   12.96    1.14
  -2  -6   3   13.86    1.33
   2   6  -2   50.26    3.17
  -2  -6   2   52.24    3.31
   2   6  -1   69.48    4.63
  -2  -6   1   74.11    4.54
   2   6   0   29.54    2.06
  -2  -6   0   29.79    2.14
   2   6   1  153.93    9.09
  -2  -6  -1  140.33    8.30
   2   6   2  272.64   16.98
  -2  -6  -2  292.02   17.02
   2   6   3   23.88    1.75
  -2  -6  -3   25.65    1.89
   2   6   4   89.13    5.68
  -2  -6  -4   87.05    7.70
   2   6   5  413.06   24.03
  -2  -6  -5  421.40   24.45
   2   6   6   32.74    2.25
  -2  -6  -6   33.07    2.29
   2   6   7  186.55   11.24
  -2  -6  -7  179.50    8.53
   2   6   8   25.78    3.21
  -2  -6  -8   24.54    1.41
   2   6   9   40.63    2.97
  -2  -6  -9   39.39    2.73
   2   6  10   26.89    3.48
  -2  -6 -10   23.71    1.49
   2   6  11  126.44   11.05
  -2  -6 -11  159.61    7.81
   2   6  12  125.78   11.06
  -2  -6 -12  119.55    5.92
   2   6  13   79.48    7.58
  -2  -6 -13   78.56    7.62
   2   6  14   63.98    4.69
  -2  -6 -14   58.77    6.27
   2   6  15    6.82    1.89
  -2  -6 -15    5.05    1.95
   2   6  16   16.79    2.61
  -2  -6 -16   19.38    3.67
   2   8 -16   29.16    4.73
  -2  -8  16   27.64    4.73
   2   8 -15   28.56    4.02
  -2  -8  15   26.40    4.32
  -2  -8  14    3.37    2.58
   2   8 -13   86.19    8.44
  -2  -8  13   83.64    8.18
   2   8 -12  108.86   10.31
  -2  -8  12  118.46   10.79
   2   8 -11  282.10   23.58
  -2  -8  11  269.62   22.55
   2   8 -10    5.68    2.27
  -2  -8  10    5.82    2.42
   2   8  -9   17.86    3.02
  -2  -8   9   14.72    2.91
   2   8  -8    7.48    0.56
  -2  -8   8    6.56    0.74
   2   8  -7    6.87    0.88
  -2  -8   7    7.85    0.91
   2   8  -6  137.50    8.54
  -2  -8   6  129.69    7.79
   2   8  -5    3.15    0.72
  -2  -8   5    3.71    0.85
   2   8  -4  188.30   11.18
  -2  -8   4  180.99   10.58
   2   8  -3   47.05    3.10
  -2  -8   3   50.59    3.32
   2   8  -2   30.64    2.24
  -2  -8   2   31.53    2.46
   2   8  -1  369.72   21.29
  -2  -8   1  375.11   21.62
   2   8   0   40.92    2.83
  -2  -8   0   40.59    2.82
   2   8   1  317.17   18.82
  -2  -8  -1  309.14   17.88
   2   8   2   -0.51    0.78
  -2  -8  -2    0.79    1.20
   2   8   3   20.61    1.81
  -2  -8  -3   23.16    1.94
   2   8   4    4.98    1.14
  -2  -8  -4    7.99    1.25
   2   8   5    5.89    1.00
  -2  -8  -5    4.25    0.94
   2   8   6   12.12    1.39
  -2  -8  -6   13.10    1.33
   2   8   7   29.75    2.24
  -2  -8  -7   28.78    2.19
   2   8   8   20.57    1.73
  -2  -8  -8   21.06    1.79
   2   8   9   23.04    1.79
  -2  -8  -9   23.07    1.39
   2   8  10    4.18    0.68
  -2  -8 -10    2.76    0.51
   2   8  11   -4.29    2.17
  -2  -8 -11   -0.58    2.00
   2   8  12   40.22    5.17
  -2  -8 -12   38.66    5.77
   2   8  13   -3.01    2.70
  -2  -8 -13    1.29    3.77
   2   8  14    4.96    2.73
  -2  -8 -14    4.67    3.23
   2   8  15  132.48    8.69
  -2  -8 -15  126.40   11.75
   2  10 -15    6.26    3.99
  -2 -10  15    4.59    3.53
   2  10 -14    0.60    2.55
  -2 -10  14    2.33    2.62
   2  10 -13    3.94    2.69
  -2 -10  13    0.17    2.94
   2  10 -12  103.49   10.24
  -2 -10  12  126.83   11.69
   2  10 -11    0.85    2.57
  -2 -10  11    1.60    2.49
   2  10 -10  174.61   15.27
  -2 -10  10  174.23   15.56
   2  10  -9    0.24    0.43
  -2 -10   9    0.87    0.43
   2  10  -8   86.32    5.49
  -2 -10   8   81.62    5.18
   2  10  -7    1.25    0.99
  -2 -10   7    5.39    2.51
   2  10  -6    1.81    1.04
  -2 -10   6    0.08    0.83
   2  10  -5   11.75    1.29
  -2 -10   5   13.91    3.41
   2  10  -4    7.37    1.14
  -2 -10   4    5.87    1.15
   2  10  -3    1.87    0.96
  -2 -10   3    1.51    1.15
   2  10  -2  163.47    9.75
  -2 -10   2  158.81    9.50
   2  10  -1   11.66    1.40
  -2 -10   1   14.50    1.54
   2  10   0  513.44   29.47
  -2 -10   0  491.91   28.31
   2  10   1   20.16    1.78
  -2 -10  -1   20.65    1.90
   2  10   2  175.23   10.41
  -2 -10  -2  175.40   10.44
   2  10   3   40.72    2.90
  -2 -10  -3   35.59    2.76
   2  10   4    1.38    0.95
  -2 -10  -4    0.98    1.51
   2  10   5   38.21    2.76
  -2 -10  -5   38.34    3.01
   2  10   6  114.00    7.07
  -2 -10  -6  123.70    7.61
   2  10   7    2.60    0.86
  -2 -10  -7    2.01    1.14
   2  10   8   31.52    2.51
  -2 -10  -8   39.32    3.02
   2  10   9    1.22    1.13
  -2 -10  -9   -0.25    2.28
   2  10  10    0.92    0.75
  -2 -10 -10    0.27    2.61
   2  10  11   70.52    7.19
  -2 -10 -11   93.18    9.71
   2  10  12    5.37    2.81
  -2 -10 -12    7.36    3.79
   2  10  13   35.27    5.66
  -2 -10 -13   41.44    6.08
   2  10  14   25.44    4.38
  -2 -10 -14   26.26    5.18
   2  12 -13    6.40    3.12
  -2 -12  13   -0.86    4.04
   2  12 -12    7.42    4.28
  -2 -12  12   18.35    3.66
   2  12 -11   15.32    4.36
  -2 -12  11   28.12    4.34
   2  12 -10    9.48    0.85
  -2 -12  10    8.47    3.48
   2  12  -9   58.29    3.28
  -2 -12   9   61.31    4.59
   2  12  -8   72.54    3.91
  -2 -12   8   71.07    4.91
   2  12  -7  100.53    6.80
  -2 -12   7   94.51    6.18
   2  12  -6  194.85   11.64
  -2 -12   6  199.21   12.03
   2  12  -5   67.38    4.53
  -2 -12   5   63.86    4.35
   2  12  -4   93.49    6.10
  -2 -12   4   84.02    5.46
   2  12  -3  175.98   10.53
  -2 -12   3  185.79   11.16
   2  12  -2    0.63    1.13
  -2 -12   2   -1.34    1.31
   2  12  -1  109.72    6.86
  -2 -12   1  112.25    6.98
   2  12   0   11.96    1.55
  -2 -12   0    9.44    1.73
   2  12   1   29.84    2.59
  -2 -12  -1   23.57    2.55
   2  12   2    2.78    1.15
  -2 -12  -2    6.32    1.78
   2  12   3    7.98    1.45
  -2 -12  -3    4.60    1.72
   2  12   4   26.81    2.48
  -2 -12  -4   19.98    2.28
   2  12   5   -1.01    1.17
  -2 -12  -5    1.87    1.35
   2  12   6  185.13   11.17
  -2 -12  -6  181.37   11.05
   2  12   7   36.33    3.11
  -2 -12  -7   33.93    3.87
   2  12   8    1.78    1.24
  -2 -12  -8    5.23    1.67
   2  12   9    3.61    1.32
  -2 -12  -9   -0.10    1.42
   2  12  10   90.46    5.84
  -2 -12 -10   91.90    5.92
   2  12  11   26.12    2.14
  -2 -12 -11   36.75    6.42
   2  12  12   63.03    6.85
  -2 -12 -12   82.05    8.75
   2  14 -10    4.92    1.15
  -2 -14  10    9.30    1.26
   2  14  -9    2.09    0.88
  -2 -14   9    1.40    1.51
   2  14  -8   32.29    2.22
  -2 -14   8   30.23    2.66
   2  14  -7  138.92    8.73
  -2 -14   7  138.21    8.64
   2  14  -6  161.45   10.08
  -2 -14   6  149.32    9.49
   2  14  -5  237.95   21.28
  -2 -14   5  207.60   12.56
   2  14  -4   49.90    3.94
  -2 -14   4   47.24    3.70
   2  14  -3  119.55    7.88
  -2 -14   3  127.40    8.24
   2  14  -2    1.37    1.40
  -2 -14   2    2.28    1.67
   2  14  -1    2.44    1.50
  -2 -14   1    3.74    1.86
   2  14   0    3.19    1.58
  -2 -14   0    2.02    1.74
   2  14   1   19.02    2.71
  -2 -14  -1   15.37    2.25
   2  14   2   10.13    1.80
  -2 -14  -2   11.36    2.05
   2  14   3   24.39    2.76
  -2 -14  -3   25.86    2.71
   2  14   4   14.74    2.26
  -2 -14  -4   18.87    2.44
   2  14   5    9.85    1.74
  -2 -14  -5    7.07    2.11
   2  14   6   23.24    2.74
  -2 -14  -6   28.99    3.01
   2  14   7    0.10    1.14
  -2 -14  -7   -0.29    1.71
   2  14   8   -0.57    4.73
  -2 -14  -8    0.30    1.43
   2  14   9   24.52    5.62
  -2 -14  -9   14.57    1.96
   2  16  -6    2.84    1.53
  -2 -16   6    5.37    1.98
   2  16  -5   15.89    2.24
  -2 -16   5   15.67    2.61
   2  16  -4   42.58    3.76
  -2 -16   4   43.13    4.20
   2  16  -3   22.23    2.89
  -2 -16   3   21.44    2.84
   2  16  -2  109.89    7.14
  -2 -16   2  118.64    8.16
   2  16  -1   12.97    2.78
  -2 -16   1   14.30    2.54
   2  16   0   28.18    3.33
  -2 -16   0   36.73    3.65
   2  16   1   13.76    2.93
  -2 -16  -1   18.89    2.93
   2  16   2    6.99    1.23
  -2 -16  -2   14.66    2.69
   2  16   3   23.01    3.01
  -2 -16  -3   27.10    2.99
   2  16   4    1.70    1.80
  -2 -16  -4    1.97    2.08
   2  16   5   56.32    4.47
  -2 -16  -5   46.47    3.68
   3   1 -18    1.85    1.01
  -3  -1  18    3.80    1.17
   3   1 -17   75.49    4.15
  -3  -1  17   76.53    4.00
   3   1 -16    0.90    1.09
  -3  -1  16    3.00    1.15
   3   1 -15   45.65    4.72
  -3  -1  15   44.13    2.53
   3   1 -14    7.85    1.08
  -3  -1  14    5.29    0.88
   3   1 -13  186.54   10.94
  -3  -1  13  186.35    9.10
   3   1 -12   59.81    3.90
  -3  -1  12   52.63    3.40
   3   1 -11  253.86   14.64
  -3  -1  11  242.34   14.17
   3   1 -10  230.12   13.43
  -3  -1  10  231.68   13.70
   3   1  -9   97.79    5.79
  -3  -1   9   97.50    5.79
   3   1  -8  169.03    9.99
  -3  -1   8  163.73    9.57
   3   1  -7   76.57    4.65
  -3  -1   7   81.94    4.85
   3   1  -6  318.49   26.05
  -3  -1   6  327.41   19.49
   3   1  -5   97.33    5.75
  -3  -1   5   96.34    5.72
   3   1  -4  470.16   27.19
  -3  -1   4  463.34   26.42
   3   1  -3  101.64    6.50
  -3  -1   3   94.34    5.56
   3   1  -2  264.97   15.66
  -3  -1   2  261.05   15.17
   3   1  -1  230.31   11.56
  -3  -1   1  406.30   18.93
   3   1   0    8.22    0.59
  -3  -1   0   22.81    1.18
   3   1   1  518.69   24.63
  -3  -1  -1  549.74   25.79
   3   1   2    3.83    0.51
  -3  -1  -2    3.77    0.39
   3   1   3   89.32    3.81
  -3  -1  -3   94.23    4.02
   3   1   4   39.58    1.77
  -3  -1  -4   39.33    2.04
   3   1   5   62.23    3.11
  -3  -1  -5   64.02    3.22
   3   1   6  235.60    9.87
  -3  -1  -6  227.13   11.08
   3   1   7   98.52    4.93
  -3  -1  -7   95.64    4.65
   3   1   8   41.71    2.30
  -3  -1  -8   40.27    2.18
   3   1   9   82.35    4.20
  -3  -1  -9   85.70    4.27
   3   1  10    0.81    0.79
  -3  -1 -10   -0.59    0.76
   3   1  11    4.09    0.93
  -3  -1 -11    5.35    0.84
   3   1  12   29.76    1.95
  -3  -1 -12   29.04    1.89
   3   1  13   15.93    1.48
  -3  -1 -13   17.46    1.44
   3   1  14    8.66    1.24
  -3  -1 -14    7.72    1.53
   3   1  15   74.35    4.97
  -3  -1 -15   70.75    5.08
   3   1  16   25.74    2.07
  -3  -1 -16   20.32    1.77
   3   1  17  209.18   10.56
  -3  -1 -17  199.53    9.83
   3   3 -18   19.36    1.64
  -3  -3  18   21.23    1.35
   3   3 -17    7.74    1.24
  -3  -3  17    7.37    0.76
   3   3 -16    6.60    0.96
  -3  -3  16    6.61    0.75
   3   3 -15   22.04    1.78
  -3  -3  15   19.69    1.32
   3   3 -14   22.43    1.94
  -3  -3  14   21.85    1.46
   3   3 -13    1.32    0.62
  -3  -3  13    0.29    0.43
   3   3 -12   54.16    3.53
  -3  -3  12   53.22    3.46
   3   3 -11    0.39    0.42
  -3  -3  11    0.84    0.34
   3   3 -10  161.97    9.46
  -3  -3  10  157.15    7.57
   3   3  -9  228.86   13.31
  -3  -3   9  240.09   14.28
   3   3  -8   28.40    1.83
  -3  -3   8   15.40    1.12
   3   3  -7  441.25   36.21
  -3  -3   7  430.38   35.90
   3   3  -6  182.89   15.29
  -3  -3   6  197.45   16.49
   3   3  -5  356.44   16.80
  -3  -3   5  352.59   28.84
   3   3  -4   12.42    0.71
  -3  -3   4   13.63    2.00
   3   3  -3  142.85    6.87
  -3  -3   3  140.29    8.18
   3   3  -2 1157.37   56.94
  -3  -3   2 1115.44   64.09
   3   3  -1   38.64    2.52
  -3  -3   1   42.07    2.59
   3   3   0  104.92    5.24
  -3  -3   0  108.48    6.32
   3   3   1   50.18    3.27
  -3  -3  -1   49.43    3.01
   3   3   2  123.13    7.37
  -3  -3  -2  114.71    6.87
   3   3   3   18.64    1.36
  -3  -3  -3   20.73    1.51
   3   3   4    9.52    1.00
  -3  -3  -4    6.77    1.69
   3   3   5  108.19    6.59
  -3  -3  -5  113.20    5.43
   3   3   6  151.76    8.97
  -3  -3  -6  143.10    6.90
   3   3   7    1.73    0.66
  -3  -3  -7    1.50    0.46
   3   3   8   40.71    2.30
  -3  -3  -8   42.81    2.31
   3   3   9  138.03    8.27
  -3  -3  -9  144.96    7.08
   3   3  10   18.70    1.82
  -3  -3 -10   21.90    1.45
   3   3  11  227.88   13.56
  -3  -3 -11  232.49   11.39
   3   3  12   14.95    1.83
  -3  -3 -12   13.55    1.21
   3   3  13  120.74    7.49
  -3  -3 -13  118.82    5.96
   3   3  14   35.45    2.93
  -3  -3 -14   39.11    2.41
   3   3  15   20.93    2.23
  -3  -3 -15   22.89    1.67
   3   3  16   10.33    1.87
  -3  -3 -16    7.29    1.27
   3   3  17   22.57    2.59
  -3  -3 -17   19.86    1.62
   3   5 -17    8.56    2.77
  -3  -5  17    2.74    1.97
   3   5 -16   56.61    5.96
  -3  -5  16   53.30    5.80
   3   5 -15    1.31    2.29
  -3  -5  15    6.12    3.15
   3   5 -14   21.64    3.18
  -3  -5  14   17.27    3.08
   3   5 -13   10.12    2.40
  -3  -5  13    8.93    2.48
   3   5 -12   11.18    2.23
  -3  -5  12    5.15    2.68
   3   5 -11    3.33    1.67
  -3  -5  11    5.07    1.92
   3   5 -10    3.88    1.52
  -3  -5  10    5.19    1.81
   3   5  -9   27.22    3.10
  -3  -5   9   32.21    3.76
   3   5  -8   23.12    2.77
  -3  -5   8   23.15    2.75
   3   5  -7   11.79    1.93
  -3  -5   7   15.69    2.23
   3   5  -6  658.60   37.98
  -3  -5   6  637.78   51.54
   3   5  -5   29.99    1.56
  -3  -5   5   30.38    2.12
   3   5  -4  721.45   34.40
  -3  -5   4  713.39   41.12
   3   5  -3  115.69    6.79
  -3  -5   3  109.18    6.52
   3   5  -2   97.47    5.83
  -3  -5   2   99.30    6.04
   3   5  -1   86.15    5.17
  -3  -5   1   87.49    5.36
   3   5   0   19.36    1.57
  -3  -5   0   18.81    1.61
   3   5   1    2.42    0.84
  -3  -5  -1   -0.66    0.80
   3   5   2   -0.36    0.74
  -3  -5  -2    2.96    0.87
   3   5   3    4.33    1.01
  -3  -5  -3    5.02    0.81
   3   5   4   85.92    5.28
  -3  -5  -4   82.98    5.06
   3   5   5   78.21    4.92
  -3  -5  -5   77.85    4.75
   3   5   6   56.51    3.56
  -3  -5  -6   67.00    4.47
   3   5   7   18.98    1.54
  -3  -5  -7   18.60    1.16
   3   5   8   38.06    2.57
  -3  -5  -8   40.45    2.19
   3   5   9   -0.77    0.69
  -3  -5  -9    0.31    0.58
   3   5  10  256.65   21.33
  -3  -5 -10  253.63   12.20
   3   5  11   39.89    3.39
  -3  -5 -11   35.35    2.04
   3   5  12  327.40   19.15
  -3  -5 -12  328.62   15.63
   3   5  13    9.13    1.79
  -3  -5 -13    9.34    1.04
   3   5  14  113.77    7.42
  -3  -5 -14  109.02    5.59
   3   5  15    4.62    1.94
  -3  -5 -15    4.45    0.82
   3   5  16    7.02    2.24
  -3  -5 -16    7.85    1.09
   3   7 -17   17.98    3.80
  -3  -7  17   26.83    4.50
   3   7 -16   28.96    4.14
  -3  -7  16   24.85    3.74
   3   7 -15   67.29    6.97
  -3  -7  15   77.29    7.54
   3   7 -14    6.66    3.49
  -3  -7  14    6.15    2.67
   3   7 -13   24.58    3.75
  -3  -7  13   32.01    4.79
   3   7 -12   98.13    9.09
  -3  -7  12  115.42   10.75
   3   7 -11    2.30    3.10
  -3  -7  11    7.84    2.40
   3   7 -10  120.92   10.70
  -3  -7  10  123.49   10.91
   3   7  -9   31.49    3.66
  -3  -7   9   30.53    3.53
   3   7  -8    2.11    1.52
  -3  -7   8    1.37    1.67
   3   7  -7  106.29    5.23
  -3  -7   7   98.53    5.87
   3   7  -6   13.76    0.90
  -3  -7   6   13.16    1.19
   3   7  -5   62.02    3.94
  -3  -7   5   59.53    4.46
   3   7  -4   12.68    1.15
  -3  -7   4   13.06    1.22
   3   7  -3  314.08   18.25
  -3  -7   3  326.30   19.52
   3   7  -2   56.67    3.62
  -3  -7   2   61.71    3.87
   3   7  -1   29.59    2.19
  -3  -7   1   30.65    2.19
   3   7   0  469.05   27.01
  -3  -7   0  463.62   27.06
   3   7   1    3.97    0.95
  -3  -7  -1    3.06    1.02
   3   7   2  226.40   13.14
  -3  -7  -2  219.31   13.17
   3   7   3    9.31    1.89
  -3  -7  -3    5.87    0.99
   3   7   4   10.10    1.42
  -3  -7  -4   11.38    1.31
   3   7   5    0.74    0.95
  -3  -7  -5   -0.59    0.67
   3   7   6  186.63   10.94
  -3  -7  -6  172.87   10.42
   3   7   7    7.15    1.13
  -3  -7  -7    6.45    0.97
   3   7   8   29.34    2.47
  -3  -7  -8   35.93    2.06
   3   7   9   41.82    2.92
  -3  -7  -9   40.98    2.88
   3   7  10   14.11    1.36
  -3  -7 -10   11.14    0.87
   3   7  11  161.77   14.10
  -3  -7 -11  162.71   10.03
   3   7  12    1.40    2.10
  -3  -7 -12    2.42    0.41
   3   7  13   98.28    6.65
  -3  -7 -13   98.27    9.29
   3   7  14    9.38    1.91
  -3  -7 -14    7.93    2.65
   3   7  15   18.39    2.67
  -3  -7 -15   31.18    4.50
   3   7  16   43.82    3.99
  -3  -7 -16   37.73    5.56
   3   9 -16    7.12    2.22
   3   9 -15    6.03    3.34
  -3  -9  15    6.99    2.94
   3   9 -14   20.87    4.05
  -3  -9  14   19.74    3.74
   3   9 -13  132.98   12.45
  -3  -9  13  133.07   12.10
   3   9 -12  124.98   11.32
  -3  -9  12  137.01   12.24
   3   9 -11   79.64    7.76
  -3  -9  11   85.33    8.35
   3   9 -10   67.32    6.80
  -3  -9  10   64.85    6.63
   3   9  -9   32.63    4.23
  -3  -9   9   41.02    4.84
   3   9  -8    4.63    0.53
  -3  -9   8    4.84    0.67
   3   9  -7    2.25    0.73
  -3  -9   7    1.64    0.84
   3   9  -6   34.94    2.61
  -3  -9   6   38.54    2.72
   3   9  -5    6.40    1.12
  -3  -9   5    4.08    0.97
   3   9  -4   32.56    2.43
  -3  -9   4   36.82    2.64
   3   9  -3    3.21    1.06
  -3  -9   3    4.35    0.98
   3   9  -2  130.12    7.84
  -3  -9   2  125.17    7.60
   3   9  -1  100.69    6.13
  -3  -9   1  111.50    6.79
   3   9   0  186.05   11.01
  -3  -9   0  192.50   11.34
   3   9   1  203.07   11.97
  -3  -9  -1  203.87   12.03
   3   9   2    6.53    1.10
  -3  -9  -2    7.33    1.20
   3   9   3    4.69    1.08
  -3  -9  -3    3.72    1.09
   3   9   4  133.04    7.98
  -3  -9  -4  130.60    7.87
   3   9   5   50.10    3.44
  -3  -9  -5   49.73    3.55
   3   9   6  170.03   10.17
  -3  -9  -6  176.53   10.47
   3   9   7   69.54    4.62
  -3  -9  -7   68.61    4.69
   3   9   8   26.44    2.17
  -3  -9  -8   29.08    2.23
   3   9   9   40.29    2.90
  -3  -9  -9   42.13    2.97
   3   9  10    8.67    1.20
  -3  -9 -10    7.37    0.81
   3   9  11    1.46    0.63
  -3  -9 -11    0.09    0.45
  -3  -9 -12   26.02    5.06
   3   9  13   20.94    4.55
  -3  -9 -13   21.54    4.92
   3   9  14   37.32    3.95
  -3  -9 -14   41.92    5.58
   3  11 -14   10.22    4.28
  -3 -11  14    5.10    2.45
   3  11 -13    5.12    3.04
  -3 -11  13    7.64    3.20
   3  11 -12   11.15    3.36
  -3 -11  12    8.36    3.35
   3  11 -11  168.37   14.93
  -3 -11  11  141.42   13.02
   3  11 -10  124.09   11.39
  -3 -11  10  123.37   11.97
   3  11  -9  105.09    5.48
  -3 -11   9  112.70    7.29
   3  11  -8   47.98    2.96
  -3 -11   8   57.51    4.16
   3  11  -7   -0.43    0.81
  -3 -11   7   -0.12    0.84
   3  11  -6  130.18    8.19
  -3 -11   6  121.81    7.55
   3  11  -5    1.82    1.25
  -3 -11   5    2.17    0.98
   3  11  -4  135.17    8.48
  -3 -11   4  128.56    7.85
   3  11  -3   23.17    2.27
  -3 -11   3   16.42    1.74
   3  11  -2   47.37    3.32
  -3 -11   2   40.19    3.00
   3  11  -1  134.40    8.24
  -3 -11   1  123.81    7.58
   3  11   0   -0.03    1.25
  -3 -11   0    0.59    1.13
   3  11   1  145.00    8.79
  -3 -11  -1  140.57    8.56
   3  11   2   47.37    3.37
  -3 -11  -2   44.96    3.29
   3  11   3    6.66    1.29
  -3 -11  -3    9.19    1.54
   3  11   4   22.09    3.93
  -3 -11  -4   19.71    2.16
   3  11   5  114.11    7.08
  -3 -11  -5  126.93    7.81
   3  11   6   10.58    1.47
  -3 -11  -6   10.52    1.54
   3  11   7   41.17    3.46
  -3 -11  -7   45.84    3.52
   3  11   8   26.08    2.29
  -3 -11  -8   25.31    2.34
   3  11   9   31.81    2.56
  -3 -11  -9   34.35    2.84
   3  11  10   17.77    1.89
  -3 -11 -10   24.80    1.73
   3  11  11   17.42    2.15
  -3 -11 -11   19.21    1.30
   3  11  12   59.05    6.45
  -3 -11 -12   77.84    9.25
   3  11  13   -1.08    3.87
  -3 -11 -13    2.00    3.61
   3  13 -12    0.76    2.59
  -3 -13  12    0.82    2.86
   3  13 -11    1.15    2.81
  -3 -13  11   -5.16    3.69
   3  13 -10   18.47    1.35
  -3 -13  10   17.53    1.69
   3  13  -9   76.84    4.02
  -3 -13   9   76.57    5.12
   3  13  -8    0.42    0.82
  -3 -13   8    0.33    1.34
   3  13  -7  420.37   20.01
  -3 -13   7  428.88   25.13
   3  13  -6    1.36    1.13
  -3 -13   6    3.52    1.24
   3  13  -5  226.30   13.89
  -3 -13   5  207.67   12.85
   3  13  -4   33.86    3.06
  -3 -13   4   32.34    3.04
   3  13  -3   63.89    4.50
  -3 -13   3   60.64    4.31
   3  13  -2    7.59    1.87
  -3 -13   2    7.46    1.62
   3  13  -1    5.43    1.65
  -3 -13   1    5.47    1.83
   3  13   0    1.81    1.76
  -3 -13   0    2.48    1.54
   3  13   1   26.11    2.60
  -3 -13  -1   24.27    2.62
   3  13   2   18.71    2.72
  -3 -13  -2   17.54    2.16
   3  13   3    6.51    1.41
  -3 -13  -3    7.40    1.70
   3  13   4   10.20    1.71
  -3 -13  -4   13.73    2.00
   3  13   5   82.10    5.61
  -3 -13  -5   66.22    4.66
   3  13   6   47.63    3.78
  -3 -13  -6   57.92    4.27
   3  13   7   47.39    6.60
  -3 -13  -7   42.67    3.51
   3  13   8    1.70    1.47
  -3 -13  -8    4.88    4.13
   3  13   9   99.38    6.57
  -3 -13  -9  102.62    7.12
   3  13  10    3.26    1.19
  -3 -13 -10    5.86    1.20
   3  13  11   96.22    9.69
  -3 -13 -11   99.55    6.45
   3  15  -9    8.63    2.99
  -3 -15   9    1.33    1.28
   3  15  -8   62.83    3.83
  -3 -15   8   70.19    5.29
   3  15  -7    2.75    1.14
  -3 -15   7    0.90    1.59
   3  15  -6  129.44    8.46
  -3 -15   6  134.88    8.69
   3  15  -5   -0.02    1.41
  -3 -15   5   -0.13    1.77
   3  15  -4  129.62    8.26
  -3 -15   4  129.13    8.67
   3  15  -3   10.08    2.22
  -3 -15   3   11.64    2.36
   3  15  -2    2.78    1.72
  -3 -15   2    5.56    2.43
   3  15  -1   22.63    2.99
  -3 -15   1   20.86    2.69
   3  15   0   35.42    3.29
  -3 -15   0   27.25    3.36
   3  15   1   10.35    2.60
  -3 -15  -1    6.62    2.99
   3  15   2    3.03    1.80
  -3 -15  -2    4.44    2.95
   3  15   3    3.04    1.82
  -3 -15  -3    5.94    2.43
   3  15   4    3.34    1.88
  -3 -15  -4    8.74    2.11
   3  15   5   55.23    4.37
  -3 -15  -5   60.15    4.58
   3  15   6   -0.74    1.86
  -3 -15  -6   -0.23    1.68
   3  15   7   14.62    2.02
  -3 -15  -7    8.59    1.93
   4   0 -18   14.30    1.31
   4   0 -17    1.05    0.97
   4   0 -16   66.22    3.60
   4   0 -15    1.18    0.92
   4   0 -14   57.55    3.93
   4   0 -13   -0.28    0.65
   4   0 -12  564.09   32.93
   4   0 -11    0.05    0.88
   4   0 -10  695.35   39.99
   4   0  -9    3.95    0.90
   4   0  -8  511.21   29.38
   4   0  -7   -0.50    0.57
   4   0  -6  111.32    6.59
   4   0  -5    0.73    0.48
   4   0  -4    0.91    0.44
   4   0  -3    0.69    0.52
   4   0  -2   50.09    3.05
   4   0  -1    0.82    0.54
   4   0   0  233.71   14.60
   4   0   1   -0.10    0.39
   4   0   2   27.69    1.29
   4   0   3    1.76    0.48
   4   0   4   76.41    3.25
   4   0   5   -0.31    0.54
   4   0   6   51.43    2.68
   4   0   7   -0.26    0.71
   4   0   8  176.46    8.51
   4   0   9   -0.33    0.66
   4   0  10   48.44    2.71
   4   0  11   -0.91    0.75
   4   0  12    4.10    1.07
   4   0  13   -0.23    0.86
   4   0  14   56.30    3.28
   4   0  15   -0.56    1.93
   4   0  16  391.82   18.61
   4   0  17    1.59    1.32
   4   2 -18   24.21    1.85
  -4  -2  18   25.85    1.76
   4   2 -17    4.90    1.03
  -4  -2  17    6.95    0.91
   4   2 -16   47.33    3.33
  -4  -2  16   43.90    2.45
   4   2 -15   43.68    3.17
  -4  -2  15   43.61    2.47
   4   2 -14    0.94    0.78
  -4  -2  14    0.89    0.67
   4   2 -13   72.02    4.81
  -4  -2  13   73.09    3.77
   4   2 -12   -0.68    0.53
  -4  -2  12   -0.27    0.72
   4   2 -11  151.86    8.96
  -4  -2  11  135.78    8.20
   4   2 -10   15.70    1.24
  -4  -2  10   15.14    1.31
   4   2  -9  324.05   18.89
  -4  -2   9  313.53   18.32
   4   2  -8   87.52    5.41
  -4  -2   8   86.23    5.22
   4   2  -7   63.09    4.06
  -4  -2   7   72.09    4.65
   4   2  -6  366.54   21.15
  -4  -2   6  344.20   28.52
   4   2  -5   55.94    3.47
  -4  -2   5   50.60    3.05
   4   2  -4  921.98   52.85
  -4  -2   4  939.32   54.81
   4   2  -3  122.14    6.01
  -4  -2   3  129.49    7.60
   4   2  -2   26.57    1.40
  -4  -2   2   25.51    1.36
   4   2  -1  226.10   10.67
  -4  -2   1  226.90   10.67
   4   2   0 1194.34   56.14
  -4  -2   0 1219.42   57.38
   4   2   1  825.24   48.01
  -4  -2  -1  801.91   37.51
   4   2   2  421.68   20.28
  -4  -2  -2  439.14   21.01
   4   2   3    2.48    0.60
  -4  -2  -3    0.47    0.68
   4   2   4    7.11    0.74
  -4  -2  -4    4.01    0.57
   4   2   5  205.66    9.81
  -4  -2  -5  217.38   10.30
   4   2   6  109.45    5.38
  -4  -2  -6  104.35    5.13
   4   2   7  427.08   20.22
  -4  -2  -7  450.04   21.44
   4   2   8   18.43    1.37
  -4  -2  -8   18.29    1.23
   4   2   9    4.17    0.78
  -4  -2  -9    5.86    0.86
   4   2  10   39.60    2.31
  -4  -2 -10   44.47    2.47
   4   2  11   48.72    2.75
  -4  -2 -11   49.11    2.79
   4   2  12   70.16    3.77
  -4  -2 -12   69.09    3.65
   4   2  13   30.12    2.04
  -4  -2 -13   37.95    2.42
   4   2  14   56.08    3.25
  -4  -2 -14   62.12    3.43
   4   2  15   57.75    3.48
  -4  -2 -15   58.72    3.48
   4   2  16   -2.29    1.66
  -4  -2 -16    0.91    1.13
   4   2  17   73.52    5.16
  -4  -2 -17   72.47    4.01
   4   4 -18   57.40    6.11
  -4  -4  18   47.54    5.04
   4   4 -17   48.02    6.03
  -4  -4  17   44.55    5.48
   4   4 -16   35.61    4.41
  -4  -4  16   29.95    3.84
   4   4 -15  104.72    9.81
  -4  -4  15  100.81    9.52
   4   4 -14   13.12    2.74
  -4  -4  14   11.67    2.46
   4   4 -13   -0.01    2.34
  -4  -4  13    2.66    2.43
   4   4 -12    2.09    1.84
  -4  -4  12    1.02    1.69
   4   4 -11   19.26    2.82
  -4  -4  11   17.29    2.84
   4   4 -10   10.01    2.06
  -4  -4  10   11.89    2.05
   4   4  -9    7.99    2.11
  -4  -4   9    8.81    1.76
   4   4  -8  129.46   11.20
  -4  -4   8  134.80   11.48
   4   4  -7  278.33   22.94
  -4  -4   7  294.02   24.00
   4   4  -6  301.32   14.34
  -4  -4   6  304.23   24.85
   4   4  -5 1071.31   50.27
  -4  -4   5 1012.18   82.51
   4   4  -4  147.35    7.13
  -4  -4   4  150.62    8.91
   4   4  -3    5.79    0.61
  -4  -4   3    6.51    0.81
   4   4  -2    0.11    0.46
  -4  -4   2   -1.00    0.99
   4   4  -1   14.88    0.97
  -4  -4   1   16.86    1.46
   4   4   0  225.28   11.10
  -4  -4   0  226.34   13.44
   4   4   1   22.08    1.36
  -4  -4  -1   20.69    1.54
   4   4   2   17.49    1.39
  -4  -4  -2   16.36    1.38
   4   4   3  146.08    8.62
  -4  -4  -3  147.20    8.76
   4   4   4   79.26    4.97
  -4  -4  -4   80.66    5.14
   4   4   5    2.41    0.60
  -4  -4  -5    1.35    0.67
   4   4   6   17.62    1.35
  -4  -4  -6   19.97    1.26
   4   4   7   18.04    1.39
  -4  -4  -7   19.47    1.35
   4   4   8  180.04    8.68
  -4  -4  -8  190.00    9.08
   4   4   9   49.05    2.78
  -4  -4  -9   51.40    2.76
   4   4  10  219.46   12.96
  -4  -4 -10  209.30   10.12
   4   4  11  114.72    7.17
  -4  -4 -11  109.61    5.77
   4   4  12   62.63    4.50
  -4  -4 -12   60.81    3.28
   4   4  13  132.20    8.45
  -4  -4 -13  138.12    6.89
   4   4  14   29.14    2.77
  -4  -4 -14   22.28    1.57
   4   4  15   12.52    1.92
  -4  -4 -15   13.07    1.31
   4   4  16    7.67    2.09
  -4  -4 -16    9.67    1.20
   4   6 -17   82.96    8.17
  -4  -6  17   76.87    7.62
   4   6 -16   46.43    5.88
  -4  -6  16   51.61    5.72
   4   6 -15   77.92    7.78
  -4  -6  15   81.15    7.84
   4   6 -14   48.89    5.86
  -4  -6  14   47.74    5.86
   4   6 -13   -1.03    2.12
  -4  -6  13    0.43    1.98
   4   6 -12   -1.64    1.98
  -4  -6  12   -1.22    2.31
   4   6 -11   24.39    3.35
  -4  -6  11   16.79    3.27
   4   6 -10   96.39    8.71
  -4  -6  10   85.76    7.78
   4   6  -9    4.97    1.92
  -4  -6   9    1.82    1.79
   4   6  -8   54.39    5.25
  -4  -6   8   46.78    4.90
   4   6  -7  203.90    9.66
  -4  -6   7  194.27   16.29
   4   6  -6   24.67    1.42
  -4  -6   6   23.03    2.80
   4   6  -5  301.92   14.37
  -4  -6   5  287.66   16.59
   4   6  -4  241.79   11.40
  -4  -6   4  243.28   14.58
   4   6  -3   86.95    4.31
  -4  -6   3   83.14    5.19
   4   6  -2  278.74   16.36
  -4  -6   2  291.74   16.92
   4   6  -1   17.58    1.56
  -4  -6   1   20.48    1.63
   4   6   0    0.81    0.73
  -4  -6   0    0.34    1.05
   4   6   1   66.33    4.10
  -4  -6  -1   64.12    4.01
   4   6   2    1.97    0.97
  -4  -6  -2    0.96    0.90
   4   6   3    3.76    1.16
  -4  -6  -3    1.92    0.97
   4   6   4   10.12    1.13
  -4  -6  -4    9.81    1.27
   4   6   5    3.94    0.99
  -4  -6  -5    2.93    0.81
   4   6   6  100.39    6.31
  -4  -6  -6  101.13    6.15
   4   6   7    1.06    0.79
  -4  -6  -7    2.03    0.66
   4   6   8  142.83    8.56
  -4  -6  -8  145.40    7.21
   4   6   9  154.43    9.23
  -4  -6  -9  158.06    7.69
   4   6  10   30.02    2.08
  -4  -6 -10   28.68    1.78
   4   6  11  166.20   10.14
  -4  -6 -11  170.49    8.55
   4   6  12   64.54    4.82
  -4  -6 -12   73.57    4.00
   4   6  13   61.08    4.51
  -4  -6 -13   65.88    3.73
   4   6  14   41.79    3.83
  -4  -6 -14   45.74    2.61
   4   6  15    0.13    1.70
  -4  -6 -15   -0.12    0.59
   4   6  16    1.16    1.86
  -4  -6 -16    4.02    0.73
   4   8 -16   39.24    5.98
  -4  -8  16   41.39    5.68
   4   8 -15    8.19    2.93
  -4  -8  15   13.04    4.16
   4   8 -14    1.87    2.50
  -4  -8  14    3.77    2.61
   4   8 -13  267.29   23.40
  -4  -8  13  263.52   22.32
   4   8 -12   57.12    6.16
  -4  -8  12   55.77    5.94
   4   8 -11  256.69   21.61
  -4  -8  11  243.93   20.60
   4   8 -10   28.75    3.85
  -4  -8  10   22.37    3.53
   4   8  -9   30.62    3.90
  -4  -8   9   31.49    3.83
   4   8  -8   19.29    1.21
  -4  -8   8   24.85    3.82
   4   8  -7    6.79    0.66
  -4  -8   7    6.43    0.92
   4   8  -6   69.28    3.49
  -4  -8   6   70.54    4.46
   4   8  -5    1.84    0.60
  -4  -8   5    1.95    0.82
   4   8  -4   41.27    2.77
  -4  -8   4   41.59    2.88
   4   8  -3   17.84    1.58
  -4  -8   3   16.92    1.53
   4   8  -2   36.15    2.60
  -4  -8   2   35.27    2.49
   4   8  -1  359.76   20.93
  -4  -8   1  341.59   19.80
   4   8   0   16.09    1.62
  -4  -8   0   13.52    1.42
   4   8   1  265.73   15.47
  -4  -8  -1  264.69   15.58
   4   8   2   -0.21    1.00
  -4  -8  -2    1.17    0.84
   4   8   3   28.25    2.24
  -4  -8  -3   28.77    2.20
   4   8   4    5.52    1.06
  -4  -8  -4    7.21    1.25
   4   8   5  390.86   22.62
  -4  -8  -5  398.03   23.22
   4   8   6    3.19    0.95
  -4  -8  -6    4.44    0.93
   4   8   7  347.07   20.10
  -4  -8  -7  338.09   19.65
   4   8   8    6.50    1.18
  -4  -8  -8    7.61    1.04
   4   8   9  118.21    7.21
  -4  -8  -9  118.66    5.90
   4   8  10    1.81    0.95
  -4  -8 -10    2.05    0.61
   4   8  11   31.04    2.45
  -4  -8 -11   28.23    1.84
   4   8  12   64.32    5.04
  -4  -8 -12   60.29    3.22
   4   8  13    3.60    1.77
  -4  -8 -13    8.29    3.00
   4   8  14   18.35    2.67
  -4  -8 -14   12.57    3.56
   4   8  15   36.32    3.84
  -4  -8 -15   41.48    5.99
   4  10 -15    1.31    3.14
  -4 -10  15   22.32    3.24
   4  10 -14    2.21    2.51
  -4 -10  14    5.68    3.08
   4  10 -13    9.54    3.07
  -4 -10  13   11.70    3.13
   4  10 -12  206.28   17.85
  -4 -10  12  203.88   17.76
   4  10 -11   14.22    3.26
  -4 -10  11   20.22    3.75
   4  10 -10  397.60   32.90
  -4 -10  10  421.16   34.91
   4  10  -9    3.91    0.46
  -4 -10   9    4.47    0.61
   4  10  -8  188.32    9.29
  -4 -10   8  189.79   11.35
   4  10  -7    0.06    0.67
  -4 -10   7    0.44    0.93
   4  10  -6    7.38    0.98
  -4 -10   6    6.72    1.10
   4  10  -5    7.92    1.34
  -4 -10   5    8.00    1.44
   4  10  -4   -0.99    1.15
  -4 -10   4   -1.02    2.49
   4  10  -3    8.42    1.46
  -4 -10   3    8.79    1.37
   4  10  -2  169.32   10.28
  -4 -10   2  179.56   10.75
   4  10  -1   14.66    1.63
  -4 -10   1   13.73    1.51
   4  10   0   78.61    5.04
  -4 -10   0   78.01    5.03
   4  10   1   14.16    1.74
  -4 -10  -1    8.66    1.51
   4  10   2   17.65    1.75
  -4 -10  -2   19.37    2.15
   4  10   3   20.34    2.02
  -4 -10  -3   24.77    2.18
   4  10   4   75.75    5.00
  -4 -10  -4   78.66    5.16
   4  10   5    0.47    0.96
  -4 -10  -5    2.34    1.35
   4  10   6  183.29   11.21
  -4 -10  -6  175.33   10.60
   4  10   7   39.18    2.95
  -4 -10  -7   28.69    2.41
   4  10   8   83.39    5.49
  -4 -10  -8   84.04    7.23
   4  10   9   -0.25    1.19
  -4 -10  -9    1.95    1.10
   4  10  10    0.44    1.00
  -4 -10 -10    0.63    0.64
   4  10  11   69.83    4.67
  -4 -10 -11   64.95    3.48
   4  10  12    4.45    2.50
  -4 -10 -12    2.48    2.91
   4  10  13   49.87    4.32
  -4 -10 -13   52.70    6.41
   4  12 -13   47.78    6.02
  -4 -12  13   34.76    5.21
   4  12 -12   22.91    4.37
  -4 -12  12   24.72    5.96
   4  12 -11   66.09    7.40
   4  12 -10    6.74    0.54
  -4 -12  10    8.60    3.50
   4  12  -9   96.68    4.96
  -4 -12   9   92.87    6.43
   4  12  -8  102.84    5.42
  -4 -12   8  109.13    6.88
   4  12  -7   73.57    3.90
  -4 -12   7   79.28    5.36
   4  12  -6  276.99   13.44
  -4 -12   6  273.09   16.13
   4  12  -5   49.11    3.62
  -4 -12   5   40.31    3.22
   4  12  -4   36.07    3.05
  -4 -12   4   36.27    3.07
   4  12  -3   40.87    3.17
  -4 -12   3   42.95    3.41
   4  12  -2    2.27    1.41
  -4 -12   2    1.83    1.41
   4  12  -1    7.35    2.12
  -4 -12   1    1.42    1.37
   4  12   0   15.05    2.07
  -4 -12   0   11.25    1.92
   4  12   1   11.00    1.70
  -4 -12  -1   11.78    1.82
   4  12   2   67.98    4.57
  -4 -12  -2   72.59    4.94
   4  12   3    2.16    1.50
  -4 -12  -3    1.73    2.26
   4  12   4   25.49    2.46
  -4 -12  -4   29.49    4.11
   4  12   5    1.99    1.20
  -4 -12  -5   -0.68    3.48
   4  12   6  111.14    6.98
  -4 -12  -6  107.91    6.83
   4  12   7    4.85    1.71
  -4 -12  -7    4.64    1.57
   4  12   8    1.36    1.11
  -4 -12  -8    2.34    1.73
   4  12   9    1.71    1.13
  -4 -12  -9    0.45    1.34
   4  12  10   75.37    5.04
  -4 -12 -10   87.88    6.38
   4  12  11   58.90    4.30
  -4 -12 -11   57.11    4.03
   4  12  12   31.52    4.13
  -4 -12 -12   38.51    6.82
   4  14 -10   -0.01    0.96
  -4 -14  10   -0.27    0.58
   4  14  -9    9.55    1.15
  -4 -14   9   10.95    1.63
   4  14  -8   42.81    2.84
  -4 -14   8   37.95    3.18
   4  14  -7   93.46    4.98
  -4 -14   7   85.23    5.68
   4  14  -6  108.53    6.02
  -4 -14   6  109.23    7.23
   4  14  -5  124.59    7.99
  -4 -14   5  127.11    8.05
   4  14  -4   23.00    2.81
  -4 -14   4   23.80    2.74
   4  14  -3   23.37    2.40
  -4 -14   3   21.96    2.46
   4  14  -2   -0.11    1.69
  -4 -14   2    0.94    2.33
   4  14  -1   35.09    3.21
  -4 -14   1   29.23    3.03
   4  14   0   24.77    2.56
  -4 -14   0   24.35    2.82
   4  14   1   47.80    3.84
  -4 -14  -1   53.01    4.35
   4  14   2   60.40    4.32
  -4 -14  -2   66.61    5.00
   4  14   3   10.98    1.91
  -4 -14  -3    9.28    2.26
   4  14   4    3.28    1.64
  -4 -14  -4    1.86    1.67
   4  14   5    7.40    2.24
  -4 -14  -5    5.46    1.69
   4  14   6   61.33    4.54
  -4 -14  -6   51.64    4.33
   4  14   7    2.36    1.83
  -4 -14  -7    0.85    1.87
   4  14   8   14.48    2.23
  -4 -14  -8    9.97    2.27
   4  14   9   12.47    1.94
  -4 -14  -9   11.98    4.01
   4  16  -6    7.73    1.58
  -4 -16   6    9.11    1.86
   4  16  -5   47.58    3.10
  -4 -16   5   47.50    4.08
   4  16  -4    4.27    1.71
  -4 -16   4    5.66    2.53
   4  16  -3   47.63    4.41
  -4 -16   3   54.70    4.43
   4  16  -2   24.80    3.15
  -4 -16   2   23.03    2.95
   4  16  -1    1.15    2.17
  -4 -16   1    6.79    2.70
   4  16   0    1.38    1.86
   4  16   1   48.22    4.25
  -4 -16  -1   42.79    3.84
   4  16   2    3.46    1.61
  -4 -16  -2    1.11    4.37
   4  16   3    1.43    1.49
  -4 -16  -3    4.19    2.91
   4  16   4   17.09    2.30
  -4 -16  -4   22.24    3.23
   4  16   5    4.12    2.57
  -4 -16  -5    7.49    2.86
   5   1 -18   -0.09    0.92
  -5  -1  18    0.24    0.94
   5   1 -17   10.32    1.22
  -5  -1  17   10.36    1.11
   5   1 -16   11.40    1.37
  -5  -1  16   11.30    1.30
   5   1 -15   28.83    2.27
  -5  -1  15   26.04    2.09
   5   1 -14  108.14    6.70
  -5  -1  14  118.36    7.27
   5   1 -13  183.43   10.80
  -5  -1  13  198.96   11.79
   5   1 -12  176.35   10.45
  -5  -1  12  177.78   10.75
   5   1 -11  401.67   23.02
  -5  -1  11  396.06   23.18
   5   1 -10  408.86   23.55
  -5  -1  10  387.51   22.42
   5   1  -9   57.11    3.56
  -5  -1   9   56.66    4.84
   5   1  -8  309.65   18.02
  -5  -1   8  295.29   17.20
   5   1  -7    3.68    0.73
  -5  -1   7    3.68    0.67
   5   1  -6  100.42    5.91
  -5  -1   6   98.36    5.90
   5   1  -5  244.39   14.30
  -5  -1   5  238.61   13.94
   5   1  -4   43.15    2.91
  -5  -1   4   45.15    2.81
   5   1  -3   36.85    2.42
  -5  -1   3   31.19    1.98
   5   1  -2    4.71    0.74
  -5  -1   2    4.67    0.63
   5   1  -1  432.89   20.78
  -5  -1   1  386.86   22.54
   5   1   0    4.98    0.64
  -5  -1   0    7.03    0.72
   5   1   1    2.60    0.65
  -5  -1  -1    1.73    0.62
   5   1   2   37.56    2.13
  -5  -1  -2   33.85    1.59
   5   1   3   63.91    3.89
  -5  -1  -3   65.79    2.83
   5   1   4    2.46    0.65
  -5  -1  -4    1.92    0.56
   5   1   5  606.40   28.83
  -5  -1  -5  580.83   23.87
   5   1   6  137.31    5.74
  -5  -1  -6  142.36    6.83
   5   1   7   38.69    1.88
  -5  -1  -7   41.03    2.22
   5   1   8   89.79    4.47
  -5  -1  -8   87.27    4.40
   5   1   9   13.40    1.16
  -5  -1  -9   12.64    1.07
   5   1  10   18.45    1.44
  -5  -1 -10   20.07    1.49
   5   1  11    0.58    0.91
  -5  -1 -11    0.24    0.74
   5   1  12   54.75    3.12
  -5  -1 -12   51.43    2.92
   5   1  13    8.38    1.43
  -5  -1 -13   10.12    1.22
   5   1  14   84.16    4.48
  -5  -1 -14   76.48    4.19
   5   1  15   95.92    5.42
  -5  -1 -15   87.19    4.59
   5   1  16   77.69    4.29
  -5  -1 -16   81.86    4.51
   5   1  17   75.85    4.78
  -5  -1 -17   83.67    4.76
   5   3 -18    4.48    0.87
  -5  -3  18    4.62    0.66
   5   3 -17  150.17    9.00
  -5  -3  17  161.76    7.93
   5   3 -16    0.26    0.69
  -5  -3  16    0.83    0.59
   5   3 -15   30.53    2.29
  -5  -3  15   33.37    2.01
   5   3 -14   -0.06    0.51
  -5  -3  14    0.16    0.52
   5   3 -13    0.35    0.56
  -5  -3  13    0.29    0.46
   5   3 -12    3.57    0.69
  -5  -3  12    2.54    0.41
   5   3 -11   59.90    3.99
  -5  -3  11   59.71    3.77
   5   3 -10   97.47    5.98
  -5  -3  10  102.96    6.16
   5   3  -9  143.08    8.59
  -5  -3   9  149.18    8.75
   5   3  -8   10.02    0.92
  -5  -3   8    6.94    0.77
   5   3  -7  406.74   23.51
  -5  -3   7  399.53   23.30
   5   3  -6  196.34    9.49
  -5  -3   6  206.59   12.00
   5   3  -5  277.71   13.36
  -5  -3   5  273.35   15.96
   5   3  -4   43.96    2.26
  -5  -3   4   48.66    3.02
   5   3  -3    0.93    0.45
  -5  -3   3    0.27    0.36
   5   3  -2  290.37   14.10
  -5  -3   2  282.06   13.44
   5   3  -1   90.45    5.58
  -5  -3   1   89.84    4.39
   5   3   0   41.82    2.22
  -5  -3   0   41.53    2.20
   5   3   1  308.84   14.79
  -5  -3  -1  326.06   15.78
   5   3   2    2.23    0.73
  -5  -3  -2    2.87    0.70
   5   3   3   51.26    2.66
  -5  -3  -3   54.16    3.60
   5   3   4  165.87    7.97
  -5  -3  -4  153.84    9.02
   5   3   5   28.71    1.71
  -5  -3  -5   28.30    1.68
   5   3   6  343.03   16.33
  -5  -3  -6  353.15   16.61
   5   3   7   33.63    1.95
  -5  -3  -7   34.82    1.92
   5   3   8    6.63    1.00
  -5  -3  -8    6.49    0.74
   5   3   9   79.20    4.10
  -5  -3  -9   82.98    4.21
   5   3  10   23.24    2.12
  -5  -3 -10   20.12    1.51
   5   3  11  275.07   16.09
  -5  -3 -11  283.62   13.64
   5   3  12    2.76    1.57
  -5  -3 -12    0.19    0.79
   5   3  13  191.68   11.49
  -5  -3 -13  192.97    9.42
   5   3  14    9.16    2.12
  -5  -3 -14    9.42    1.33
   5   3  15    9.03    2.14
  -5  -3 -15    3.91    1.32
   5   3  16    4.00    1.93
  -5  -3 -16    9.73    1.60
   5   5 -18   72.57    7.03
  -5  -5  18   71.54    7.32
   5   5 -17    0.85    3.06
  -5  -5  17   -2.20    2.25
   5   5 -16  137.65   12.31
  -5  -5  16  142.53   12.58
   5   5 -15    9.27    3.40
  -5  -5  15    9.57    3.33
   5   5 -14   71.36    6.88
  -5  -5  14   73.92    7.11
   5   5 -13    4.15    2.05
  -5  -5  13    2.38    2.77
   5   5 -12    1.26    1.76
  -5  -5  12   -2.08    1.56
   5   5 -11   13.52    2.51
   5   5 -10    6.14    1.83
  -5  -5  10    2.87    1.53
   5   5  -9    2.65    1.40
  -5  -5   9    1.54    1.98
   5   5  -8  117.59   10.22
  -5  -5   8  107.82    9.30
   5   5  -7    8.40    0.57
  -5  -5   7    8.93    1.80
   5   5  -6  890.61   42.00
  -5  -5   6  907.90   73.94
   5   5  -5  104.59    5.19
  -5  -5   5  102.81    6.15
   5   5  -4  135.53    6.57
  -5  -5   4  129.10    7.59
   5   5  -3   18.86    1.18
  -5  -5   3   18.53    1.44
   5   5  -2   25.37    1.46
  -5  -5   2   27.92    1.96
   5   5  -1   43.34    2.28
  -5  -5   1   46.19    3.00
   5   5   0   18.56    1.32
  -5  -5   0   20.53    1.67
   5   5   1    5.43    0.77
  -5  -5  -1    7.20    1.08
   5   5   2  267.35   12.69
  -5  -5  -2  283.75   16.46
   5   5   3    3.90    1.05
  -5  -5  -3    4.05    0.88
   5   5   4    5.06    0.82
  -5  -5  -4    4.37    0.89
   5   5   5    2.68    0.83
  -5  -5  -5    1.31    0.72
   5   5   6   -0.10    0.61
  -5  -5  -6    1.01    0.74
   5   5   7   27.45    1.80
  -5  -5  -7   27.87    1.69
   5   5   8  154.02    9.41
  -5  -5  -8  158.52    7.69
   5   5   9    4.82    0.92
  -5  -5  -9    2.98    0.67
   5   5  10  350.15   16.73
  -5  -5 -10  346.46   16.66
   5   5  11    6.26    1.77
  -5  -5 -11    5.19    1.20
   5   5  12  211.61   12.68
  -5  -5 -12  209.00   10.48
   5   5  13    2.78    1.87
  -5  -5 -13    3.05    1.04
   5   5  14   20.30    2.53
  -5  -5 -14   22.43    1.80
   5   5  15    2.80    1.50
  -5  -5 -15    0.69    0.81
   5   5  16    2.52    2.24
  -5  -5 -16    4.85    0.99
   5   7 -17  130.47   11.94
  -5  -7  17  118.90   10.97
   5   7 -16   16.11    3.55
  -5  -7  16    9.30    4.03
   5   7 -15   59.13    6.94
  -5  -7  15   59.96    6.51
   5   7 -14   33.03    4.56
  -5  -7  14   37.49    4.82
   5   7 -13    5.12    2.44
  -5  -7  13   12.46    3.27
   5   7 -12   77.49    7.85
  -5  -7  12   72.64    7.69
   5   7 -11   32.03    4.51
  -5  -7  11   29.29    3.81
   5   7 -10   88.78    8.48
  -5  -7  10   83.26    7.76
   5   7  -9   42.31    4.80
  -5  -7   9   45.99    5.13
   5   7  -8    0.13    0.19
  -5  -7   8    0.44    1.50
   5   7  -7  142.01    7.16
  -5  -7   7  140.99    8.91
   5   7  -6   50.54    3.29
  -5  -7   6   50.56    3.37
   5   7  -5  228.50   10.92
  -5  -7   5  215.70   12.59
   5   7  -4   13.41    1.09
  -5  -7   4   11.47    1.43
   5   7  -3  238.59   11.45
  -5  -7   3  251.74   15.08
   5   7  -2   26.40    1.63
  -5  -7   2   28.08    2.06
   5   7  -1   42.04    2.87
  -5  -7   1   45.94    3.07
   5   7   0  212.28   12.40
  -5  -7   0  222.17   13.02
   5   7   1   16.31    1.58
  -5  -7  -1   15.13    1.47
   5   7   2   76.44    4.83
  -5  -7  -2   74.47    4.72
   5   7   3    1.59    0.96
  -5  -7  -3    0.07    1.21
   5   7   4  246.78   14.44
  -5  -7  -4  242.35   14.14
   5   7   5  101.24    6.19
  -5  -7  -5  103.76    6.35
   5   7   6  318.75   18.61
  -5  -7  -6  322.64   19.09
   5   7   7  140.32    8.67
  -5  -7  -7  134.98    8.19
   5   7   8   50.19    2.88
  -5  -7  -8   49.60    2.86
   5   7   9   98.85    5.14
  -5  -7  -9   90.47    5.65
   5   7  10   16.49    1.53
  -5  -7 -10   17.01    1.32
   5   7  11  157.73    7.99
  -5  -7 -11  159.77    7.95
   5   7  12   35.91    3.42
  -5  -7 -12   35.85    2.18
   5   7  13  113.21    7.67
  -5  -7 -13  107.39    5.44
   5   7  14    5.98    3.62
  -5  -7 -14    0.87    0.63
   5   7  15   -0.14    1.90
  -5  -7 -15    0.45    0.75
   5   9 -16    1.08    3.03
   5   9 -15    1.86    3.89
  -5  -9  15   10.60    3.35
   5   9 -14   78.62    8.04
  -5  -9  14   90.84    9.02
   5   9 -13   40.82    5.22
  -5  -9  13   33.43    5.08
   5   9 -12  186.76   16.24
  -5  -9  12  184.02   16.07
   5   9 -11   56.59    6.15
  -5  -9  11   51.93    5.85
   5   9 -10   60.93    6.38
  -5  -9  10   59.73    6.18
   5   9  -9   89.63    5.55
  -5  -9   9   87.21    8.25
   5   9  -8    5.95    0.70
  -5  -9   8    5.71    0.94
   5   9  -7    0.93    0.67
  -5  -9   7    2.78    0.89
   5   9  -6   11.24    1.01
  -5  -9   6   10.94    1.18
   5   9  -5    1.78    0.72
  -5  -9   5    2.41    0.78
   5   9  -4    8.69    0.95
  -5  -9   4    6.95    1.23
   5   9  -3   36.24    2.71
  -5  -9   3   36.11    2.63
   5   9  -2   29.77    2.47
  -5  -9   2   24.28    1.98
   5   9  -1  173.94   10.28
  -5  -9   1  168.93   10.00
   5   9   0  215.63   12.64
  -5  -9   0  219.64   12.90
   5   9   1   10.19    1.44
  -5  -9  -1    8.26    1.62
   5   9   2   16.12    1.67
  -5  -9  -2   15.71    1.73
   5   9   3   61.55    4.06
  -5  -9  -3   72.76    4.83
   5   9   4  101.60    6.26
  -5  -9  -4  109.41    6.73
   5   9   5  306.91   17.85
  -5  -9  -5  299.14   17.49
   5   9   6   68.12    4.62
  -5  -9  -6   63.91    4.39
   5   9   7  171.63   10.47
  -5  -9  -7  190.37   11.45
   5   9   8  106.93    6.83
  -5  -9  -8  107.94    6.99
   5   9   9   88.54    5.80
  -5  -9  -9   88.41    4.70
   5   9  10   17.98    1.68
  -5  -9 -10   20.33    1.52
   5   9  11    0.30    1.03
  -5  -9 -11    0.32    0.84
   5   9  12   -0.46    0.61
  -5  -9 -12    0.20    0.57
   5   9  13    8.75    2.45
  -5  -9 -13    7.57    0.61
   5   9  14    1.08    2.37
  -5  -9 -14    3.31    4.47
   5  11 -14   51.79    6.04
  -5 -11  14   62.69    6.96
   5  11 -13   84.28    9.11
  -5 -11  13   82.58    8.70
   5  11 -12   11.88    4.47
  -5 -11  12   11.21    3.60
   5  11 -11  159.69   14.56
  -5 -11  11  137.59   12.62
   5  11 -10   85.95    8.91
  -5 -11  10   78.57    8.07
   5  11  -9   70.19    4.05
  -5 -11   9   69.48    4.64
   5  11  -8   51.07    2.94
  -5 -11   8   52.21    4.08
   5  11  -7   19.54    1.44
  -5 -11   7   18.06    1.98
   5  11  -6   49.18    2.87
  -5 -11   6   47.47    3.60
   5  11  -5   27.09    1.86
  -5 -11   5   24.51    2.37
   5  11  -4   70.17    3.80
  -5 -11   4   62.90    6.42
   5  11  -3    2.98    1.28
  -5 -11   3    2.29    1.17
   5  11  -2    4.68    1.29
  -5 -11   2    3.07    1.69
   5  11  -1   10.08    1.49
  -5 -11   1    9.20    1.48
   5  11   0   97.57    6.12
  -5 -11   0  107.70    6.79
   5  11   1   37.02    2.92
  -5 -11  -1   34.50    2.85
   5  11   2    6.66    1.41
  -5 -11  -2    4.84    1.47
   5  11   3    0.89    1.09
  -5 -11  -3    1.32    1.27
   5  11   4    0.61    1.11
  -5 -11  -4    4.06    1.81
   5  11   5   53.67    3.88
  -5 -11  -5   52.68    3.82
   5  11   6   20.31    2.05
  -5 -11  -6   23.67    2.34
   5  11   7   88.60    5.75
  -5 -11  -7   93.24    5.99
   5  11   8   21.67    2.17
  -5 -11  -8   22.64    2.17
   5  11   9    3.09    1.37
  -5 -11  -9    3.15    1.27
   5  11  10   35.06    2.90
  -5 -11 -10   35.69    2.32
   5  11  11   39.81    3.33
  -5 -11 -11   47.65    2.73
   5  11  12   80.61    6.10
  -5 -11 -12   81.14    4.19
   5  13 -12    6.33    3.90
  -5 -13  12    1.79    3.32
   5  13 -11   17.09    4.68
  -5 -13  11   11.89    3.96
   5  13 -10   20.36    2.68
  -5 -13  10   23.54    1.98
   5  13  -9   34.80    2.24
  -5 -13   9   40.14    3.26
   5  13  -8   -0.46    0.85
  -5 -13   8   -0.23    1.36
   5  13  -7  160.26    8.00
  -5 -13   7  158.23    9.70
   5  13  -6   26.86    2.09
  -5 -13   6   26.75    3.08
   5  13  -5   95.10    4.97
  -5 -13   5  100.15    6.70
   5  13  -4   30.30    2.32
  -5 -13   4   30.03    2.83
   5  13  -3    1.74    1.32
  -5 -13   3    0.37    1.67
   5  13  -2   24.82    2.44
  -5 -13   2   28.13    3.03
   5  13  -1  130.30    8.15
  -5 -13   1  124.02    7.91
   5  13   0    6.64    2.18
  -5 -13   0    3.56    1.60
   5  13   1  112.26    7.10
  -5 -13  -1  113.90    7.25
   5  13   2    7.65    1.68
  -5 -13  -2    2.25    1.78
   5  13   3    4.49    2.00
  -5 -13  -3   12.67    4.19
   5  13   4   26.06    2.53
  -5 -13  -4   27.33    4.30
   5  13   5    4.79    1.71
  -5 -13  -5    5.00    3.00
   5  13   6    2.11    2.54
  -5 -13  -6    5.70    1.64
   5  13   7   15.91    2.18
  -5 -13  -7   14.34    2.35
   5  13   8   10.78    2.04
  -5 -13  -8   10.04    1.65
   5  13   9   82.71    5.57
  -5 -13  -9   90.48    6.05
   5  13  10   -0.76    1.12
  -5 -13 -10    1.36    1.60
   5  15  -8   57.46    3.54
  -5 -15   8   54.02    4.11
   5  15  -7   10.24    1.29
  -5 -15   7    8.47    1.64
   5  15  -6   59.16    3.70
  -5 -15   6   62.05    4.64
   5  15  -5   66.85    3.92
  -5 -15   5   71.53    5.09
   5  15  -4   33.39    2.96
  -5 -15   4   30.37    3.29
   5  15  -3    0.68    1.46
  -5 -15   3   -2.11    1.77
   5  15  -2    2.14    1.88
  -5 -15   2    4.31    2.30
   5  15  -1   27.68    3.00
  -5 -15   1   26.29    2.99
   5  15   0   73.98    5.11
  -5 -15   0   76.20    5.67
   5  15   1   19.12    2.53
  -5 -15  -1   17.75    2.42
   5  15   2   27.85    2.87
  -5 -15  -2   29.52    4.46
   5  15   3    9.87    2.35
  -5 -15  -3   10.82    2.20
   5  15   4    1.11    2.08
  -5 -15  -4    0.58    1.98
   5  15   5   30.35    3.01
  -5 -15  -5   38.95    3.62
   5  15   6    7.24    2.24
  -5 -15  -6    6.50    2.85
   5  15   7    1.67    2.29
  -5 -15  -7    5.75    1.87
   6   0 -19    1.75    1.05
   6   0 -18    6.30    0.98
   6   0 -17    0.82    1.16
   6   0 -16    6.89    1.21
   6   0 -15    1.85    0.95
   6   0 -14  146.00    9.13
   6   0 -13    0.62    0.80
   6   0 -12  585.41   34.11
   6   0 -11   -0.32    0.62
   6   0 -10  313.69   18.72
   6   0  -9   -0.29    0.80
   6   0  -8  228.21   13.78
   6   0  -7   -0.42    0.61
   6   0  -6  102.10    6.53
   6   0  -5    0.69    0.79
   6   0  -4   31.96    2.08
   6   0  -3    1.18    0.62
   6   0  -2   10.53    1.04
   6   0  -1    0.11    0.62
   6   0   0    4.83    0.89
   6   0   1   -0.11    0.49
   6   0   2   34.11    1.60
   6   0   3    0.49    0.51
   6   0   4  646.17   26.34
   6   0   5   -0.73    0.56
   6   0   6  305.25   12.62
   6   0   7    0.41    0.51
   6   0   8   96.17    4.77
   6   0   9    0.42    0.63
   6   0  10    3.53    0.86
   6   0  11   -0.97    0.78
   6   0  12    3.69    1.34
   6   0  13    1.58    1.28
   6   0  14   80.92    4.45
   6   0  15   -0.76    1.08
   6   0  16  172.15    8.88
   6   2 -18   60.53    4.60
  -6  -2  18   67.17    3.59
   6   2 -17    0.43    1.01
  -6  -2  17   -0.55    0.75
   6   2 -16  153.54    9.13
  -6  -2  16  158.75    7.85
   6   2 -15   60.04    4.10
  -6  -2  15   55.31    4.05
   6   2 -14   27.66    2.05
  -6  -2  14   28.64    2.24
   6   2 -13  262.25   15.27
  -6  -2  13  267.35   15.93
   6   2 -12   39.37    2.61
  -6  -2  12   42.30    3.10
   6   2 -11  252.01   14.60
  -6  -2  11  240.58   21.77
   6   2 -10   41.25    2.69
  -6  -2  10   38.07    2.69
   6   2  -9  295.35   16.98
  -6  -2   9  326.86   18.96
   6   2  -8   96.54    5.92
  -6  -2   8   91.65    5.47
   6   2  -7  150.93    8.98
  -6  -2   7  150.48    8.82
   6   2  -6  229.95   13.27
  -6  -2   6  226.34   13.31
   6   2  -5   68.06    4.16
  -6  -2   5   65.34    5.68
   6   2  -4   -0.21    0.54
  -6  -2   4    1.08    0.65
   6   2  -3  249.63   11.96
  -6  -2   3  251.80   14.83
   6   2  -2   21.31    1.25
  -6  -2   2   22.74    1.72
   6   2  -1   24.99    1.48
  -6  -2   1   29.61    1.67
   6   2   0   61.92    3.15
  -6  -2   0   61.84    3.08
   6   2   1  234.41   11.07
  -6  -2  -1  247.17   14.45
   6   2   2   17.77    1.23
  -6  -2  -2   17.85    1.27
   6   2   3  151.36    7.35
  -6  -2  -3  140.41    7.03
   6   2   4  117.92    5.84
  -6  -2  -4  118.09    5.11
   6   2   5  428.91   20.29
  -6  -2  -5  433.95   25.07
   6   2   6   87.29    4.36
  -6  -2  -6   89.74    4.43
   6   2   7  204.81    9.79
  -6  -2  -7  202.37    9.69
   6   2   8    6.74    0.90
  -6  -2  -8    5.89    0.88
   6   2   9   63.26    3.38
  -6  -2  -9   67.86    3.53
   6   2  10  108.01    6.66
  -6  -2 -10  103.84    5.23
   6   2  11   35.17    2.94
  -6  -2 -11   28.00    1.86
   6   2  12  176.77   10.61
  -6  -2 -12  187.13    9.24
   6   2  13   45.09    3.65
  -6  -2 -13   41.52    2.61
   6   2  14   25.04    2.87
  -6  -2 -14   23.56    1.81
   6   2  15   36.15    3.29
  -6  -2 -15   29.38    2.24
   6   2  16   47.75    4.13
  -6  -2 -16   44.37    2.77
   6   4 -18   79.53    7.69
  -6  -4  18   77.38    7.32
   6   4 -17  117.44   11.91
  -6  -4  17  115.70   10.64
   6   4 -16   57.07    5.77
  -6  -4  16   68.90    6.73
   6   4 -15   46.63    5.33
  -6  -4  15   39.67    4.50
   6   4 -14   15.47    2.81
  -6  -4  14   11.72    2.87
   6   4 -13   38.64    4.30
  -6  -4  13   42.65    4.62
   6   4 -12    9.93    2.52
  -6  -4  12    8.63    2.34
   6   4 -11    3.38    1.37
  -6  -4  11    4.04    2.01
   6   4 -10    0.99    0.21
  -6  -4  10   -0.25    1.31
   6   4  -9   14.38    0.92
  -6  -4   9   16.36    1.22
   6   4  -8   60.93    3.07
  -6  -4   8   60.15    3.88
   6   4  -7  177.62   10.93
  -6  -4   7  178.27   10.45
   6   4  -6  182.18    8.62
  -6  -4   6  181.83   10.65
   6   4  -5   78.65    3.90
  -6  -4   5   79.15    4.85
   6   4  -4  174.64    8.33
  -6  -4   4  173.80    8.62
   6   4  -3  171.56    8.75
  -6  -4   3  161.29    7.79
   6   4  -2   60.34    3.08
  -6  -4   2   58.61    3.09
   6   4  -1  109.78    6.53
  -6  -4   1  115.67    5.63
   6   4   0  528.76   25.04
  -6  -4   0  500.64   28.80
   6   4   1  167.49    8.02
  -6  -4  -1  182.74   10.78
   6   4   2  293.60   13.93
  -6  -4  -2  288.65   16.91
   6   4   3  114.45    5.79
  -6  -4  -3  125.13    7.46
   6   4   4  321.08   15.52
  -6  -4  -4  333.15   19.70
   6   4   5   23.92    1.53
  -6  -4  -5   22.80    1.87
   6   4   6   22.16    1.46
  -6  -4  -6   23.11    1.60
   6   4   7    5.84    0.88
  -6  -4  -7    5.55    0.82
   6   4   8   47.55    2.74
  -6  -4  -8   44.88    2.51
   6   4   9  177.18    8.61
  -6  -4  -9  181.31    8.76
   6   4  10  166.18    8.34
  -6  -4 -10  153.33    7.48
   6   4  11  222.79   13.23
  -6  -4 -11  240.56   11.49
   6   4  12   16.49    2.30
  -6  -4 -12   12.89    1.32
   6   4  13  106.09    6.86
  -6  -4 -13  103.81    5.47
   6   4  14    4.55    1.87
  -6  -4 -14    2.75    1.11
   6   4  15    8.22    2.29
  -6  -4 -15    5.27    1.44
   6   4  16   -0.72    2.22
  -6  -4 -16    0.61    0.95
   6   6 -17   59.37    6.69
  -6  -6  17   56.12    6.41
   6   6 -16  110.15   10.03
  -6  -6  16   96.35    9.02
   6   6 -15   59.69    6.27
  -6  -6  15   55.18    5.98
   6   6 -14   21.35    3.89
  -6  -6  14   26.21    4.40
   6   6 -13   -0.84    2.00
  -6  -6  13   -0.96    2.49
   6   6 -12    6.31    2.08
  -6  -6  12    3.60    2.96
   6   6 -11   89.74    8.11
  -6  -6  11   77.58    7.22
   6   6 -10   69.79    6.54
  -6  -6  10   72.76    6.88
   6   6  -9    2.40    2.08
  -6  -6   9    2.55    1.52
   6   6  -8   52.37    2.73
  -6  -6   8   61.51    5.87
   6   6  -7  203.74   10.16
  -6  -6   7  195.50   16.72
   6   6  -6  143.57    7.01
  -6  -6   6  143.19    8.71
   6   6  -5  420.87   20.03
  -6  -6   5  426.58   24.88
   6   6  -4    4.14    0.74
  -6  -6   4    5.92    1.04
   6   6  -3   -0.24    0.78
  -6  -6   3    1.01    0.72
   6   6  -2    2.67    0.68
  -6  -6   2    2.01    0.72
   6   6  -1   73.65    3.75
  -6  -6   1   69.29    4.33
   6   6   0   44.48    2.49
  -6  -6   0   46.47    3.14
   6   6   1   62.15    3.25
  -6  -6  -1   68.66    4.32
   6   6   2  108.61    5.38
  -6  -6  -2  119.21    7.19
   6   6   3   46.37    2.63
  -6  -6  -3   51.47    3.53
   6   6   4  162.12    7.88
  -6  -6  -4  156.88    9.28
   6   6   5    5.56    1.05
  -6  -6  -5    6.50    1.12
   6   6   6  231.64   11.15
  -6  -6  -6  243.13   14.32
   6   6   7   15.85    1.52
  -6  -6  -7   13.02    1.13
   6   6   8   80.26    4.17
  -6  -6  -8   81.45    4.20
   6   6   9   60.31    3.41
  -6  -6  -9   64.62    3.39
   6   6  10   13.58    1.41
  -6  -6 -10   16.24    1.35
   6   6  11   99.86    5.27
  -6  -6 -11  105.21    5.49
   6   6  12   41.51    3.53
  -6  -6 -12   40.62    2.54
   6   6  13   26.00    3.00
  -6  -6 -13   33.97    2.17
   6   6  14    6.15    2.32
  -6  -6 -14    4.27    0.92
   6   6  15    1.74    2.42
  -6  -6 -15    2.03    0.84
   6   8 -16   24.29    3.86
  -6  -8  16   19.42    3.68
  -6  -8  15    4.14    2.80
   6   8 -14    3.97    2.31
  -6  -8  14    6.53    3.41
   6   8 -13  123.11   11.63
  -6  -8  13  142.79   13.41
   6   8 -12   14.47    2.94
  -6  -8  12    9.69    3.00
   6   8 -11  240.48   20.27
  -6  -8  11  248.89   20.98
   6   8 -10   -0.51    2.08
  -6  -8  10    3.91    2.24
   6   8  -9  139.46   12.12
  -6  -8   9  145.49   12.64
   6   8  -8    2.75    0.48
  -6  -8   8    5.27    2.64
   6   8  -7    7.16    0.81
  -6  -8   7    7.48    0.98
   6   8  -6   11.69    0.99
  -6  -8   6   11.85    1.31
   6   8  -5    6.92    0.79
  -6  -8   5    6.62    1.08
   6   8  -4   10.21    1.05
  -6  -8   4   13.35    1.48
   6   8  -3   59.45    3.17
  -6  -8   3   65.36    5.87
   6   8  -2   11.12    1.03
  -6  -8   2   12.19    1.39
   6   8  -1   63.17    3.39
  -6  -8   1   65.79    4.22
   6   8   0  131.14    6.45
  -6  -8   0  130.94    7.94
   6   8   1   41.10    2.46
  -6  -8  -1   36.20    2.75
   6   8   2    0.41    0.82
  -6  -8  -2    2.57    1.25
   6   8   3  129.39    7.81
  -6  -8  -3  130.34    8.00
   6   8   4   49.03    2.83
  -6  -8  -4   47.36    3.37
   6   8   5  429.60   20.35
  -6  -8  -5  428.10   24.95
   6   8   6    7.49    1.13
  -6  -8  -6    9.28    1.37
   6   8   7  305.24   14.68
  -6  -8  -7  307.06   18.13
   6   8   8    0.05    0.69
  -6  -8  -8   -0.44    1.25
   6   8   9   89.20    4.86
  -6  -8  -9   91.44    4.83
   6   8  10   11.01    1.38
  -6  -8 -10   13.52    1.24
   6   8  11    5.14    1.23
  -6  -8 -11    3.11    0.98
   6   8  12   62.72    3.85
  -6  -8 -12   60.81    3.36
   6   8  13   -0.56    3.00
  -6  -8 -13    0.96    1.23
   6   8  14   10.61    2.88
  -6  -8 -14    5.94    0.73
   6  10 -15   -2.11    2.50
  -6 -10  15   -0.68    4.41
   6  10 -14   15.60    3.92
  -6 -10  14   18.19    5.13
   6  10 -13   21.79    4.38
  -6 -10  13   24.81    4.23
   6  10 -12  340.99   28.44
  -6 -10  12  368.74   30.78
   6  10 -11    0.75    2.39
  -6 -10  11    1.96    2.47
   6  10 -10  258.42   22.53
  -6 -10  10  244.27   20.75
   6  10  -9   18.92    1.23
  -6 -10   9   22.18    3.65
   6  10  -8   19.11    1.40
  -6 -10   8   14.71    1.67
   6  10  -7    1.26    0.85
  -6 -10   7    0.87    0.89
   6  10  -6   53.61    2.96
  -6 -10   6   52.63    3.60
   6  10  -5   40.19    2.35
  -6 -10   5   41.79    3.10
   6  10  -4   27.46    1.86
  -6 -10   4   26.43    2.18
   6  10  -3   89.98    4.60
  -6 -10   3   92.51    5.94
   6  10  -2   45.98    2.68
  -6 -10   2   41.74    4.87
   6  10  -1   81.78    4.22
  -6 -10   1   74.19    4.76
   6  10   0   34.67    2.71
  -6 -10   0   28.90    2.55
   6  10   1   37.13    2.78
  -6 -10  -1   36.37    2.80
   6  10   2    8.93    1.41
  -6 -10  -2    9.86    1.67
   6  10   3    4.93    1.20
  -6 -10  -3    7.05    1.46
   6  10   4  219.40   13.17
  -6 -10  -4  207.59   12.45
   6  10   5   10.18    1.78
  -6 -10  -5    7.80    1.42
   6  10   6  216.88   13.10
  -6 -10  -6  230.14   13.98
   6  10   7    0.72    1.01
  -6 -10  -7    0.35    1.37
   6  10   8  100.73    5.46
  -6 -10  -8   89.31    6.12
   6  10   9    6.52    1.56
  -6 -10  -9    9.56    1.90
   6  10  10   12.82    1.64
  -6 -10 -10   15.17    1.41
   6  10  11    8.71    1.60
  -6 -10 -11    7.64    1.05
   6  10  12    0.44    1.18
  -6 -10 -12    0.00    0.83
   6  10  13   10.34    2.49
  -6 -10 -13   19.16    1.26
   6  12 -13   55.17    6.09
  -6 -12  13   61.83    7.63
   6  12 -12    3.24    2.50
  -6 -12  12    0.04    2.96
   6  12 -11   39.91    5.03
  -6 -12  11   50.86    6.31
   6  12 -10    6.07    0.66
  -6 -12  10    7.62    4.30
   6  12  -9   84.30    4.53
  -6 -12   9   82.42    5.60
   6  12  -8   28.53    1.97
  -6 -12   8   27.54    2.53
   6  12  -7    6.86    1.10
  -6 -12   7    4.94    1.62
   6  12  -6  144.65    7.43
  -6 -12   6  137.83    8.50
   6  12  -5    2.69    1.10
  -6 -12   5    3.89    1.70
   6  12  -4   11.45    1.53
  -6 -12   4   15.68    1.86
   6  12  -3   22.35    1.91
  -6 -12   3   22.82    2.29
   6  12  -2    8.14    1.35
  -6 -12   2    5.15    1.78
   6  12  -1   25.58    2.53
  -6 -12   1   28.89    2.67
   6  12   0   28.12    2.49
  -6 -12   0   24.87    2.79
   6  12   1    6.42    1.86
  -6 -12  -1    5.65    1.66
   6  12   2  110.56    7.16
  -6 -12  -2  114.64    7.40
   6  12   3   -1.77    1.59
  -6 -12  -3    0.59    1.47
   6  12   4    1.80    1.27
  -6 -12  -4    2.32    1.50
   6  12   5   64.44    4.56
  -6 -12  -5   62.64    4.44
   6  12   6   41.75    3.52
  -6 -12  -6   52.21    3.87
   6  12   7   96.23    6.24
  -6 -12  -7   95.91    6.37
   6  12   8   -1.10    0.92
  -6 -12  -8    0.56    1.62
   6  12   9   12.95    1.64
  -6 -12  -9    7.53    1.85
   6  12  10   76.93    4.51
  -6 -12 -10   66.41    3.86
   6  12  11   39.24    2.85
  -6 -12 -11   42.06    2.57
   6  14 -10    8.36    1.21
  -6 -14  10    1.98    3.59
   6  14  -9    8.64    1.15
  -6 -14   9    9.51    1.44
   6  14  -8   28.94    2.06
  -6 -14   8   30.45    2.81
   6  14  -7   19.10    1.68
  -6 -14   7   14.87    2.21
   6  14  -6   86.79    4.76
  -6 -14   6   90.15    6.19
   6  14  -5   16.70    1.98
  -6 -14   5   18.09    2.52
   6  14  -4   26.33    2.39
  -6 -14   4   23.12    2.66
   6  14  -3    0.64    1.20
  -6 -14   3    1.21    1.85
   6  14  -2   34.15    2.57
  -6 -14   2   32.61    3.43
   6  14  -1  116.63    7.46
  -6 -14   1  120.03    7.86
   6  14   0  101.22    6.77
  -6 -14   0   98.97    6.76
   6  14   1   54.13    4.19
  -6 -14  -1   58.74    4.49
   6  14   2   78.47    5.44
  -6 -14  -2   78.63    5.53
   6  14   3    0.66    1.79
  -6 -14  -3    0.56    1.70
   6  14   4    4.25    1.60
  -6 -14  -4    3.60    2.97
   6  14   5   -5.05    2.02
  -6 -14  -5    1.57    1.63
   6  14   6   16.37    2.67
  -6 -14  -6   12.99    2.20
   6  14   7    4.67    2.27
  -6 -14  -7    7.13    2.11
   6  14   8   26.83    2.52
  -6 -14  -8   24.30    2.66
   6  16  -6    0.87    1.35
  -6 -16   6   -0.65    1.50
   6  16  -5   80.97    4.68
  -6 -16   5   85.27    6.57
   6  16  -4   13.34    1.78
  -6 -16   4    9.24    2.80
   6  16  -3   36.54    2.75
  -6 -16   3   30.75    3.31
   6  16  -2    2.65    1.59
  -6 -16   2   -0.78    2.14
   6  16  -1   31.28    2.54
  -6 -16   1   19.62    2.98
   6  16   0    2.17    1.48
  -6 -16   0   -2.72    1.90
   6  16   1   96.90    5.38
  -6 -16  -1   92.06    6.35
   6  16   2    7.70    2.64
  -6 -16  -2    6.48    2.16
   6  16   3    0.70    1.66
  -6 -16  -3    1.93    2.00
   7   1 -19    2.77    1.73
  -7  -1  19    1.70    1.78
   7   1 -18    7.54    1.40
  -7  -1  18    5.94    1.01
   7   1 -17   15.14    1.54
  -7  -1  17   10.59    1.58
   7   1 -16   44.22    3.09
  -7  -1  16   40.22    2.92
   7   1 -15   -1.84    1.01
  -7  -1  15    0.53    0.78
   7   1 -14  195.97   11.70
  -7  -1  14  173.98   10.34
   7   1 -13  163.78   10.13
  -7  -1  13  167.01   10.20
   7   1 -12  102.99    6.35
  -7  -1  12   91.90    5.79
   7   1 -11  387.09   22.82
  -7  -1  11  417.99   24.31
   7   1 -10  114.51    6.83
  -7  -1  10  121.24    7.51
   7   1  -9   19.14    2.40
  -7  -1   9   15.96    1.31
   7   1  -8    0.67    0.81
  -7  -1   8    0.46    0.60
   7   1  -7  287.84   17.09
  -7  -1   7  289.15   16.97
   7   1  -6  195.43   11.38
  -7  -1   6  198.66   11.90
   7   1  -5   59.06    3.93
  -7  -1   5   51.96    3.25
   7   1  -4   19.67    1.52
  -7  -1   4   19.59    1.52
   7   1  -3    2.57    0.83
  -7  -1   3    2.69    0.81
   7   1  -2   59.47    3.72
  -7  -1   2   56.40    3.54
   7   1  -1  387.62   18.28
  -7  -1   1  392.96   22.49
   7   1   0   54.12    2.77
  -7  -1   0   60.07    3.88
   7   1   1   12.23    0.97
  -7  -1  -1   12.09    0.95
   7   1   2   20.05    1.29
  -7  -1  -2   17.64    1.03
   7   1   3  128.08    6.43
  -7  -1  -3  129.96    5.55
   7   1   4  121.83    5.94
  -7  -1  -4  124.68    5.23
   7   1   5  517.77   30.16
  -7  -1  -5  519.99   21.32
   7   1   6   85.47    3.69
  -7  -1  -6   85.38    3.71
   7   1   7  221.32    9.17
  -7  -1  -7  229.41   10.93
   7   1   8  101.36    4.41
  -7  -1  -8   99.17    5.02
   7   1   9   62.25    3.40
  -7  -1  -9   58.04    3.14
   7   1  10   16.34    1.44
  -7  -1 -10   17.64    1.55
   7   1  11   97.41    5.01
  -7  -1 -11  107.06    5.41
   7   1  12   10.77    1.68
  -7  -1 -12   10.57    1.33
   7   1  13   24.08    1.87
  -7  -1 -13   26.91    2.08
   7   1  14    1.30    1.20
  -7  -1 -14    1.16    1.17
   7   1  15   44.04    2.90
  -7  -1 -15   43.10    2.79
   7   1  16   -1.90    2.13
  -7  -1 -16    1.68    1.67
   7   3 -18   41.41    2.80
  -7  -3  18   39.66    2.16
   7   3 -17  187.42   11.24
  -7  -3  17  190.93    9.34
   7   3 -16   14.30    1.53
  -7  -3  16   12.37    1.13
   7   3 -15  109.16    6.72
  -7  -3  15  112.88    5.96
   7   3 -14    1.43    0.66
  -7  -3  14    0.12    0.95
   7   3 -13   19.69    1.58
  -7  -3  13   17.06    1.73
   7   3 -12   33.86    2.33
  -7  -3  12   36.22    2.43
   7   3 -11   11.87    1.07
  -7  -3  11    9.57    0.98
   7   3 -10  219.68   12.85
  -7  -3  10  216.69   12.74
   7   3  -9   25.31    1.80
  -7  -3   9   25.22    1.79
   7   3  -8    2.37    0.72
  -7  -3   8    3.51    0.72
   7   3  -7    6.96    0.91
  -7  -3   7    6.86    0.77
   7   3  -6   76.09    3.95
  -7  -3   6   78.02    4.75
   7   3  -5   19.71    1.21
  -7  -3   5   19.52    1.48
   7   3  -4   39.18    2.08
  -7  -3   4   33.62    2.32
   7   3  -3  180.57    8.57
  -7  -3   3  178.51   10.66
   7   3  -2    5.33    0.74
  -7  -3   2    5.79    0.73
   7   3  -1  299.92   14.31
  -7  -3   1  308.46   14.65
   7   3   0  185.20    8.86
  -7  -3   0  189.33    9.03
   7   3   1  316.60   15.00
  -7  -3  -1  322.02   15.48
   7   3   2    5.64    0.85
  -7  -3  -2    4.13    0.77
   7   3   3  134.57    6.67
  -7  -3  -3  142.15    7.02
   7   3   4  295.08   13.98
  -7  -3  -4  280.62   16.32
   7   3   5   14.79    1.39
  -7  -3  -5   17.07    1.38
   7   3   6  311.65   14.81
  -7  -3  -6  307.66   14.48
   7   3   7  133.40    6.72
  -7  -3  -7  134.30    6.63
   7   3   8   20.09    1.51
  -7  -3  -8   19.18    1.38
   7   3   9   98.08    4.93
  -7  -3  -9   96.23    4.93
   7   3  10  107.63    5.46
  -7  -3 -10  101.92    5.21
   7   3  11  228.92   13.67
  -7  -3 -11  222.00   10.66
   7   3  12   31.25    2.91
  -7  -3 -12   28.79    2.01
   7   3  13  130.95    8.19
  -7  -3 -13  130.78    6.56
   7   3  14    0.27    1.85
  -7  -3 -14    1.11    1.36
   7   3  15   10.00    2.46
  -7  -3 -15    4.97    0.92
   7   3  16   17.26    2.66
  -7  -3 -16    4.52    1.23
   7   5 -18  131.44   11.75
  -7  -5  18  103.96    9.59
   7   5 -17    4.94    2.51
  -7  -5  17    2.44    3.16
   7   5 -16  106.11    9.82
  -7  -5  16   91.47    8.60
   7   5 -15    0.19    2.95
  -7  -5  15    0.56    3.00
   7   5 -14   42.79    5.04
  -7  -5  14   43.06    5.00
   7   5 -13    1.66    1.85
  -7  -5  13   -0.31    1.99
   7   5 -12    4.70    1.92
  -7  -5  12    1.30    1.66
   7   5 -11   10.41    2.19
  -7  -5  11    8.60    2.08
   7   5 -10    2.53    2.20
  -7  -5  10    3.15    2.32
   7   5  -9   16.71    0.98
  -7  -5   9   17.95    2.47
   7   5  -8  323.26   15.60
  -7  -5   8  310.44   26.21
   7   5  -7   22.15    1.30
  -7  -5   7   22.23    1.66
   7   5  -6  347.83   16.44
  -7  -5   6  353.85   20.40
   7   5  -5  270.12   12.74
  -7  -5   5  262.42   12.52
   7   5  -4   17.62    1.24
  -7  -5   4   16.42    1.17
   7   5  -3    8.84    0.79
  -7  -5   3    8.13    1.23
   7   5  -2  318.77   15.27
  -7  -5   2  285.48   16.73
   7   5  -1   23.09    1.53
  -7  -5   1   22.04    1.75
   7   5   0  404.95   19.03
  -7  -5   0  386.06   22.35
   7   5   1    1.28    0.66
  -7  -5  -1    1.87    0.81
   7   5   2  773.44   36.73
  -7  -5  -2  745.58   42.72
   7   5   3   20.89    1.44
  -7  -5  -3   19.07    1.60
   7   5   4   90.75    5.55
  -7  -5  -4   95.09    5.89
   7   5   5   37.92    2.23
  -7  -5  -5   42.94    2.99
   7   5   6    7.62    0.96
  -7  -5  -6   11.36    1.09
   7   5   7  103.66    5.37
  -7  -5  -7  100.19    5.05
   7   5   8   56.56    3.17
  -7  -5  -8   63.86    3.35
   7   5   9   -1.25    0.90
  -7  -5  -9   -0.32    0.65
   7   5  10  238.97   11.54
  -7  -5 -10  255.19   12.31
   7   5  11   10.65    1.39
  -7  -5 -11   12.76    1.32
   7   5  12  179.10   11.21
  -7  -5 -12  190.43   11.91
   7   5  13   -3.17    1.63
  -7  -5 -13   -0.14    1.07
   7   5  14    0.50    1.96
  -7  -5 -14    2.02    1.01
   7   5  15   -0.31    2.43
  -7  -5 -15    0.97    1.66
   7   7 -17  126.94   11.85
  -7  -7  17  126.85   11.52
   7   7 -16   57.92    6.52
  -7  -7  16   50.67    5.96
   7   7 -15   35.77    4.74
  -7  -7  15   37.56    5.85
   7   7 -14   11.93    3.01
  -7  -7  14   14.88    3.59
   7   7 -13    0.63    3.16
  -7  -7  13    0.10    2.38
   7   7 -12  161.96   14.26
  -7  -7  12  164.96   14.61
   7   7 -11   19.90    3.68
  -7  -7  11   19.86    3.18
   7   7 -10   94.86    8.68
  -7  -7  10   98.57    8.96
   7   7  -9   56.89    3.04
  -7  -7   9   53.41    5.39
   7   7  -8    1.11    0.46
  -7  -7   8    1.69    1.64
   7   7  -7   54.48    2.91
  -7  -7   7   49.91    5.21
   7   7  -6   45.24    2.54
  -7  -7   6   43.29    3.00
   7   7  -5    4.35    0.91
  -7  -7   5    4.73    1.78
   7   7  -4    4.48    0.79
  -7  -7   4    1.63    0.97
   7   7  -3    6.82    0.82
  -7  -7   3    8.40    1.15
   7   7  -2    1.47    0.68
  -7  -7   2    3.09    1.15
   7   7  -1  212.58   10.31
  -7  -7   1  216.27   12.67
   7   7   0   20.94    1.51
  -7  -7   0   21.58    2.10
   7   7   1  515.03   24.24
  -7  -7  -1  493.86   28.36
   7   7   2    2.53    0.86
  -7  -7  -2   -1.46    1.36
   7   7   3   49.67    2.94
  -7  -7  -3   48.10    3.31
   7   7   4  308.36   14.62
  -7  -7  -4  294.24   17.06
   7   7   5   22.64    1.77
  -7  -7  -5   19.89    1.83
   7   7   6  209.22   10.12
  -7  -7  -6  218.79   12.90
   7   7   7  121.53    6.15
  -7  -7  -7  127.07    7.71
   7   7   8   11.33    1.30
  -7  -7  -8    9.54    1.05
   7   7   9   37.57    3.23
  -7  -7  -9   35.66    2.74
   7   7  10   18.01    1.68
  -7  -7 -10   20.74    2.04
   7   7  11   39.73    2.77
  -7  -7 -11   35.76    2.27
   7   7  12   50.63    3.18
  -7  -7 -12   45.93    2.92
   7   7  13   20.10    3.40
  -7  -7 -13   24.83    1.90
   7   7  14    1.37    1.64
  -7  -7 -14    2.26    1.25
   7   9 -16    5.83    3.08
  -7  -9  16    2.47    3.21
   7   9 -15   -1.71    2.72
  -7  -9  15    0.33    3.46
   7   9 -14   86.56    8.94
  -7  -9  14   87.81    8.80
   7   9 -13   47.12    6.09
  -7  -9  13   51.61    6.69
   7   9 -12  179.10   15.90
  -7  -9  12  167.79   15.13
   7   9 -11  135.06   12.43
  -7  -9  11  125.48   11.39
   7   9 -10   11.29    3.02
  -7  -9  10   15.04    3.28
   7   9  -9   41.21    2.35
  -7  -9   9   44.01    5.10
   7   9  -8    2.40    0.58
  -7  -9   8    2.89    0.79
   7   9  -7   11.38    1.00
  -7  -9   7   10.56    1.31
   7   9  -6    7.43    0.91
  -7  -9   6    8.44    1.35
   7   9  -5    8.00    0.97
  -7  -9   5    7.07    1.15
   7   9  -4  201.27    9.72
  -7  -9   4  202.93   11.98
   7   9  -3   28.60    1.82
  -7  -9   3   25.81    2.25
   7   9  -2   23.77    1.73
  -7  -9   2   23.92    2.06
   7   9  -1    2.13    0.82
  -7  -9   1    2.89    1.34
   7   9   0  122.75    6.20
  -7  -9   0  120.50    7.35
   7   9   1    1.52    0.93
  -7  -9  -1    2.16    1.15
   7   9   2   10.27    1.24
  -7  -9  -2   13.69    1.80
   7   9   3   99.36    5.08
  -7  -9  -3   92.87    6.29
   7   9   4  157.41    7.81
  -7  -9  -4  150.62    9.07
   7   9   5  182.81    8.97
  -7  -9  -5  186.51   11.12
   7   9   6  178.80    8.81
  -7  -9  -6  165.41   10.39
   7   9   7   83.38    4.56
  -7  -9  -7   85.77    5.62
   7   9   8   99.43    5.38
  -7  -9  -8  107.04    6.98
   7   9   9   25.48    2.15
  -7  -9  -9   21.74    1.68
   7   9  10   13.35    1.56
  -7  -9 -10   16.01    2.22
   7   9  11   38.26    2.81
  -7  -9 -11   35.88    2.41
   7   9  12    2.87    1.51
  -7  -9 -12    1.57    0.96
   7   9  13   17.34    3.59
  -7  -9 -13   18.05    1.39
   7  11 -14   42.23    5.67
  -7 -11  14   62.33    8.07
   7  11 -13   44.57    5.90
  -7 -11  13   54.40    7.25
   7  11 -12   22.06    4.36
  -7 -11  12   18.61    4.55
   7  11 -11  118.64   11.30
  -7 -11  11  131.27   12.27
   7  11 -10   25.30    1.63
  -7 -11  10   30.90    5.32
   7  11  -9   11.61    1.01
  -7 -11   9   13.02    1.59
   7  11  -8   10.16    1.09
  -7 -11   8   10.82    3.43
   7  11  -7  103.21    5.31
  -7 -11   7  105.41    7.07
   7  11  -6    2.82    1.16
  -7 -11   6    1.13    0.80
   7  11  -5  108.25    5.52
  -7 -11   5  114.65    7.13
   7  11  -4   25.37    1.84
  -7 -11   4   24.32    2.30
   7  11  -3    1.45    1.08
  -7 -11   3    1.54    1.14
   7  11  -2   28.72    2.05
  -7 -11   2   31.42    2.74
   7  11  -1   40.74    2.50
  -7 -11   1   44.24    3.41
   7  11   0  166.12   10.06
  -7 -11   0  165.08    9.96
   7  11   1   52.81    3.29
  -7 -11  -1   56.77    4.10
   7  11   2   45.30    2.84
  -7 -11  -2   46.84    3.66
   7  11   3    7.60    1.29
  -7 -11  -3    4.49    2.04
   7  11   4   41.73    2.84
  -7 -11  -4   36.96    3.16
   7  11   5  283.58   13.79
  -7 -11  -5  308.79   18.32
   7  11   6   54.63    3.40
  -7 -11  -6   51.61    3.88
   7  11   7  181.07    9.06
  -7 -11  -7  178.20   11.35
   7  11   8   13.63    1.94
  -7 -11  -8   11.43    1.95
   7  11   9    1.58    1.53
  -7 -11  -9    0.88    1.37
   7  11  10   13.73    1.57
  -7 -11 -10   14.96    1.66
   7  11  11   29.00    2.21
  -7 -11 -11   23.78    1.95
   7  11  12   20.64    3.99
  -7 -11 -12   15.86    1.52
   7  13 -12    3.88    2.91
  -7 -13  12    4.38    3.20
   7  13 -11   34.33    7.01
   7  13 -10   11.19    1.22
  -7 -13  10   13.41    3.65
   7  13  -9    1.12    0.68
  -7 -13   9    1.59    1.22
   7  13  -8    3.69    1.02
  -7 -13   8    6.97    1.92
   7  13  -7   36.31    2.39
  -7 -13   7   35.37    3.01
   7  13  -6   28.02    2.00
  -7 -13   6   28.21    2.84
   7  13  -5   54.27    3.33
  -7 -13   5   52.79    3.96
   7  13  -4    8.44    1.32
  -7 -13   4    6.42    2.06
   7  13  -3    2.84    1.19
  -7 -13   3    4.87    1.95
   7  13  -2    0.14    1.23
  -7 -13   2    0.16    1.69
   7  13  -1   97.77    5.21
  -7 -13   1   85.36    5.76
   7  13   0   15.05    1.99
  -7 -13   0   17.04    2.46
   7  13   1  184.75    9.26
  -7 -13  -1  177.42   11.03
   7  13   2    1.69    1.34
  -7 -13  -2   -0.15    1.65
   7  13   3   77.09    4.35
  -7 -13  -3   72.11    5.15
   7  13   4   12.88    1.73
  -7 -13  -4   10.41    2.20
   7  13   5    0.79    1.35
  -7 -13  -5    0.68    2.08
   7  13   6   12.84    2.17
  -7 -13  -6   13.75    2.52
   7  13   7    7.75    2.27
  -7 -13  -7   11.14    2.07
   7  13   8    7.96    1.59
  -7 -13  -8    2.84    1.21
   7  13   9  174.90    8.90
  -7 -13  -9  167.46   10.46
   7  15  -8    4.15    1.57
  -7 -15   8    8.42    1.87
   7  15  -7   42.22    2.82
  -7 -15   7   41.84    3.47
   7  15  -6   19.37    2.06
  -7 -15   6    7.53    1.71
   7  15  -5   62.05    3.70
  -7 -15   5   54.60    4.57
   7  15  -4   25.54    2.34
  -7 -15   4   19.47    2.95
   7  15  -3   -0.81    1.29
  -7 -15   3    4.54    2.44
   7  15  -2   31.37    2.50
  -7 -15   2   33.76    3.40
   7  15  -1   11.87    1.90
  -7 -15   1   15.14    2.75
   7  15   0  174.90    8.82
  -7 -15   0  178.00   11.14
   7  15   1   12.74    2.06
  -7 -15  -1   11.07    2.24
   7  15   2   76.74    4.66
  -7 -15  -2   75.75    5.41
   7  15   3    3.36    1.88
  -7 -15  -3    3.71    2.20
   7  15   4    5.22    2.02
  -7 -15  -4    9.42    2.94
   7  15   5    2.19    1.48
  -7 -15  -5    1.13    1.79
   7  15   6    2.61    2.29
  -7 -15  -6    4.20    3.34
   8   0 -19    0.91    1.28
   8   0 -18    8.62    1.23
   8   0 -17   -0.15    1.26
   8   0 -16   12.53    1.52
   8   0 -15    0.16    0.83
   8   0 -14   98.37    6.03
   8   0 -13    0.81    0.76
   8   0 -12  326.74   19.16
   8   0 -11    0.45    0.71
   8   0 -10   21.55    1.70
   8   0  -9   -0.65    0.59
   8   0  -8  191.19   11.35
   8   0  -7    0.37    0.92
   8   0  -6   86.52    5.18
   8   0  -5    0.17    0.66
   8   0  -4  114.02    6.76
   8   0  -3   -0.39    0.68
   8   0  -2  278.80   16.41
   8   0  -1   -0.01    0.77
   8   0   0  882.73   50.63
   8   0   1    1.08    0.68
   8   0   2  145.49    7.08
   8   0   3    0.16    0.67
   8   0   4  958.00   39.34
   8   0   5    0.40    0.67
   8   0   6  616.32   25.20
   8   0   7    0.02    0.68
   8   0   8  123.33    5.34
   8   0   9   -0.82    0.92
   8   0  10   -0.17    1.05
   8   0  11   -0.62    1.20
   8   0  12   78.14    4.18
   8   0  13   -0.43    1.20
   8   0  14   20.79    1.96
   8   0  15   -0.01    1.41
   8   0  16    5.98    1.24
   8   2 -18   97.75    6.53
  -8  -2  18   94.06    5.73
   8   2 -17    3.84    1.21
  -8  -2  17    1.28    1.06
   8   2 -16  208.25   12.34
  -8  -2  16  197.15   12.46
   8   2 -15   35.90    2.60
  -8  -2  15   34.03    2.61
   8   2 -14    3.93    0.91
  -8  -2  14    4.10    0.98
   8   2 -13   66.81    4.41
  -8  -2  13   67.11    4.51
   8   2 -12   73.41    4.52
  -8  -2  12   74.43    4.68
   8   2 -11   85.86    5.39
  -8  -2  11   85.06    5.18
   8   2 -10    0.93    0.58
  -8  -2  10    0.26    0.62
   8   2  -9   10.19    1.02
  -8  -2   9   11.32    1.17
   8   2  -8    8.51    1.17
  -8  -2   8    5.52    0.82
   8   2  -7   32.92    2.20
  -8  -2   7   31.71    2.14
   8   2  -6   12.26    1.18
  -8  -2   6    9.80    1.06
   8   2  -5   52.97    3.38
  -8  -2   5   50.53    3.22
   8   2  -4  136.41    8.15
  -8  -2   4  131.18    7.95
   8   2  -3   85.84    4.34
  -8  -2   3   79.90    4.82
   8   2  -2    2.78    0.70
  -8  -2   2    1.53    0.78
   8   2  -1  306.23   14.54
  -8  -2   1  305.92   17.65
   8   2   0  367.58   17.55
  -8  -2   0  365.63   18.10
   8   2   1  348.90   16.61
  -8  -2  -1  332.49   15.96
   8   2   2   46.64    2.52
  -8  -2  -2   48.70    2.61
   8   2   3   94.52    4.71
  -8  -2  -3   99.11    4.25
   8   2   4   46.66    2.53
  -8  -2  -4   46.89    2.25
   8   2   5  201.20    9.67
  -8  -2  -5  201.96    8.39
   8   2   6    7.57    1.11
  -8  -2  -6    6.46    0.88
   8   2   7  208.13   12.39
  -8  -2  -7  222.72   10.74
   8   2   8    0.02    0.96
  -8  -2  -8    0.61    0.78
   8   2   9   77.00    4.07
  -8  -2  -9   77.87    4.13
   8   2  10   58.41    3.26
  -8  -2 -10   58.06    3.18
   8   2  11    2.77    1.37
  -8  -2 -11    2.65    1.10
   8   2  12   91.33    6.18
  -8  -2 -12   91.20    4.82
   8   2  13   18.96    2.43
  -8  -2 -13   23.72    1.99
   8   2  14    4.28    2.23
  -8  -2 -14   -0.32    1.33
   8   2  15    5.77    1.70
  -8  -2 -15    4.59    1.10
   8   2  16   94.92    6.48
  -8  -2 -16   94.60    8.74
   8   4 -18   39.62    4.72
  -8  -4  18   46.03    5.09
   8   4 -17  152.64   13.60
  -8  -4  17  140.32   12.49
   8   4 -16   53.76    5.47
  -8  -4  16   41.88    5.03
   8   4 -15   22.20    1.71
  -8  -4  15   24.64    3.59
   8   4 -14    9.59    1.04
  -8  -4  14   10.96    0.73
   8   4 -13    9.91    2.61
  -8  -4  13    8.35    0.94
   8   4 -12   37.49    2.14
  -8  -4  12   37.62    2.88
   8   4 -11   88.92    4.57
  -8  -4  11   90.15    5.47
   8   4 -10    1.01    0.45
  -8  -4  10    3.31    0.70
   8   4  -9    0.43    0.43
  -8  -4   9    1.24    0.54
   8   4  -8    4.39    0.57
  -8  -4   8    4.90    0.72
   8   4  -7  111.03    5.50
  -8  -4   7  108.15    6.61
   8   4  -6   55.71    3.02
  -8  -4   6   60.51    3.86
   8   4  -5   69.40    3.51
  -8  -4   5   63.45    4.03
   8   4  -4    1.02    0.77
  -8  -4   4   -0.20    0.56
   8   4  -3   90.95    5.45
  -8  -4   3   92.98    4.61
   8   4  -2  136.53    8.08
  -8  -4   2  114.38    5.60
   8   4  -1  195.45    9.30
  -8  -4   1  182.50    8.71
   8   4   0 1100.27   51.68
  -8  -4   0 1064.64   49.74
   8   4   1  505.01   23.87
  -8  -4  -1  475.06   22.59
   8   4   2  299.27   14.23
  -8  -4  -2  296.53   14.30
   8   4   3   28.88    1.83
  -8  -4  -3   28.70    2.29
   8   4   4    3.11    0.84
  -8  -4  -4    2.88    0.90
   8   4   5   12.57    1.19
  -8  -4  -5   11.10    1.10
   8   4   6   15.98    1.31
  -8  -4  -6   13.69    1.28
   8   4   7   -0.23    0.87
  -8  -4  -7    0.99    0.75
   8   4   8    1.64    0.81
  -8  -4  -8    3.22    0.92
   8   4   9  173.43    8.47
  -8  -4  -9  166.33    8.36
   8   4  10   44.93    2.80
  -8  -4 -10   42.44    2.60
   8   4  11  190.37    9.33
  -8  -4 -11  191.43    9.47
   8   4  12   10.90    1.91
  -8  -4 -12   12.32    1.70
   8   4  13    1.36    1.56
  -8  -4 -13    2.37    0.90
   8   4  14    2.11    2.00
  -8  -4 -14    1.35    1.05
   8   4  15    1.30    2.35
  -8  -4 -15    9.71    1.82
   8   6 -17   60.83    6.29
  -8  -6  17   59.59    6.35
   8   6 -16  103.36    9.61
  -8  -6  16   88.79    8.74
   8   6 -15   57.16    6.54
  -8  -6  15   59.73    6.51
   8   6 -14   85.97    8.69
  -8  -6  14   86.35    9.22
  -8  -6  13    0.86    2.26
   8   6 -12   -0.72    2.66
  -8  -6  12   -1.36    2.84
   8   6 -11   59.61    6.16
  -8  -6  11   55.36    5.51
   8   6 -10   41.37    2.84
  -8  -6  10   44.28    4.96
   8   6  -9    3.62    0.45
  -8  -6   9    2.05    1.66
   8   6  -8    3.16    0.55
  -8  -6   8    5.55    2.02
   8   6  -7  119.00    7.14
  -8  -6   7  133.30   11.60
   8   6  -6    4.32    0.68
  -8  -6   6    6.86    1.94
   8   6  -5   71.34    3.76
  -8  -6   5   62.04    3.97
   8   6  -4   26.26    1.68
  -8  -6   4   24.30    2.47
   8   6  -3   72.94    3.70
  -8  -6   3   71.57    4.53
   8   6  -2   64.00    3.32
  -8  -6   2   64.71    4.13
   8   6  -1  229.64   10.94
  -8  -6   1  219.42   12.96
   8   6   0  203.71    9.80
  -8  -6   0  202.26   11.86
   8   6   1  372.98   17.66
  -8  -6  -1  360.58   20.92
   8   6   2   87.49    4.49
  -8  -6  -2   91.07    5.77
   8   6   3   74.26    3.86
  -8  -6  -3   71.58    4.54
   8   6   4   16.60    1.38
  -8  -6  -4   17.35    1.71
   8   6   5   85.16    4.42
  -8  -6  -5   85.17    5.31
   8   6   6  160.77    7.91
  -8  -6  -6  150.07    9.09
   8   6   7   65.51    3.57
  -8  -6  -7   64.43    3.47
   8   6   8   24.02    1.79
  -8  -6  -8   26.04    1.79
   8   6   9   19.69    1.79
  -8  -6  -9   20.28    1.63
   8   6  10    4.06    1.04
  -8  -6 -10    2.76    0.95
   8   6  11   86.07    4.81
  -8  -6 -11   95.27    5.03
   8   6  12   38.61    2.66
  -8  -6 -12   38.00    2.50
   8   6  13   36.13    3.64
  -8  -6 -13   31.51    2.18
   8   6  14    0.28    2.35
  -8  -6 -14    0.72    0.98
   8   8 -16   43.84    5.19
  -8  -8  16   62.38    6.96
   8   8 -15    1.16    2.57
  -8  -8  15    0.37    3.89
   8   8 -14    6.03    2.78
  -8  -8  14   -0.33    2.84
   8   8 -13  131.79   12.06
  -8  -8  13  141.78   12.73
   8   8 -12   46.00    5.47
   8   8 -11  184.75   16.08
  -8  -8  11  156.32   13.72
   8   8 -10    6.64    2.45
  -8  -8  10    4.38    2.11
   8   8  -9   61.62    3.27
  -8  -8   9   64.60    6.39
   8   8  -8   19.68    1.32
  -8  -8   8   18.26    3.38
   8   8  -7   21.28    1.45
  -8  -8   7   17.91    1.54
   8   8  -6   -0.38    0.80
  -8  -8   6    0.02    0.70
   8   8  -5  276.31   13.27
  -8  -8   5  304.55   17.70
   8   8  -4    5.12    0.94
  -8  -8   4    6.51    1.30
   8   8  -3  163.26    8.09
  -8  -8   3  164.89    9.84
   8   8  -2    2.07    0.83
  -8  -8   2    1.92    1.03
   8   8  -1    1.09    0.83
  -8  -8   1    0.61    1.05
   8   8   0  196.08    9.46
  -8  -8   0  189.64   11.21
   8   8   1   33.01    2.23
  -8  -8  -1   34.92    2.74
   8   8   2   -0.18    0.81
  -8  -8  -2   -2.21    1.13
   8   8   3  309.60   14.78
  -8  -8  -3  304.24   17.78
   8   8   4   19.43    1.71
  -8  -8  -4   23.04    2.06
   8   8   5  316.90   15.10
  -8  -8  -5  292.62   17.15
   8   8   6    3.91    1.23
  -8  -8  -6    2.31    1.05
   8   8   7  116.48    5.98
  -8  -8  -7  111.62    7.27
   8   8   8    2.14    1.08
  -8  -8  -8    4.67    1.19
   8   8   9    3.43    1.07
  -8  -8  -9    2.24    1.09
   8   8  10   38.05    2.69
  -8  -8 -10   34.10    2.31
   8   8  11   27.63    2.34
  -8  -8 -11   21.85    1.75
   8   8  12   52.63    3.36
  -8  -8 -12   46.17    3.01
   8   8  13    3.78    2.45
  -8  -8 -13    6.18    1.09
   8  10 -15    2.38    2.92
  -8 -10  15    3.91    3.27
   8  10 -14   18.34    3.95
  -8 -10  14   19.73    4.04
   8  10 -13   11.10    3.35
  -8 -10  13    6.85    2.88
   8  10 -12  250.39   21.48
  -8 -10  12  234.62   20.16
   8  10 -11   -1.74    2.51
  -8 -10  11    0.29    2.59
   8  10 -10   77.78    3.97
  -8 -10  10   79.32    8.09
   8  10  -9    1.27    0.64
  -8 -10   9    2.86    3.64
   8  10  -8    1.97    0.66
  -8 -10   8    0.39    0.64
   8  10  -7    2.59    0.99
  -8 -10   7    3.73    1.03
   8  10  -6  173.50    8.44
  -8 -10   6  174.05   10.57
   8  10  -5   28.26    1.82
  -8 -10   5   30.08    2.65
   8  10  -4  117.39    5.95
  -8 -10   4  117.29    7.29
   8  10  -3    1.87    1.18
  -8 -10   3    4.69    1.69
   8  10  -2    6.63    1.09
  -8 -10   2    9.82    1.95
   8  10  -1  130.86    6.59
  -8 -10   1  145.18   12.62
   8  10   0    0.96    1.07
  -8 -10   0   -0.84    1.13
   8  10   1  131.77    6.61
  -8 -10  -1  128.29    7.98
   8  10   2   24.51    2.05
  -8 -10  -2   25.29    2.41
   8  10   3   10.48    1.60
  -8 -10  -3   10.11    1.88
   8  10   4  201.84    9.92
  -8 -10  -4  196.50   11.92
   8  10   5    5.84    1.25
  -8 -10  -5    3.38    1.60
   8  10   6  372.33   17.86
  -8 -10  -6  363.71   21.17
   8  10   7    3.79    1.45
  -8 -10  -7    0.90    1.65
   8  10   8   77.02    4.46
  -8 -10  -8   70.81    4.98
   8  10   9   39.34    2.78
  -8 -10  -9   32.99    2.42
   8  10  10    0.21    0.92
  -8 -10 -10    1.73    1.09
   8  10  11   -0.82    1.39
  -8 -10 -11    0.66    0.82
   8  10  12   28.78    2.45
  -8 -10 -12   28.33    2.23
   8  12 -13    3.61    3.52
  -8 -12  13    5.29    3.26
   8  12 -12    5.47    3.53
  -8 -12  12    3.46    3.05
   8  12 -11    7.44    3.57
  -8 -12  11   11.12    3.36
   8  12 -10   21.11    1.53
  -8 -12  10   12.59    3.44
   8  12  -9    6.53    1.07
  -8 -12   9    5.96    1.47
   8  12  -8   -1.05    0.97
  -8 -12   8    0.24    1.28
   8  12  -7   12.78    1.50
  -8 -12   7   10.31    1.71
   8  12  -6   84.68    4.43
  -8 -12   6   87.64    5.60
   8  12  -5   24.88    2.10
  -8 -12   5   23.73    2.33
   8  12  -4    5.00    1.32
  -8 -12   4    7.59    2.00
   8  12  -3   18.86    1.89
  -8 -12   3   19.63    2.71
   8  12  -2   48.08    3.04
  -8 -12   2   41.69    3.53
   8  12  -1    8.92    1.48
  -8 -12   1   10.73    1.99
   8  12   0   78.92    4.37
  -8 -12   0   74.68    5.44
   8  12   1    0.66    1.18
  -8 -12  -1   -1.37    1.62
   8  12   2   98.17    5.31
  -8 -12  -2  104.48    7.21
   8  12   3   80.26    4.57
  -8 -12  -3   78.36    5.34
   8  12   4    1.86    1.39
  -8 -12  -4    1.40    1.60
   8  12   5  134.69    7.07
  -8 -12  -5  131.07    8.55
   8  12   6   46.70    3.23
  -8 -12  -6   50.10    3.98
   8  12   7  115.31    6.25
  -8 -12  -7  108.17    7.22
   8  12   8    8.44    1.58
  -8 -12  -8    9.56    2.08
   8  12   9   16.39    1.96
  -8 -12  -9    5.97    1.65
   8  12  10   43.25    2.91
  -8 -12 -10   47.02    3.04
   8  14 -10   24.98    1.73
  -8 -14  10   34.38    5.44
   8  14  -9    4.09    0.96
  -8 -14   9    1.50    1.19
   8  14  -8   -0.32    1.02
  -8 -14   8   -0.42    1.59
   8  14  -7    1.63    0.99
  -8 -14   7    1.53    1.26
   8  14  -6   45.44    6.03
  -8 -14   6   39.23    3.22
   8  14  -5   25.58    2.20
  -8 -14   5   24.55    3.26
   8  14  -4   -2.32    1.22
  -8 -14   4   -0.19    1.73
   8  14  -3   -0.40    1.34
  -8 -14   3    0.53    1.68
   8  14  -2   90.49    4.93
  -8 -14   2   95.29    6.45
   8  14  -1   55.52    3.61
  -8 -14   1   55.29    4.37
   8  14   0   77.24    4.46
  -8 -14   0   82.50    5.78
   8  14   1   83.16    4.80
  -8 -14  -1   75.93    5.61
   8  14   2   83.53    4.88
  -8 -14  -2   72.52    5.14
   8  14   3   17.77    2.38
  -8 -14  -3   18.60    2.42
   8  14   4   15.45    2.20
  -8 -14  -4   19.01    2.39
   8  14   5    8.46    2.11
  -8 -14  -5    0.63    1.62
   8  14   6    1.97    1.51
  -8 -14  -6    2.81    1.64
   8  14   7   23.56    2.18
  -8 -14  -7   19.57    2.68
   8  16  -5    9.22    1.56
  -8 -16   5   23.79    6.94
   8  16  -4   25.47    2.08
  -8 -16   4   39.20    3.68
   8  16  -3    1.01    1.36
  -8 -16   3   -1.98    1.97
   8  16  -2    8.00    1.68
  -8 -16   2    5.55    2.59
   8  16  -1   84.15    4.89
  -8 -16   1   93.88    6.68
   8  16   0   12.74    2.18
  -8 -16   0   16.61    3.05
   8  16   1   74.08    4.43
  -8 -16  -1   85.53    6.54
   8  16   2   12.20    2.35
  -8 -16  -2    6.09    2.58
   9   1 -19    3.23    1.07
   9   1 -18   14.32    1.65
  -9  -1  18   15.45    1.68
   9   1 -17    4.89    1.26
  -9  -1  17    3.10    1.42
   9   1 -16   45.73    3.19
  -9  -1  16   46.26    3.20
   9   1 -15    0.48    1.35
  -9  -1  15    0.55    1.04
   9   1 -14   12.26    2.08
  -9  -1  14   10.95    1.48
   9   1 -13  105.12    6.46
  -9  -1  13  101.83    6.19
   9   1 -12   10.54    1.18
  -9  -1  12    8.92    1.25
   9   1 -11  203.23   11.91
  -9  -1  11  217.69   13.06
   9   1 -10    0.65    0.84
  -9  -1  10   -0.53    0.80
   9   1  -9   30.36    2.24
  -9  -1   9   28.45    2.00
   9   1  -8   20.70    1.78
  -9  -1   8   18.39    1.54
   9   1  -7  125.16    7.37
  -9  -1   7  117.24    6.97
   9   1  -6   13.24    1.36
  -9  -1   6   14.35    1.36
   9   1  -5  264.23   15.73
  -9  -1   5  277.92   16.37
   9   1  -4   48.10    4.53
  -9  -1   4   48.48    3.10
   9   1  -3  270.65   15.87
  -9  -1   3  281.57   16.52
   9   1  -2   81.39    5.07
  -9  -1   2   86.99    5.30
   9   1  -1    1.56    0.80
  -9  -1   1    1.89    1.15
   9   1   0   11.34    1.07
  -9  -1   0   14.28    1.51
   9   1   1   42.85    2.35
  -9  -1  -1   40.41    4.13
   9   1   2  115.96    5.73
  -9  -1  -2  115.96    4.95
   9   1   3   58.74    3.10
  -9  -1  -3   58.44    2.66
   9   1   4  214.93   10.32
  -9  -1  -4  222.67    9.25
   9   1   5  487.54   23.14
  -9  -1  -5  472.35   19.31
   9   1   6  352.12   16.67
  -9  -1  -6  350.78   14.48
   9   1   7  174.58    8.44
  -9  -1  -7  172.97    7.25
   9   1   8   58.64    3.30
  -9  -1  -8   60.10    3.26
   9   1   9   32.81    2.26
  -9  -1  -9   32.40    2.09
   9   1  10    7.47    1.72
  -9  -1 -10    7.02    1.14
   9   1  11  149.83    9.28
  -9  -1 -11  136.58    6.91
   9   1  12   56.07    4.25
  -9  -1 -12   59.96    3.45
   9   1  13  109.22    6.99
  -9  -1 -13  102.18    5.35
   9   1  14   23.79    3.61
  -9  -1 -14   18.02    1.95
   9   1  15    6.32    1.63
  -9  -1 -15    6.48    1.48
   9   3 -18   24.94    2.01
  -9  -3  18   25.46    1.57
   9   3 -17  132.58    8.03
  -9  -3  17  132.85    6.90
   9   3 -16   11.21    1.29
  -9  -3  16   10.71    1.30
   9   3 -15  112.50    7.21
  -9  -3  15  110.65    7.07
   9   3 -14    5.93    0.96
  -9  -3  14    6.55    1.15
   9   3 -13    9.89    1.25
  -9  -3  13    2.49    0.85
   9   3 -12   58.78    3.86
  -9  -3  12   53.93    3.51
   9   3 -11   82.56    5.08
  -9  -3  11   81.38    5.04
   9   3 -10  153.25    9.18
  -9  -3  10  147.54    8.70
   9   3  -9   37.76    2.55
  -9  -3   9   31.52    2.25
   9   3  -8    1.73    0.70
  -9  -3   8    2.49    0.89
   9   3  -7    9.49    1.14
  -9  -3   7    9.41    1.13
   9   3  -6  357.26   17.46
  -9  -3   6  356.09   20.47
   9   3  -5   61.89    3.15
  -9  -3   5   63.32    3.94
   9   3  -4  145.09    7.14
  -9  -3   4  153.20    9.00
   9   3  -3  104.73    5.25
  -9  -3   3  103.75    6.44
   9   3  -2   40.55    2.27
  -9  -3   2   38.66    2.13
   9   3  -1 1140.38   53.60
  -9  -3   1 1057.98   49.74
   9   3   0   13.74    1.15
  -9  -3   0   13.13    1.13
   9   3   1  788.85   37.17
  -9  -3  -1  798.13   37.47
   9   3   2   10.22    1.07
  -9  -3  -2    9.04    1.06
   9   3   3  150.28    7.30
  -9  -3  -3  146.65    7.19
   9   3   4   53.69    2.89
  -9  -3  -4   53.28    2.49
   9   3   5    0.67    0.70
  -9  -3  -5   -0.53    0.79
   9   3   6  219.27   10.51
  -9  -3  -6  231.20   11.10
   9   3   7   13.89    1.31
  -9  -3  -7   12.30    1.33
   9   3   8    0.76    0.84
  -9  -3  -8    1.04    0.82
   9   3   9   47.22    2.82
  -9  -3  -9   44.38    2.59
   9   3  10   44.64    3.39
  -9  -3 -10   48.61    2.87
   9   3  11   28.08    2.09
  -9  -3 -11   25.42    2.06
   9   3  12   19.45    2.37
  -9  -3 -12   17.24    1.86
   9   3  13    0.02    1.96
  -9  -3 -13    1.89    1.29
   9   3  14    4.64    2.28
  -9  -3 -14    2.92    1.19
   9   3  15   10.24    2.95
  -9  -3 -15   10.68    1.43
   9   5 -18  119.68   11.25
  -9  -5  18   99.80    9.35
   9   5 -17    3.57    2.25
  -9  -5  17    4.13    3.02
   9   5 -16  155.08   13.56
  -9  -5  16  151.89   13.35
   9   5 -15    3.16    3.04
  -9  -5  15   -0.60    3.57
   9   5 -14    6.75    2.89
  -9  -5  14    8.88    2.36
   9   5 -13    0.14    2.60
  -9  -5  13    3.19    2.10
   9   5 -12    3.53    0.52
  -9  -5  12    5.72    0.61
   9   5 -11    2.00    0.49
  -9  -5  11    1.06    0.52
   9   5 -10   80.09    4.03
  -9  -5  10   72.76    4.85
   9   5  -9    0.00    0.47
  -9  -5   9   -0.10    0.61
   9   5  -8   20.46    1.40
  -9  -5   8   18.52    1.54
   9   5  -7   29.44    1.68
  -9  -5   7   30.66    2.28
   9   5  -6   17.11    1.18
  -9  -5   6   18.90    1.74
   9   5  -5   43.62    2.47
  -9  -5   5   48.02    3.19
   9   5  -4   22.33    1.51
  -9  -5   4   25.73    1.56
   9   5  -3   37.42    2.12
  -9  -5   3   36.08    2.02
   9   5  -2  489.60   23.16
  -9  -5   2  477.09   22.68
   9   5  -1    0.88    0.69
  -9  -5   1    0.43    0.75
   9   5   0  986.11   45.99
  -9  -5   0  978.03   45.74
   9   5   1    0.44    0.86
  -9  -5  -1   -1.02    0.83
   9   5   2  384.80   18.30
  -9  -5  -2  361.16   21.33
   9   5   3    3.78    0.92
  -9  -5  -3    2.84    1.05
   9   5   4   14.27    1.34
  -9  -5  -4   12.35    1.50
   9   5   5    5.71    1.19
  -9  -5  -5    6.30    1.17
   9   5   6   90.82    4.72
  -9  -5  -6   97.00    4.88
   9   5   7    0.31    0.91
  -9  -5  -7    2.87    0.87
   9   5   8   10.89    1.24
  -9  -5  -8   11.53    1.26
   9   5   9    0.40    1.03
  -9  -5  -9   -1.81    1.42
   9   5  10   79.16    4.51
  -9  -5 -10   77.64    4.21
   9   5  11    6.17    1.42
  -9  -5 -11    8.93    1.44
   9   5  12   86.71    4.87
  -9  -5 -12   84.24    4.68
   9   5  13   -1.47    1.84
  -9  -5 -13    0.71    1.39
   9   5  14   -0.33    2.01
  -9  -5 -14    2.37    1.14
   9   7 -17   59.92    6.52
  -9  -7  17   68.61    7.24
   9   7 -16   19.25    3.51
  -9  -7  16   22.59    4.00
   9   7 -15   81.84    8.21
  -9  -7  15  102.16    9.91
   9   7 -14   32.74    4.79
  -9  -7  14   30.16    4.88
   9   7 -13   -1.24    2.88
  -9  -7  13   -2.81    2.24
   9   7 -12  150.26   13.30
  -9  -7  12  165.12   14.37
   9   7 -11    1.04    1.88
  -9  -7  11    3.34    2.18
   9   7 -10   71.49    3.83
  -9  -7  10   84.12    7.87
   9   7  -9    0.35    0.55
  -9  -7   9   -3.23    2.43
   9   7  -8    8.57    0.90
  -9  -7   8    5.31    2.06
   9   7  -7   31.66    1.87
  -9  -7   7   38.17    4.58
   9   7  -6  267.81   12.79
  -9  -7   6  241.76   14.21
   9   7  -5   65.31    3.44
  -9  -7   5   65.33    4.27
   9   7  -4  368.18   17.42
  -9  -7   4  366.69   21.26
   9   7  -3   54.19    2.93
  -9  -7   3   50.58    3.50
   9   7  -2   10.16    1.15
  -9  -7   2   11.39    1.51
   9   7  -1  381.30   17.97
  -9  -7   1  372.87   21.65
   9   7   0  164.74    7.98
  -9  -7   0  155.18    9.23
   9   7   1  390.76   18.55
  -9  -7  -1  414.56   24.17
   9   7   2    0.14    0.95
  -9  -7  -2   -1.14    1.10
   9   7   3   18.79    1.66
  -9  -7  -3   17.45    1.75
   9   7   4   94.67    4.97
  -9  -7  -4   98.51    6.23
   9   7   5    2.61    1.08
  -9  -7  -5    2.10    1.16
   9   7   6  147.00    7.36
  -9  -7  -6  156.58    9.57
   9   7   7    4.07    1.13
  -9  -7  -7    5.41    1.46
   9   7   8    8.95    1.50
  -9  -7  -8   10.49    1.27
   9   7   9    4.12    1.21
  -9  -7  -9    6.84    1.26
   9   7  10   17.17    1.89
  -9  -7 -10   15.44    1.68
   9   7  11   42.01    2.79
  -9  -7 -11   36.07    2.45
   9   7  12   52.11    3.64
  -9  -7 -12   58.66    3.34
   9   7  13    8.53    1.53
  -9  -7 -13    3.13    1.26
   9   7  14    3.00    2.69
  -9  -7 -14    2.86    1.34
   9   9 -16   -0.08    3.35
  -9  -9  16   -3.30    3.54
   9   9 -15    5.83    2.90
  -9  -9  15    7.45    4.42
   9   9 -14   34.53    4.59
  -9  -9  14   25.59    5.22
   9   9 -13   98.76    9.35
  -9  -9  13   84.98    8.53
   9   9 -12   48.20    5.50
  -9  -9  12   45.12    5.65
   9   9 -11  125.93   11.26
  -9  -9  11  139.51   12.53
   9   9 -10    1.63    0.49
   9   9  -9    3.33    0.73
  -9  -9   9    2.85    3.47
   9   9  -8    1.19    0.63
  -9  -9   8   -0.94    2.17
   9   9  -7   76.50    3.96
  -9  -9   7   77.50    5.37
   9   9  -6   65.36    3.50
  -9  -9   6   62.96    4.24
   9   9  -5  222.21   10.65
  -9  -9   5  233.93   13.74
   9   9  -4   79.23    4.22
  -9  -9   4   83.09    5.38
   9   9  -3  223.22   10.76
  -9  -9   3  208.79   12.49
   9   9  -2   62.04    3.41
  -9  -9   2   56.13    3.84
   9   9  -1   18.88    1.64
  -9  -9   1   16.63    1.77
   9   9   0   12.32    1.38
  -9  -9   0    8.68    1.54
   9   9   1    0.94    1.18
  -9  -9  -1    0.38    1.27
   9   9   2   37.69    2.52
  -9  -9  -2   34.38    2.80
   9   9   3   51.24    3.03
  -9  -9  -3   43.32    3.35
   9   9   4  114.40    5.88
  -9  -9  -4  113.62    7.15
   9   9   5  108.56    7.04
  -9  -9  -5  110.86    6.96
   9   9   6   31.34    2.26
  -9  -9  -6   29.95    2.55
   9   9   7   66.19    3.90
  -9  -9  -7   72.58    4.90
   9   9   8   44.58    3.02
  -9  -9  -8   45.18    3.69
   9   9   9    8.06    1.39
  -9  -9  -9    9.80    1.51
   9   9  10    4.33    1.33
  -9  -9 -10    2.71    1.24
   9   9  11   38.89    3.03
  -9  -9 -11   45.37    2.92
   9   9  12   25.36    2.11
  -9  -9 -12   25.10    2.07
   9  11 -14   12.44    3.41
  -9 -11  14   14.35    4.55
   9  11 -13    3.99    2.69
  -9 -11  13    4.19    4.25
   9  11 -12    2.07    2.50
  -9 -11  12    0.01    4.16
   9  11 -11   67.83    7.03
  -9 -11  11   79.63    8.50
   9  11 -10    1.84    0.73
  -9 -11  10    6.45    3.47
   9  11  -9    3.52    0.97
  -9 -11   9    2.25    2.84
   9  11  -8    0.13    0.99
  -9 -11   8    2.06    1.19
   9  11  -7  138.70    6.85
  -9 -11   7  139.52    8.74
   9  11  -6   21.55    1.73
  -9 -11   6   23.75    2.55
   9  11  -5  134.83    6.69
  -9 -11   5  150.33   13.64
   9  11  -4    1.44    0.99
  -9 -11   4   -0.41    1.03
   9  11  -3    3.58    1.17
  -9 -11   3    5.13    1.69
   9  11  -2   45.18    2.80
  -9 -11   2   43.72    3.52
   9  11  -1  128.74    6.58
  -9 -11   1  134.32    8.28
   9  11   0  196.67    9.69
  -9 -11   0  184.23   11.18
   9  11   1   22.57    2.03
  -9 -11  -1   19.18    2.18
   9  11   2   59.34    3.50
  -9 -11  -2   60.07    4.39
   9  11   3   64.85    3.76
  -9 -11  -3   60.87    4.48
   9  11   4   15.09    2.02
  -9 -11  -4   21.01    2.38
   9  11   5  192.77    9.60
  -9 -11  -5  191.29   11.96
   9  11   6   92.40    5.09
  -9 -11  -6   87.16    5.89
   9  11   7   92.04    5.19
  -9 -11  -7   87.88    5.97
   9  11   8   11.29    1.95
  -9 -11  -8   17.60    2.14
   9  11   9    1.78    1.36
  -9 -11  -9    2.20    1.42
   9  11  10    7.00    2.68
  -9 -11 -10    2.04    1.66
   9  11  11   24.11    2.08
  -9 -11 -11   26.31    2.03
   9  13 -12    2.83    4.31
  -9 -13  12    1.99    3.75
   9  13 -11   26.36    1.84
  -9 -13  11   23.46    5.67
   9  13 -10    6.24    0.98
  -9 -13  10    4.06    2.48
   9  13  -9   53.10    3.04
  -9 -13   9   47.58    3.55
   9  13  -8    7.51    1.18
  -9 -13   8    7.12    1.77
   9  13  -7   27.58    2.07
  -9 -13   7   28.21    2.83
   9  13  -6   28.20    2.09
  -9 -13   6   28.62    2.78
   9  13  -5   13.82    1.72
  -9 -13   5   16.50    2.08
   9  13  -4   10.52    1.65
  -9 -13   4    8.15    1.92
   9  13  -3   53.51    3.30
  -9 -13   3   59.45    4.51
   9  13  -2    2.97    1.43
  -9 -13   2    5.12    1.94
   9  13  -1   93.73    5.13
  -9 -13   1   92.96    6.53
   9  13   0   12.27    2.23
  -9 -13   0   13.22    2.32
   9  13   1  221.92   10.94
  -9 -13  -1  216.14   13.39
   9  13   2   13.76    1.87
  -9 -13  -2   10.73    2.14
   9  13   3  138.42    7.18
  -9 -13  -3  142.74    8.99
   9  13   4    2.21    1.35
  -9 -13  -4    6.22    2.31
   9  13   5    3.20    2.01
  -9 -13  -5    2.00    2.07
   9  13   6    1.29    1.40
  -9 -13  -6    2.65    1.97
   9  13   7    4.86    1.46
  -9 -13  -7    3.21    1.99
   9  13   8    8.91    1.82
  -9 -13  -8   11.50    2.23
   9  15  -8   -0.85    1.42
  -9 -15   8    0.33    1.35
   9  15  -7   26.39    3.01
  -9 -15   7   21.23    2.38
   9  15  -6    1.99    1.69
  -9 -15   6   -0.12    1.27
   9  15  -5   13.07    1.73
  -9 -15   5   12.97    2.75
   9  15  -4    5.73    1.56
  -9 -15   4    5.45    2.05
   9  15  -3    2.42    1.48
  -9 -15   3    3.56    2.57
   9  15  -2   95.40    5.44
  -9 -15   2  100.84    6.75
   9  15  -1    0.82    1.41
  -9 -15   1    0.81    2.20
   9  15   0  287.46   14.19
  -9 -15   0  306.56   18.29
   9  15   1    7.86    1.73
  -9 -15  -1    4.48    2.39
   9  15   2   81.21    4.72
  -9 -15  -2   95.14    6.59
   9  15   3    1.62    1.69
  -9 -15  -3    0.29    2.11
   9  15   4    5.22    1.60
  -9 -15  -4    5.00    2.25
  10   0 -18    1.49    0.94
  10   0 -17   -1.63    1.08
  10   0 -16   99.77    6.16
  10   0 -15    3.37    1.19
  10   0 -14    1.18    1.08
  10   0 -13    0.66    1.17
  10   0 -12  197.81   11.79
  10   0 -11   -0.69    0.92
  10   0 -10   97.30    5.86
  10   0  -9    0.23    0.75
  10   0  -8   32.48    2.42
  10   0  -7   -0.18    0.82
  10   0  -6  645.39   37.23
  10   0  -5    2.94    0.88
  10   0  -4  571.58   33.46
  10   0  -3    0.79    1.30
  10   0  -2    0.98    0.86
  10   0  -1    0.20    1.00
  10   0   0  212.64   10.52
  10   0   1   -0.03    1.00
  10   0   2  324.45   15.46
  10   0   3    0.20    0.74
  10   0   4  353.17   17.05
  10   0   5   11.36    1.25
  10   0   6  318.10   13.10
  10   0   7   -1.28    0.83
  10   0   8  105.64    4.63
  10   0   9    1.02    0.85
  10   0  10  157.12    7.76
  10   0  11    0.95    1.20
  10   0  12  349.01   16.83
  10   0  13    2.32    1.52
  10   0  14   35.62    2.60
  10   0  15    1.66    1.96
  10   2 -18   63.97    4.27
 -10  -2  18   61.07    4.10
  10   2 -17    5.42    1.19
 -10  -2  17    3.65    1.92
  10   2 -16   42.00    4.63
 -10  -2  16   39.01    3.10
  10   2 -15    2.66    1.40
 -10  -2  15    1.09    1.86
  10   2 -14   21.29    2.53
 -10  -2  14   19.04    1.99
  10   2 -13   -1.10    0.73
 -10  -2  13   -1.40    0.94
  10   2 -12   83.45    5.13
 -10  -2  12   86.65    5.38
  10   2 -11    0.81    1.04
 -10  -2  11    3.76    1.12
  10   2 -10   40.71    2.74
 -10  -2  10   38.92    2.68
  10   2  -9    7.75    1.14
 -10  -2   9    5.09    0.95
  10   2  -8    3.40    0.81
 -10  -2   8    5.00    0.89
  10   2  -7   83.52    5.29
 -10  -2   7   73.32    4.55
  10   2  -6   27.07    2.00
 -10  -2   6   23.82    1.89
  10   2  -5  506.04   29.11
 -10  -2   5  533.46   31.61
  10   2  -4   32.33    2.30
 -10  -2   4   32.50    2.28
  10   2  -3   63.50    3.36
 -10  -2   3   60.84    3.84
  10   2  -2    1.31    0.75
 -10  -2   2    1.43    1.00
  10   2  -1  229.16   10.89
 -10  -2   1  211.22   12.27
  10   2   0  309.03   14.88
 -10  -2   0  338.34   19.62
  10   2   1    0.52    0.76
 -10  -2  -1    0.80    0.77
  10   2   2  165.46    8.06
 -10  -2  -2  169.89    8.31
  10   2   3   98.91    5.00
 -10  -2  -3   97.01    4.23
  10   2   4    0.04    0.89
 -10  -2  -4   -0.42    0.80
  10   2   5  328.64   15.53
 -10  -2  -5  337.66   13.88
  10   2   6   37.78    2.31
 -10  -2  -6   40.67    2.10
  10   2   7  187.06    9.32
 -10  -2  -7  178.19    7.65
  10   2   8   24.13    1.83
 -10  -2  -8   26.26    1.91
  10   2   9   32.83    2.22
 -10  -2  -9   31.17    2.07
  10   2  10   25.68    2.16
 -10  -2 -10   24.44    2.03
  10   2  11  104.28    6.76
 -10  -2 -11   99.38    5.26
  10   2  12   30.95    2.99
 -10  -2 -12   28.22    2.19
  10   2  13   13.50    2.51
 -10  -2 -13   12.69    1.61
  10   2  14   14.90    2.24
 -10  -2 -14   11.05    1.55
  10   2  15   22.96    2.39
 -10  -2 -15   16.83    1.88
  10   4 -18   48.53    5.79
 -10  -4  18   45.20    5.12
  10   4 -17   91.87    5.64
 -10  -4  17   74.43    7.78
  10   4 -16   50.53    3.45
 -10  -4  16   50.93    2.87
  10   4 -15   45.28    3.09
 -10  -4  15   46.83    3.40
  10   4 -14   26.19    2.04
 -10  -4  14   20.54    2.06
  10   4 -13    1.73    0.65
 -10  -4  13    1.34    0.77
  10   4 -12    0.03    0.63
 -10  -4  12    0.30    0.77
  10   4 -11  396.58   18.77
 -10  -4  11  380.43   22.37
  10   4 -10   51.01    2.67
 -10  -4  10   50.29    3.44
  10   4  -9  140.97    6.91
 -10  -4   9  136.14    8.22
  10   4  -8   46.34    2.48
 -10  -4   8   41.11    2.85
  10   4  -7   88.08    4.41
 -10  -4   7   82.49    5.08
  10   4  -6   63.49    3.27
 -10  -4   6   62.39    3.99
  10   4  -5   93.59    4.65
 -10  -4   5   94.38    5.99
  10   4  -4  113.15    5.68
 -10  -4   4  125.97    7.52
  10   4  -3  180.50    8.71
 -10  -4   3  191.40   11.33
  10   4  -2  114.16    5.60
 -10  -4   2  111.62    5.56
  10   4  -1  373.12   17.72
 -10  -4   1  363.26   17.19
  10   4   0  203.08    9.94
 -10  -4   0  201.98    9.77
  10   4   1  434.76   20.51
 -10  -4  -1  450.79   21.34
  10   4   2   66.54    3.56
 -10  -4  -2   73.66    3.85
  10   4   3  121.17    6.01
 -10  -4  -3  124.49    6.17
  10   4   4    9.44    1.08
 -10  -4  -4   10.96    1.16
  10   4   5   -0.41    1.06
 -10  -4  -5   -0.10    0.99
  10   4   6    2.02    1.09
 -10  -4  -6    1.05    0.98
  10   4   7   78.93    4.22
 -10  -4  -7   81.49    4.30
  10   4   8    2.79    1.17
 -10  -4  -8    0.76    1.04
  10   4   9    3.99    1.02
 -10  -4  -9    4.99    1.21
  10   4  10   25.52    1.99
 -10  -4 -10   26.29    1.92
  10   4  11   31.62    2.44
 -10  -4 -11   27.82    2.07
  10   4  12    2.61    1.29
 -10  -4 -12    2.87    1.42
  10   4  13    0.16    1.58
 -10  -4 -13    0.66    1.24
  10   4  14    0.92    1.83
 -10  -4 -14    0.91    1.19
  10   6 -17   78.20    7.81
 -10  -6  17   77.40    7.98
  10   6 -16   67.69    7.40
 -10  -6  16   89.25    8.92
  10   6 -15   16.86    4.04
 -10  -6  15   12.77    3.19
  10   6 -14   19.61    3.22
 -10  -6  14   28.48    4.12
  10   6 -13    3.47    3.18
 -10  -6  13    1.73    2.19
  10   6 -12    6.12    0.50
  10   6 -11   52.94    2.82
 -10  -6  11   50.34    5.37
  10   6 -10    0.93    0.54
 -10  -6  10    0.98    0.88
  10   6  -9   28.42    1.69
 -10  -6   9   30.28    2.56
  10   6  -8   24.72    1.53
 -10  -6   8   25.72    2.04
  10   6  -7    0.47    0.62
 -10  -6   7    2.74    0.85
  10   6  -6  188.61    9.23
 -10  -6   6  193.82   11.50
  10   6  -5    1.30    0.76
 -10  -6   5    1.84    0.72
  10   6  -4   75.51    3.92
 -10  -6   4   73.96    3.86
  10   6  -3   56.54    3.04
 -10  -6   3   58.45    3.12
  10   6  -2  282.31   13.64
 -10  -6   2  291.36   14.14
  10   6  -1  202.93    9.89
 -10  -6   1  195.29   11.53
  10   6   0  414.53   19.61
 -10  -6   0  418.16   24.43
  10   6   1  229.90   11.33
 -10  -6  -1  233.94   13.93
  10   6   2   27.59    1.86
 -10  -6  -2   30.13    2.38
  10   6   3   14.60    1.39
 -10  -6  -3   15.19    1.70
  10   6   4    0.15    0.87
 -10  -6  -4   -1.58    1.17
  10   6   5   48.38    2.92
 -10  -6  -5   51.01    3.58
  10   6   6    3.31    1.04
 -10  -6  -6    4.15    1.45
  10   6   7   90.66    4.77
 -10  -6  -7   95.09    5.04
  10   6   8    0.40    0.97
 -10  -6  -8    0.54    0.97
  10   6   9   14.35    1.54
 -10  -6  -9   11.72    1.44
  10   6  10    1.12    1.25
 -10  -6 -10   -0.33    1.29
  10   6  11  104.83    5.57
 -10  -6 -11  100.64    5.64
  10   6  12    0.37    1.54
 -10  -6 -12    2.34    1.33
  10   6  13    9.05    2.43
 -10  -6 -13    5.80    1.47
  10   6  14    5.66    2.51
 -10  -6 -14    4.84    1.38
  10   8 -16   25.56    3.97
 -10  -8  16   28.45    5.40
  10   8 -15    3.96    3.42
 -10  -8  15    5.83    3.12
  10   8 -14    2.31    3.05
 -10  -8  14    3.16    2.79
  10   8 -13   55.48    6.24
 -10  -8  13   48.19    6.42
  10   8 -12   48.15    5.16
 -10  -8  12   58.31    6.35
  10   8 -11   56.55    2.88
 -10  -8  11   57.96    5.96
  10   8 -10   28.43    1.73
 -10  -8  10   33.10    5.18
  10   8  -9   32.40    2.00
 -10  -8   9   31.94    3.98
  10   8  -8    6.09    0.97
 -10  -8   8    7.94    2.65
  10   8  -7  217.94   10.51
 -10  -8   7  201.96   17.31
  10   8  -6    6.36    1.13
 -10  -8   6    6.70    1.17
  10   8  -5  412.73   19.43
 -10  -8   5  410.24   23.68
  10   8  -4   59.45    3.26
 -10  -8   4   62.87    4.30
  10   8  -3  229.13   10.97
 -10  -8   3  225.17   13.23
  10   8  -2    5.55    1.16
 -10  -8   2    4.75    1.39
  10   8  -1   37.08    2.34
 -10  -8   1   35.62    2.84
  10   8   0  155.04    7.64
 -10  -8   0  147.38    8.93
  10   8   1    0.76    0.90
 -10  -8  -1    1.44    1.04
  10   8   2   32.94    2.42
 -10  -8  -2   35.95    2.77
  10   8   3  117.27    6.00
 -10  -8  -3  111.77    6.89
  10   8   4   -0.11    1.05
 -10  -8  -4    1.38    1.23
  10   8   5  109.52    5.78
 -10  -8  -5  106.64    6.76
  10   8   6    1.60    1.28
 -10  -8  -6    1.43    1.47
  10   8   7   23.00    2.20
 -10  -8  -7   19.34    2.07
  10   8   8   23.50    1.99
 -10  -8  -8   27.77    2.27
  10   8   9   -0.03    1.59
 -10  -8  -9    3.46    1.38
  10   8  10    1.53    1.46
 -10  -8 -10    0.44    0.91
  10   8  11   17.32    2.03
 -10  -8 -11   18.83    1.93
  10   8  12   28.22    2.78
 -10  -8 -12   30.77    2.26
  10   8  13   15.04    1.73
 -10  -8 -13   31.20    2.86
  10  10 -15   31.98    3.74
 -10 -10  15   29.39    3.61
  10  10 -14    6.42    3.04
 -10 -10  14    5.08    3.02
  10  10 -13   17.14    3.11
 -10 -10  13   15.06    3.93
  10  10 -12   22.85    3.64
 -10 -10  12   32.37    5.80
  10  10 -11   14.30    1.74
 -10 -10  11   20.17    4.90
  10  10 -10    9.04    1.04
 -10 -10  10   13.20    3.40
  10  10  -9    1.51    0.92
 -10 -10   9   -1.75    2.89
  10  10  -8   36.92    2.24
 -10 -10   8   40.90    5.32
  10  10  -7   -0.32    0.89
 -10 -10   7   -0.59    0.95
  10  10  -6  188.05    9.12
 -10 -10   6  186.52   11.16
  10  10  -5   -1.34    1.00
 -10 -10   5    0.69    1.05
  10  10  -4  221.00   10.79
 -10 -10   4  204.64   12.14
  10  10  -3    9.55    1.32
 -10 -10   3   13.55    1.91
  10  10  -2   27.56    2.02
 -10 -10   2   28.91    2.46
  10  10  -1   58.59    3.44
 -10 -10   1   58.28    4.08
  10  10   0    1.95    1.04
 -10 -10   0    3.91    1.49
  10  10   1   -0.54    1.23
 -10 -10  -1    3.24    1.56
  10  10   2   28.55    2.09
 -10 -10  -2   25.74    2.68
  10  10   3   13.50    1.94
 -10 -10  -3   12.77    1.93
  10  10   4  113.60    5.97
 -10 -10  -4  112.36    7.27
  10  10   5    0.68    1.30
 -10 -10  -5   -0.16    1.63
  10  10   6  179.20    8.99
 -10 -10  -6  176.61   10.73
  10  10   7    8.26    1.63
 -10 -10  -7   10.29    1.80
  10  10   8    8.00    1.79
 -10 -10  -8    4.97    2.11
  10  10   9    2.36    1.60
 -10 -10  -9    2.21    1.79
  10  10  10   31.77    2.72
 -10 -10 -10   30.94    2.45
  10  10  11    4.32    1.30
 -10 -10 -11    5.11    1.58
  10  12 -13   -1.04    2.57
 -10 -12  13    1.86    3.15
  10  12 -12   21.51    5.10
  10  12 -11    1.44    0.92
 -10 -12  11   -1.05    3.32
  10  12 -10   47.37    2.72
 -10 -12  10   59.26    8.11
  10  12  -9    3.27    0.99
 -10 -12   9    5.12    3.11
  10  12  -8   -0.93    1.25
 -10 -12   8    0.25    0.93
  10  12  -7   17.08    1.75
 -10 -12   7   11.32    1.75
  10  12  -6   53.97    3.21
 -10 -12   6   66.24    4.89
  10  12  -5   46.62    2.95
 -10 -12   5   47.34    3.62
  10  12  -4   11.79    1.55
 -10 -12   4   12.08    2.15
  10  12  -3    5.39    1.45
 -10 -12   3    6.25    1.82
  10  12  -2  142.21    7.26
 -10 -12   2  138.65    9.22
  10  12  -1   52.79    3.35
 -10 -12   1   59.43    4.47
  10  12   0   98.22    5.33
 -10 -12   0   96.92    6.38
  10  12   1   33.17    2.72
 -10 -12  -1   32.41    3.24
  10  12   2   29.41    2.85
 -10 -12  -2   26.52    2.88
  10  12   3   72.10    4.18
 -10 -12  -3   64.37    4.83
  10  12   4    0.26    1.50
 -10 -12  -4    6.23    1.94
  10  12   5   27.36    2.54
 -10 -12  -5   27.36    2.82
  10  12   6   92.19    5.28
 -10 -12  -6   84.28    5.70
  10  12   7   38.20    2.89
 -10 -12  -7   35.72    3.59
  10  12   8    0.10    1.45
 -10 -12  -8   -2.47    2.05
  10  12   9    1.03    1.23
 -10 -12  -9    0.01    1.37
  10  14 -10   36.32    5.51
 -10 -14  10   16.37    3.36
  10  14  -9    4.23    1.92
 -10 -14   9    6.32    3.67
  10  14  -8    7.03    1.45
 -10 -14   8   14.22    2.57
  10  14  -7    0.54    1.04
 -10 -14   7    0.72    3.69
  10  14  -6   48.90    3.02
 -10 -14   6   47.27    3.77
  10  14  -5    1.99    1.43
 -10 -14   5    2.13    1.49
  10  14  -4   14.12    1.97
 -10 -14   4   13.91    2.14
  10  14  -3   11.02    1.89
 -10 -14   3    7.71    2.02
  10  14  -2  147.51    7.62
 -10 -14   2  146.69    9.69
  10  14  -1   82.74    4.79
 -10 -14   1   81.43    5.91
  10  14   0   64.58    4.09
 -10 -14   0   57.79    4.80
  10  14   1  111.03    6.09
 -10 -14  -1  111.42    7.59
  10  14   2   74.16    4.46
 -10 -14  -2   82.80    5.90
  10  14   3   22.35    2.38
 -10 -14  -3   14.35    2.85
  10  14   4    4.98    1.48
 -10 -14  -4    6.90    2.40
  10  14   5    4.65    1.72
 -10 -14  -5    4.92    2.28
  10  14   6   -0.21    1.78
 -10 -14  -6   -0.44    1.63
  11   1 -18   -0.54    1.13
 -11  -1  18   -0.06    1.20
  11   1 -17   49.53    3.48
 -11  -1  17   59.74    4.16
  11   1 -16    2.44    1.14
 -11  -1  16    2.05    1.30
  11   1 -15   65.85    4.31
 -11  -1  15   69.29    4.50
  11   1 -14    2.83    1.42
 -11  -1  14    2.69    1.39
  11   1 -13   22.93    1.93
 -11  -1  13   20.76    1.73
  11   1 -12    9.59    1.37
 -11  -1  12   12.42    1.47
  11   1 -11   68.16    4.31
 -11  -1  11   75.06    4.90
  11   1 -10    1.43    1.62
 -11  -1  10   -1.08    0.86
  11   1  -9    0.05    0.89
 -11  -1   9    1.08    0.79
  11   1  -8   14.14    1.36
 -11  -1   8   11.98    1.31
  11   1  -7  180.76   10.64
 -11  -1   7  177.10   10.76
  11   1  -6   64.59    4.17
 -11  -1   6   63.38    4.04
  11   1  -5  638.89   37.04
 -11  -1   5  600.42   34.36
  11   1  -4  218.73   12.85
 -11  -1   4  226.47   13.23
  11   1  -3  310.26   18.09
 -11  -1   3  312.00   18.12
  11   1  -2  406.11   23.39
 -11  -1   2  373.54   21.72
  11   1  -1  122.02    6.01
 -11  -1   1  122.13    7.37
  11   1   0   54.68    2.96
 -11  -1   0   51.71    3.49
  11   1   1  105.73    5.27
 -11  -1  -1  102.63    6.30
  11   1   2    9.58    1.09
 -11  -1  -2    8.42    1.13
  11   1   3   92.38    4.77
 -11  -1  -3   91.66    4.67
  11   1   4    0.22    0.87
 -11  -1  -4    0.78    0.78
  11   1   5  120.12    6.01
 -11  -1  -5  116.10    5.01
  11   1   6   63.83    3.50
 -11  -1  -6   61.51    2.89
  11   1   7  107.61    5.49
 -11  -1  -7  111.17    4.92
  11   1   8    0.30    0.92
 -11  -1  -8    0.29    0.86
  11   1   9    0.49    1.21
 -11  -1  -9   -0.25    1.31
  11   1  10  113.14    5.97
 -11  -1 -10  122.80    6.36
  11   1  11  182.42   11.04
 -11  -1 -11  184.37    9.28
  11   1  12   53.55    4.11
 -11  -1 -12   47.83    3.08
  11   1  13  127.23    8.40
 -11  -1 -13  131.73    6.80
  11   1  14   38.45    3.39
 -11  -1 -14   40.13    2.93
  11   3 -18   18.45    1.70
 -11  -3  18   14.23    1.58
  11   3 -17   30.91    2.47
 -11  -3  17   31.93    2.56
  11   3 -16   19.80    1.80
 -11  -3  16   19.62    1.86
  11   3 -15   39.22    2.79
 -11  -3  15   42.89    3.13
  11   3 -14    1.13    0.82
 -11  -3  14    1.30    1.01
  11   3 -13   72.69    4.62
 -11  -3  13   71.69    4.54
  11   3 -12   19.54    1.74
 -11  -3  12   19.76    1.77
  11   3 -11  188.48   11.10
 -11  -3  11  194.76   11.41
  11   3 -10   70.79    4.49
 -11  -3  10   63.98    4.20
  11   3  -9   16.71    1.59
 -11  -3   9   13.39    1.33
  11   3  -8  153.47    9.05
 -11  -3   8  155.69    9.37
  11   3  -7   83.72    5.19
 -11  -3   7   74.56    4.82
  11   3  -6  292.86   13.82
 -11  -3   6  295.39   17.27
  11   3  -5   40.75    2.28
 -11  -3   5   41.59    2.85
  11   3  -4  112.65    6.79
 -11  -3   4  119.31    7.24
  11   3  -3  115.21    5.72
 -11  -3   3  113.12    6.82
  11   3  -2   -0.44    0.73
 -11  -3   2    1.25    0.88
  11   3  -1  501.89   23.66
 -11  -3   1  465.97   21.95
  11   3   0   68.66    4.43
 -11  -3   0   76.53    3.94
  11   3   1  333.71   15.89
 -11  -3  -1  325.42   15.50
  11   3   2   57.74    3.16
 -11  -3  -2   55.80    3.07
  11   3   3  163.17    7.94
 -11  -3  -3  151.33    7.44
  11   3   4    4.67    0.96
 -11  -3  -4    2.97    0.77
  11   3   5   10.28    1.38
 -11  -3  -5    9.35    1.04
  11   3   6  128.50    6.40
 -11  -3  -6  132.24    5.69
  11   3   7   34.63    2.34
 -11  -3  -7   32.40    2.11
  11   3   8   21.78    1.73
 -11  -3  -8   18.54    1.76
  11   3   9   21.00    2.32
 -11  -3  -9   22.96    1.80
  11   3  10   30.72    2.33
 -11  -3 -10   32.87    2.31
  11   3  11    3.10    1.57
 -11  -3 -11    1.99    1.57
  11   3  12   13.30    2.78
 -11  -3 -12   20.07    2.10
  11   3  13    2.60    2.22
 -11  -3 -13    4.18    1.55
  11   3  14   -0.98    1.87
 -11  -3 -14   -1.45    1.42
  11   5 -18  100.20    9.53
 -11  -5  18   43.79    7.06
  11   5 -17    1.39    2.57
 -11  -5  17    1.67    2.67
  11   5 -16   63.70    7.02
 -11  -5  16   73.84    7.16
  11   5 -15    5.86    0.72
 -11  -5  15   10.06    3.35
  11   5 -14    2.34    0.50
 -11  -5  14    0.26    0.56
  11   5 -13    0.37    0.52
 -11  -5  13    0.43    0.58
  11   5 -12   68.19    3.50
 -11  -5  12   63.46    4.38
  11   5 -11   10.92    0.94
 -11  -5  11    9.02    1.14
  11   5 -10  272.00   12.89
 -11  -5  10  289.33   16.85
  11   5  -9   17.35    1.26
 -11  -5   9   16.04    1.58
  11   5  -8  102.46    9.07
 -11  -5   8   99.48    6.36
  11   5  -7   56.40    2.99
 -11  -5   7   56.60    3.82
  11   5  -6    3.99    0.82
 -11  -5   6    4.10    1.12
  11   5  -5   18.64    1.47
 -11  -5   5   16.06    1.60
  11   5  -4   14.87    1.19
 -11  -5   4   15.61    1.66
  11   5  -3  143.83    7.03
 -11  -5   3  137.64    6.82
  11   5  -2  461.47   21.92
 -11  -5   2  444.99   25.90
  11   5  -1   10.92    1.22
 -11  -5   1    9.44    1.17
  11   5   0  292.38   14.00
 -11  -5   0  293.41   14.17
  11   5   1   68.46    3.62
 -11  -5  -1   64.51    3.46
  11   5   2  156.65    7.74
 -11  -5  -2  152.36    7.58
  11   5   3   11.98    1.38
 -11  -5  -3   11.65    1.77
  11   5   4   15.27    1.79
 -11  -5  -4   13.55    1.66
  11   5   5   49.12    2.90
 -11  -5  -5   50.72    3.58
  11   5   6  248.76   12.07
 -11  -5  -6  250.24   11.99
  11   5   7    3.83    1.20
 -11  -5  -7    2.94    1.65
  11   5   8   14.81    1.57
 -11  -5  -8   15.04    1.78
  11   5   9   22.58    1.91
 -11  -5  -9   24.08    2.02
  11   5  10   37.01    2.63
 -11  -5 -10   41.73    2.72
  11   5  11    0.83    1.57
 -11  -5 -11    2.56    1.52
  11   5  12   21.10    2.11
 -11  -5 -12   19.42    2.13
  11   5  13    1.70    2.24
 -11  -5 -13   -0.77    1.27
  11   5  14   19.69    4.37
 -11  -5 -14   24.43    3.35
  11   7 -17   54.15    6.47
 -11  -7  17   49.00    6.46
  11   7 -16   32.81    4.65
 -11  -7  16   35.62    5.40
  11   7 -15   86.82    8.43
 -11  -7  15   69.89    7.83
  11   7 -14    2.17    2.48
 -11  -7  14    8.26    2.95
  11   7 -13   53.73    5.95
 -11  -7  13   51.48    5.93
  11   7 -12   68.34    3.58
 -11  -7  12   67.84    6.84
  11   7 -11   34.17    2.81
 -11  -7  11   44.08    5.70
  11   7 -10   32.96    2.02
 -11  -7  10   33.12    4.18
  11   7  -9   48.40    2.75
 -11  -7   9   50.53    5.81
  11   7  -8   46.45    2.58
 -11  -7   8   47.49    5.04
  11   7  -7  103.23    5.16
 -11  -7   7  115.41   10.23
  11   7  -6  352.79   16.81
 -11  -7   6  340.19   28.03
  11   7  -5  127.39    6.28
 -11  -7   5  139.66    8.42
  11   7  -4  314.28   14.99
 -11  -7   4  290.53   17.06
  11   7  -3   18.42    1.45
 -11  -7   3   16.32    1.78
  11   7  -2    5.06    1.00
 -11  -7   2    7.89    1.41
  11   7  -1  225.51   10.90
 -11  -7   1  236.11   13.93
  11   7   0  145.86    7.24
 -11  -7   0  150.33    9.12
  11   7   1  180.04    9.06
 -11  -7  -1  183.52   11.03
  11   7   2   24.21    1.86
 -11  -7  -2   24.71    2.21
  11   7   3    7.02    1.13
 -11  -7  -3    4.61    1.24
  11   7   4   17.50    1.73
 -11  -7  -4   19.95    2.19
  11   7   5    0.87    1.36
 -11  -7  -5   -0.96    1.49
  11   7   6  147.90    7.40
 -11  -7  -6  146.36    9.03
  11   7   7    0.09    0.99
 -11  -7  -7   -1.35    1.21
  11   7   8   17.68    1.84
 -11  -7  -8   17.83    1.79
  11   7   9    4.30    1.49
 -11  -7  -9    0.91    1.47
  11   7  10   30.34    2.54
 -11  -7 -10   34.33    2.63
  11   7  11    2.70    1.49
 -11  -7 -11    1.88    1.28
  11   7  12   50.53    3.43
 -11  -7 -12   45.28    3.32
  11   7  13    9.35    1.75
 -11  -7 -13    8.36    1.32
  11   9 -15    7.00    3.88
 -11  -9  15   23.04    5.73
  11   9 -14   -0.09    3.29
 -11  -9  14    1.65    3.30
  11   9 -13   22.79    4.65
 -11  -9  13   23.65    4.23
  11   9 -12   17.37    3.54
 -11  -9  12   23.61    4.04
  11   9 -11   10.89    0.93
 -11  -9  11   16.81    4.38
  11   9 -10    2.47    0.87
 -11  -9  10    6.90    3.35
  11   9  -9   42.19    2.50
 -11  -9   9   36.25    4.84
  11   9  -8   39.38    2.34
 -11  -9   8   45.26    5.31
  11   9  -7  180.80    8.90
 -11  -9   7  175.43   10.56
  11   9  -6  132.89    6.63
 -11  -9   6  129.75    7.94
  11   9  -5  240.40   11.73
 -11  -9   5  245.15   14.42
  11   9  -4  111.62    5.68
 -11  -9   4   97.86    6.13
  11   9  -3  176.74    8.64
 -11  -9   3  174.65   10.52
  11   9  -2   51.02    2.99
 -11  -9   2   43.74    3.23
  11   9  -1    1.23    1.00
 -11  -9   1    1.31    1.27
  11   9   0    2.54    1.11
 -11  -9   0    4.48    1.33
  11   9   1   28.08    2.14
 -11  -9  -1   28.89    2.45
  11   9   2    4.27    1.16
 -11  -9  -2    3.64    1.38
  11   9   3   11.77    1.56
 -11  -9  -3   11.01    1.81
  11   9   4   86.91    4.75
 -11  -9  -4   87.62    5.73
  11   9   5   74.86    4.29
 -11  -9  -5   74.57    5.15
  11   9   6    5.16    1.40
 -11  -9  -6    3.81    1.45
  11   9   7   36.45    2.62
 -11  -9  -7   40.75    3.45
  11   9   8   -0.49    1.49
 -11  -9  -8    0.14    1.38
  11   9   9    3.77    1.37
 -11  -9  -9    4.26    1.46
  11   9  10   20.65    2.28
 -11  -9 -10   26.04    2.48
  11   9  11   46.62    3.43
 -11  -9 -11   50.02    3.17
 -11 -11  14   -2.82    5.20
  11  11 -13   12.41    4.30
 -11 -11  13    5.12    5.49
  11  11 -12   20.30    4.73
 -11 -11  12   28.21    5.60
  11  11 -11   60.56    3.24
 -11 -11  11   59.87    6.76
  11  11 -10    7.76    1.21
 -11 -11  10    6.39    3.30
  11  11  -9    7.17    1.31
 -11 -11   9    3.70    3.53
  11  11  -8   27.12    1.95
 -11 -11   8   29.43    2.80
  11  11  -7   76.21    4.12
 -11 -11   7   76.54    7.92
  11  11  -6   70.74    3.89
 -11 -11   6   66.26    4.56
  11  11  -5  104.58    5.38
 -11 -11   5  106.06    9.98
  11  11  -4   74.03    4.12
 -11 -11   4   76.48    5.13
  11  11  -3   20.70    1.79
 -11 -11   3   15.20    2.43
  11  11  -2   50.41    3.10
 -11 -11   2   47.01    3.96
  11  11  -1    1.48    1.57
 -11 -11   1   -0.28    2.01
  11  11   0   64.59    3.82
 -11 -11   0   61.87    4.52
  11  11   1   10.83    1.59
 -11 -11  -1   11.65    2.16
  11  11   2   29.05    2.32
 -11 -11  -2   24.74    2.78
  11  11   3    1.95    1.47
 -11 -11  -3    1.09    1.56
  11  11   4    4.97    1.56
 -11 -11  -4    3.78    2.01
  11  11   5   47.11    3.35
 -11 -11  -5   52.49    4.06
  11  11   6    0.04    1.36
 -11 -11  -6   -1.34    1.78
  11  11   7   43.73    3.12
 -11 -11  -7   51.87    4.35
  11  11   8   12.29    1.91
 -11 -11  -8    7.33    2.30
  11  11   9   21.37    2.30
 -11 -11  -9   24.80    2.41
  11  11  10    4.28    3.20
 -11 -11 -10   10.52    1.50
  11  13 -11   70.22    3.87
 -11 -13  11   75.64    8.65
  11  13 -10    3.47    1.13
 -11 -13  10    2.90    4.52
  11  13  -9   79.49    4.49
 -11 -13   9   68.43    7.54
  11  13  -8    1.54    1.38
 -11 -13   8    0.00    1.11
  11  13  -7   17.75    1.81
 -11 -13   7   18.98    2.61
  11  13  -6   12.19    1.60
 -11 -13   6    7.59    2.02
  11  13  -5    2.49    1.59
 -11 -13   5    3.15    1.69
  11  13  -4   21.43    2.01
 -11 -13   4   17.76    2.54
  11  13  -3   95.50    5.24
 -11 -13   3   95.55    6.71
  11  13  -2    0.79    1.46
 -11 -13   2   -2.95    1.92
  11  13  -1  142.45    7.50
 -11 -13   1  136.93    8.80
  11  13   0    2.73    1.63
 -11 -13   0    4.24    1.98
  11  13   1  281.68   13.71
 -11 -13  -1  260.56   15.65
  11  13   2    3.06    1.66
 -11 -13  -2    1.80    2.05
  11  13   3   56.02    3.88
 -11 -13  -3   54.25    4.72
  11  13   4    3.20    2.04
 -11 -13  -4    8.96    2.39
  11  13   5   21.00    2.37
 -11 -13  -5   20.13    2.85
  11  13   6   24.28    2.56
 -11 -13  -6   24.76    2.97
  11  13   7   34.18    2.75
 -11 -13  -7   45.94    4.19
  11  15  -7    2.19    1.59
 -11 -15   7    6.19    3.84
  11  15  -6    4.94    2.20
 -11 -15   6    5.90    2.14
  11  15  -5   10.19    1.79
 -11 -15   5   14.45    2.56
  11  15  -4    2.50    1.90
 -11 -15   4    3.07    1.77
  11  15  -3   -0.49    1.49
 -11 -15   3    0.41    1.69
  11  15  -2   68.15    4.14
 -11 -15   2   54.24    4.35
  11  15  -1    1.20    1.53
 -11 -15   1    1.68    2.78
  11  15   0  219.45   10.97
 -11 -15   0  211.90   13.04
  11  15   1    0.97    2.16
 -11 -15  -1   -0.36    2.16
  11  15   2   60.76    4.03
 -11 -15  -2   58.50    5.11
  11  15   3    0.70    1.40
 -11 -15  -3    2.81    2.45
  12   0 -18    6.78    1.42
  12   0 -17    1.83    2.10
  12   0 -16  155.80    9.57
  12   0 -15   -1.03    1.31
  12   0 -14    1.88    0.98
  12   0 -13    0.00    1.09
  12   0 -12   55.85    3.77
  12   0 -11    0.49    1.22
  12   0 -10    4.92    1.51
  12   0  -9   -0.26    1.14
  12   0  -8  165.21    9.82
  12   0  -7   -1.73    1.09
  12   0  -6  179.26   10.55
  12   0  -5   -1.03    0.89
  12   0  -4  720.04   41.24
  12   0  -3    0.97    1.26
  12   0  -2   13.35    1.80
  12   0  -1    0.54    1.12
  12   0   0    9.81    1.17
  12   0   1   -0.55    0.90
  12   0   2   64.61    3.56
  12   0   3    0.48    0.87
  12   0   4   29.88    2.03
  12   0   5    2.06    1.08
  12   0   6    3.06    0.97
  12   0   7    0.45    0.98
  12   0   8   34.07    2.29
  12   0   9    0.56    1.23
  12   0  10  116.79    7.63
  12   0  11    1.09    1.50
  12   0  12  169.43   10.39
  12   0  13    2.59    2.11
  12   0  14  123.95    8.08
  12   2 -18   16.77    1.79
 -12  -2  18   18.92    3.85
  12   2 -17    4.10    1.23
 -12  -2  17    4.76    1.23
  12   2 -16   23.18    2.05
 -12  -2  16   13.02    3.22
  12   2 -15   15.24    1.70
 -12  -2  15   19.24    1.88
  12   2 -14    8.19    1.29
 -12  -2  14    7.87    1.41
  12   2 -13   32.01    2.41
 -12  -2  13   26.32    2.22
  12   2 -12   33.57    2.60
 -12  -2  12   33.28    2.56
  12   2 -11    3.72    1.70
 -12  -2  11    1.62    0.98
  12   2 -10    0.15    1.02
 -12  -2  10   -1.58    1.09
  12   2  -9  109.52    6.62
 -12  -2   9  111.47    6.92
  12   2  -8    2.79    0.96
 -12  -2   8    0.90    0.91
  12   2  -7  217.20   12.68
 -12  -2   7  207.73   12.21
  12   2  -6    9.73    1.30
 -12  -2   6   11.24    1.44
  12   2  -5  562.96   32.43
 -12  -2   5  509.77   29.34
  12   2  -4   76.76    3.93
 -12  -2   4   74.37    4.68
  12   2  -3  214.82   10.31
 -12  -2   3  209.19   12.32
  12   2  -2   72.02    3.74
 -12  -2   2   72.85    4.62
  12   2  -1   49.67    2.80
 -12  -2   1   48.43    3.29
  12   2   0  584.13   27.45
 -12  -2   0  581.80   33.44
  12   2   1    5.03    1.04
 -12  -2  -1    6.05    1.29
  12   2   2  141.20    7.05
 -12  -2  -2  134.79    6.75
  12   2   3   34.96    2.30
 -12  -2  -3   33.44    1.88
  12   2   4   98.37    5.02
 -12  -2  -4   97.70    4.30
  12   2   5   66.51    3.66
 -12  -2  -5   72.79    3.38
  12   2   6  198.45    9.79
 -12  -2  -6  199.40    8.37
  12   2   7    4.13    1.04
 -12  -2  -7    4.23    0.93
  12   2   8  129.92    6.59
 -12  -2  -8  131.33    6.59
  12   2   9  217.78   10.58
 -12  -2  -9  231.58   11.40
  12   2  10    9.77    1.49
 -12  -2 -10   10.43    1.70
  12   2  11   53.33    3.39
 -12  -2 -11   51.29    3.27
  12   2  12   11.14    2.30
 -12  -2 -12   13.96    1.81
  12   2  13   16.59    2.80
 -12  -2 -13   16.11    2.27
  12   2  14    1.92    1.65
 -12  -2 -14    1.50    1.19
  12   4 -18   35.46    2.81
 -12  -4  18   33.39    5.17
  12   4 -17   13.03    1.17
 -12  -4  17   18.21    1.68
  12   4 -16    6.56    1.28
 -12  -4  16    5.33    1.06
  12   4 -15    9.10    1.16
 -12  -4  15    9.20    1.28
  12   4 -14   17.06    1.70
 -12  -4  14   19.90    1.81
  12   4 -13   65.34    4.22
 -12  -4  13   66.09    4.57
  12   4 -12  102.92    5.20
 -12  -4  12  100.46    6.24
  12   4 -11  129.12    6.31
 -12  -4  11  127.89    8.07
  12   4 -10  189.75    9.22
 -12  -4  10  193.42   11.40
  12   4  -9   45.55    2.57
 -12  -4   9   43.80    3.05
  12   4  -8   95.93    4.78
 -12  -4   8   99.57    6.17
  12   4  -7   18.17    1.36
 -12  -4   7   19.51    1.71
  12   4  -6    1.83    0.86
 -12  -4   6    0.92    0.80
  12   4  -5   12.95    1.14
 -12  -4   5   11.95    1.47
  12   4  -4  142.45    7.03
 -12  -4   4  130.68    7.87
  12   4  -3  164.24    8.19
 -12  -4   3  176.55   10.45
  12   4  -2   32.62    2.04
 -12  -4   2   32.94    2.57
  12   4  -1  271.73   12.95
 -12  -4   1  266.45   12.80
  12   4   0   78.50    4.09
 -12  -4   0   81.03    4.19
  12   4   1  158.82    7.76
 -12  -4  -1  156.18    7.70
  12   4   2   88.21    4.62
 -12  -4  -2   86.93    4.48
  12   4   3   17.20    1.76
 -12  -4  -3   12.62    1.54
  12   4   4   22.26    1.69
 -12  -4  -4   22.29    1.87
  12   4   5  111.47    5.71
 -12  -4  -5  107.28    4.82
  12   4   6   38.32    2.60
 -12  -4  -6   36.01    2.53
  12   4   7  176.80    8.80
 -12  -4  -7  178.02    8.74
  12   4   8    3.27    1.16
 -12  -4  -8    4.11    1.15
  12   4   9   -0.60    1.31
 -12  -4  -9   -1.16    0.84
  12   4  10    1.77    1.42
 -12  -4 -10    1.80    1.40
  12   4  11   -1.02    1.67
 -12  -4 -11    0.67    1.47
  12   4  12    0.75    1.63
 -12  -4 -12    4.02    1.32
  12   4  13   -1.77    2.62
 -12  -4 -13    3.16    1.55
  12   6 -17  103.52    9.84
 -12  -6  17   93.70    9.30
  12   6 -16    7.67    2.88
  12   6 -15    1.89    2.58
 -12  -6  15    3.24    2.51
  12   6 -14    6.80    0.57
 -12  -6  14    9.44    2.74
  12   6 -13   32.33    1.93
 -12  -6  13   33.33    2.65
  12   6 -12  116.35    5.74
 -12  -6  12  119.72    7.23
  12   6 -11  152.32    7.56
 -12  -6  11  152.17    9.33
  12   6 -10   20.44    1.42
 -12  -6  10   21.68    1.81
  12   6  -9  166.43    8.06
 -12  -6   9  159.15    9.67
  12   6  -8  132.62    6.49
 -12  -6   8  122.26    7.49
  12   6  -7   10.00    1.03
 -12  -6   7   15.33    1.58
  12   6  -6  154.92    7.67
 -12  -6   6  161.58    9.63
  12   6  -5   34.48    2.68
 -12  -6   5   33.12    2.57
  12   6  -4    5.80    0.98
 -12  -6   4    4.52    1.02
  12   6  -3    0.38    0.82
 -12  -6   3    1.06    0.85
  12   6  -2   41.97    2.50
 -12  -6   2   40.68    2.40
  12   6  -1  152.44    7.53
 -12  -6   1  153.38    9.27
  12   6   0   50.99    2.93
 -12  -6   0   54.10    3.08
  12   6   1  240.69   11.69
 -12  -6  -1  251.99   14.96
  12   6   2    0.36    0.99
 -12  -6  -2    1.14    1.28
  12   6   3    4.14    1.07
 -12  -6  -3    2.07    1.37
  12   6   4   10.45    1.55
 -12  -6  -4   12.09    1.66
  12   6   5   85.02    4.56
 -12  -6  -5   81.94    5.39
  12   6   6    2.31    1.15
 -12  -6  -6    1.54    1.23
  12   6   7   87.14    4.80
 -12  -6  -7   91.86    4.91
  12   6   8    2.00    1.75
 -12  -6  -8    0.82    1.30
  12   6   9   -0.36    1.21
 -12  -6  -9    2.54    1.47
  12   6  10   23.58    2.26
 -12  -6 -10   20.15    2.05
  12   6  11   26.31    2.46
 -12  -6 -11   27.22    2.26
  12   6  12   26.72    2.29
 -12  -6 -12   26.82    2.33
  12   6  13   -0.64    1.16
 -12  -6 -13    1.66    1.43
  12   8 -16   20.12    3.19
 -12  -8  16   18.61    4.00
  12   8 -15   16.08    3.73
 -12  -8  15   17.89    3.76
  12   8 -14    5.73    2.95
 -12  -8  14    5.41    3.82
  12   8 -13    1.65    2.56
 -12  -8  13    3.02    2.60
  12   8 -12   66.24    3.63
 -12  -8  12   53.74    6.08
  12   8 -11    3.57    0.84
 -12  -8  11    1.36    3.93
  12   8 -10   -0.57    0.86
 -12  -8  10    3.29    3.00
  12   8  -9  115.33    5.79
 -12  -8   9  129.53   11.62
  12   8  -8    0.32    0.79
 -12  -8   8   -0.58    2.15
  12   8  -7  246.55   11.84
 -12  -8   7  238.31   20.10
  12   8  -6    0.81    0.93
 -12  -8   6   -0.51    1.08
  12   8  -5  351.70   16.64
 -12  -8   5  358.11   20.74
  12   8  -4   18.77    1.60
 -12  -8   4   18.15    1.83
  12   8  -3  118.31    5.95
 -12  -8   3  106.09    6.76
  12   8  -2   34.11    2.34
 -12  -8   2   35.13    2.85
  12   8  -1    3.85    1.19
 -12  -8   1    4.91    1.64
  12   8   0   40.38    2.54
 -12  -8   0   36.80    2.88
  12   8   1   15.35    1.58
 -12  -8  -1   15.26    1.79
  12   8   2   29.40    2.85
 -12  -8  -2   30.75    2.74
  12   8   3   27.59    2.12
 -12  -8  -3   23.71    2.29
  12   8   4   14.72    1.76
 -12  -8  -4   14.29    2.01
  12   8   5   25.48    2.34
 -12  -8  -5   23.42    2.40
  12   8   6   37.86    2.64
 -12  -8  -6   36.15    2.81
  12   8   7    9.07    1.57
 -12  -8  -7   11.14    1.98
  12   8   8    5.65    1.42
 -12  -8  -8    8.98    1.38
  12   8   9    0.75    1.66
 -12  -8  -9    0.17    1.33
  12   8  10    0.13    1.78
 -12  -8 -10    0.40    1.30
  12   8  11  111.20    7.29
 -12  -8 -11  113.99    7.49
  12   8  12    2.46    1.36
 -12  -8 -12    3.52    1.81
  12  10 -14    9.96    4.53
 -12 -10  14    7.04    3.70
  12  10 -13   18.10    4.22
 -12 -10  13   19.07    4.87
  12  10 -12    2.81    0.60
 -12 -10  12    3.00    4.23
  12  10 -11   30.06    1.93
 -12 -10  11   47.46    6.18
  12  10 -10    3.54    0.86
 -12 -10  10    9.73    4.08
  12  10  -9    1.60    1.25
 -12 -10   9    3.47    3.06
  12  10  -8  103.45    5.44
 -12 -10   8  105.39    9.99
  12  10  -7   11.66    1.32
 -12 -10   7   14.34    1.74
  12  10  -6  339.33   16.24
 -12 -10   6  345.77   20.20
  12  10  -5    3.08    1.13
 -12 -10   5    2.02    1.21
  12  10  -4  281.08   13.85
 -12 -10   4  282.65   16.82
  12  10  -3    1.88    1.40
 -12 -10   3    1.20    1.43
  12  10  -2   22.43    1.97
 -12 -10   2   20.80    2.33
  12  10  -1    3.91    1.44
 -12 -10   1    3.04    1.42
  12  10   0    5.11    1.29
 -12 -10   0    3.27    1.49
  12  10   1    8.37    1.46
 -12 -10  -1   10.76    2.12
  12  10   2    2.32    1.38
 -12 -10  -2    0.73    1.47
  12  10   3    3.19    1.46
 -12 -10  -3    3.21    2.13
  12  10   4   39.06    2.84
 -12 -10  -4   40.04    3.60
  12  10   5    2.92    1.40
 -12 -10  -5    4.18    2.32
  12  10   6   39.45    2.98
 -12 -10  -6   46.16    3.91
  12  10   7   15.35    2.20
 -12 -10  -7   13.58    2.86
  12  10   8    4.83    1.86
 -12 -10  -8    6.57    2.30
  12  10   9    0.97    1.46
 -12 -10  -9    2.03    1.45
  12  10  10  165.51    8.72
 -12 -10 -10  157.38    8.02
  12  12 -12   31.91    2.10
 -12 -12  12   39.55    6.74
  12  12 -11   16.94    1.43
 -12 -12  11   10.66    3.59
  12  12 -10  120.46    6.17
 -12 -12  10  111.94   10.79
  12  12  -9   11.55    1.37
 -12 -12   9   14.05    4.37
  12  12  -8    5.58    1.40
 -12 -12   8    2.63    1.81
  12  12  -7   11.64    1.53
 -12 -12   7   15.94    5.16
  12  12  -6   48.69    3.07
 -12 -12   6   45.87    4.02
  12  12  -5   98.98    5.28
 -12 -12   5  101.41    6.69
  12  12  -4    1.70    1.33
 -12 -12   4    3.84    2.00
  12  12  -3   40.88    2.77
 -12 -12   3   40.54    3.34
  12  12  -2   64.52    3.83
 -12 -12   2   61.06    4.59
  12  12  -1  138.35    7.18
 -12 -12   1  151.24    9.63
  12  12   0   48.79    3.46
 -12 -12   0   48.73    3.91
  12  12   1   23.60    2.26
 -12 -12  -1   19.58    2.84
  12  12   2   50.15    3.47
 -12 -12  -2   56.52    4.44
  12  12   3    0.26    1.94
 -12 -12  -3    1.64    1.77
  12  12   4    2.78    1.99
 -12 -12  -4    4.57    1.90
  12  12   5   -1.06    1.70
 -12 -12  -5    0.30    2.23
  12  12   6  116.13    6.46
 -12 -12  -6  126.77   11.85
  12  12   7   -0.10    1.61
 -12 -12  -7    3.95    1.92
  12  12   8   11.13    1.99
 -12 -12  -8   17.18    2.47
  12  14  -9   12.42    1.74
 -12 -14   9    7.03    4.99
  12  14  -8   13.79    1.96
 -12 -14   8   17.71    2.82
  12  14  -7    4.32    1.55
 -12 -14   7    8.12    2.16
  12  14  -6    9.28    1.50
 -12 -14   6    6.27    1.71
  12  14  -5    5.58    1.32
 -12 -14   5    7.21    2.02
  12  14  -4   23.56    2.38
 -12 -14   4   13.54    2.63
  12  14  -3   17.61    2.07
 -12 -14   3   13.21    2.58
  12  14  -2   81.83    4.88
 -12 -14   2   98.54    6.98
  12  14  -1   75.89    4.55
 -12 -14   1   64.76    4.81
  12  14   0   33.18    2.88
 -12 -14   0   31.33    3.87
  12  14   1  103.88    5.77
 -12 -14  -1  104.17    7.10
  12  14   2   23.05    2.71
 -12 -14  -2   25.78    3.21
  12  14   3    3.75    2.40
 -12 -14  -3   -0.66    2.68
  12  14   4    8.81    1.70
 -12 -14  -4   -0.10    1.38
  13   1 -18    3.50    1.58
 -13  -1  18    4.66    1.75
  13   1 -17   91.99    5.95
 -13  -1  17   81.66    5.33
  13   1 -16    6.86    1.44
 -13  -1  16   10.91    2.42
  13   1 -15   64.78    4.50
 -13  -1  15   63.09    4.33
  13   1 -14    2.10    1.20
 -13  -1  14    0.17    1.38
  13   1 -13   45.01    3.28
 -13  -1  13   47.35    3.41
  13   1 -12   -1.12    1.34
 -13  -1  12   -1.44    1.19
  13   1 -11    0.60    1.20
 -13  -1  11    1.73    1.26
  13   1 -10    7.76    1.19
 -13  -1  10    7.34    1.48
  13   1  -9   18.38    1.87
 -13  -1   9   16.57    1.70
  13   1  -8   75.08    4.87
 -13  -1   8   83.30    5.17
  13   1  -7  146.31    8.77
 -13  -1   7  161.15    9.57
  13   1  -6  165.82    9.94
 -13  -1   6  159.61    9.50
  13   1  -5  549.62   31.86
 -13  -1   5  575.51   33.11
  13   1  -4   55.30    3.79
 -13  -1   4   47.38    3.24
  13   1  -3  155.76    9.32
 -13  -1   3  151.20    9.27
  13   1  -2   48.78    2.82
 -13  -1   2   54.68    3.82
  13   1  -1  234.88   11.33
 -13  -1   1  225.72   13.30
  13   1   0  100.31    5.13
 -13  -1   0   97.31    6.11
  13   1   1   75.14    3.95
 -13  -1  -1   74.07    3.97
  13   1   2   80.33    4.28
 -13  -1  -2   78.87    4.18
  13   1   3    3.48    1.33
 -13  -1  -3    2.35    1.18
  13   1   4    5.49    1.12
 -13  -1  -4    4.11    1.13
  13   1   5   36.41    2.43
 -13  -1  -5   37.18    2.36
  13   1   6   18.65    1.74
 -13  -1  -6   18.32    1.63
  13   1   7   -1.31    1.21
 -13  -1  -7    1.54    0.92
  13   1   8   91.93    4.91
 -13  -1  -8   91.80    4.23
  13   1   9    3.18    1.39
 -13  -1  -9    3.89    1.29
  13   1  10   61.80    3.96
 -13  -1 -10   60.58    3.79
  13   1  11   65.76    3.93
 -13  -1 -11   59.06    3.80
  13   1  12   49.19    4.18
 -13  -1 -12   54.69    3.56
  13   1  13  147.03    9.44
 -13  -1 -13  152.28    7.83
  13   1  14    5.33    2.12
 -13  -1 -14    8.08    2.14
  13   3 -18   11.86    1.53
 -13  -3  18   12.99    1.68
  13   3 -17    0.93    1.16
 -13  -3  17    3.04    1.17
  13   3 -16   12.37    1.52
 -13  -3  16   14.66    1.64
  13   3 -15   -0.67    1.11
 -13  -3  15    0.53    1.30
  13   3 -14    4.40    1.11
 -13  -3  14    2.17    1.09
  13   3 -13  104.00    6.40
 -13  -3  13  101.32    6.27
  13   3 -12   13.25    1.53
 -13  -3  12    9.10    1.49
  13   3 -11  251.45   14.69
 -13  -3  11  252.46   21.08
  13   3 -10    0.68    1.12
 -13  -3  10    1.20    0.88
  13   3  -9  237.34   14.01
 -13  -3   9  218.16   12.92
  13   3  -8   41.45    3.01
 -13  -3   8   42.33    4.34
  13   3  -7  124.30    6.19
 -13  -3   7  123.36    7.48
  13   3  -6  156.53    7.68
 -13  -3   6  168.59    9.96
  13   3  -5   21.21    1.73
 -13  -3   5   24.01    2.02
  13   3  -4    2.75    0.91
 -13  -3   4    1.13    1.20
  13   3  -3   42.53    2.49
 -13  -3   3   38.15    3.80
  13   3  -2   38.79    2.32
 -13  -3   2   39.69    4.12
  13   3  -1  165.22    8.03
 -13  -3   1  165.65    9.93
  13   3   0    4.36    0.95
 -13  -3   0    6.94    1.26
  13   3   1  115.95    5.84
 -13  -3  -1  117.78    5.90
  13   3   2   84.15    4.44
 -13  -3  -2   86.71    4.65
  13   3   3   -0.03    1.14
 -13  -3  -3    2.01    1.08
  13   3   4   16.40    1.52
 -13  -3  -4   13.94    1.24
  13   3   5  126.41    6.40
 -13  -3  -5  121.12    5.32
  13   3   6  187.08    9.20
 -13  -3  -6  192.07    8.29
  13   3   7  103.72    6.65
 -13  -3  -7  104.17    4.66
  13   3   8    1.12    1.10
 -13  -3  -8   -1.45    1.10
  13   3   9   20.12    1.89
 -13  -3  -9   20.91    1.86
  13   3  10   26.85    2.20
 -13  -3 -10   28.77    2.32
  13   3  11   13.46    2.02
 -13  -3 -11   16.22    2.56
  13   3  12   20.76    2.41
 -13  -3 -12   16.47    1.88
  13   3  13   21.69    2.70
 -13  -3 -13   16.66    1.60
  13   5 -17   -0.06    0.32
 -13  -5  17   -3.09    3.28
  13   5 -16   -0.21    0.90
 -13  -5  16   -0.60    0.54
  13   5 -15    0.61    0.54
 -13  -5  15    1.01    0.61
  13   5 -14   48.42    2.79
 -13  -5  14   49.07    3.58
  13   5 -13    3.27    0.90
 -13  -5  13    2.44    1.04
  13   5 -12  215.74   12.97
 -13  -5  12  232.35   14.25
  13   5 -11   62.04    3.35
 -13  -5  11   61.35    4.25
  13   5 -10  515.04   29.65
 -13  -5  10  488.77   28.31
  13   5  -9    2.33    0.98
 -13  -5   9    0.18    2.66
  13   5  -8  299.75   14.26
 -13  -5   8  304.29   17.92
  13   5  -7   26.80    1.80
 -13  -5   7   26.00    2.23
  13   5  -6    1.92    0.75
 -13  -5   6    5.41    1.29
  13   5  -5   66.08    3.51
 -13  -5   5   65.42    4.23
  13   5  -4    9.28    1.15
 -13  -5   4    8.31    1.21
  13   5  -3   44.30    2.58
 -13  -5   3   43.54    3.08
  13   5  -2   58.98    3.29
 -13  -5   2   65.46    3.52
  13   5  -1    0.98    1.06
 -13  -5   1    0.16    0.75
  13   5   0  320.83   15.30
 -13  -5   0  311.57   15.01
  13   5   1    3.91    1.17
 -13  -5  -1    2.49    0.92
  13   5   2   79.08    4.20
 -13  -5  -2   82.22    4.33
  13   5   3    6.99    1.26
 -13  -5  -3    6.49    1.24
  13   5   4    8.33    1.45
 -13  -5  -4    7.41    1.31
  13   5   5    4.63    1.25
 -13  -5  -5    5.77    1.45
  13   5   6  319.21   15.33
 -13  -5  -6  303.23   14.64
  13   5   7    1.57    1.21
 -13  -5  -7    3.30    1.18
  13   5   8   81.10    4.52
 -13  -5  -8   73.88    4.30
  13   5   9   10.76    1.63
 -13  -5  -9   10.82    1.67
  13   5  10    2.30    1.11
 -13  -5 -10    5.51    1.82
  13   5  11    8.60    2.09
 -13  -5 -11    3.02    1.56
  13   5  12   11.78    1.92
 -13  -5 -12   14.69    2.16
  13   5  13   -1.71    2.16
 -13  -5 -13    0.74    1.10
  13   7 -16   78.86    7.80
 -13  -7  16  119.46   11.72
  13   7 -15   -2.37    2.15
 -13  -7  15   -1.51    2.57
  13   7 -14    5.81    0.58
 -13  -7  14    6.11    2.74
  13   7 -13  118.43    5.96
 -13  -7  13  127.65   11.67
  13   7 -12   20.45    1.42
 -13  -7  12   27.41    4.06
  13   7 -11  118.35    7.09
 -13  -7  11  117.82    7.25
  13   7 -10    5.20    0.93
 -13  -7  10    7.15    1.25
  13   7  -9   90.63    4.63
 -13  -7   9   98.11    6.29
  13   7  -8   53.15    2.96
 -13  -7   8   52.53    3.64
  13   7  -7  109.27    5.56
 -13  -7   7  107.19    6.67
  13   7  -6  194.46    9.39
 -13  -7   6  191.48   11.39
  13   7  -5   61.02    3.39
 -13  -7   5   54.93    3.90
  13   7  -4  118.32    5.97
 -13  -7   4  125.94    6.27
  13   7  -3    0.20    0.83
 -13  -7   3    1.78    0.95
  13   7  -2   14.16    1.42
 -13  -7   2   14.24    1.39
  13   7  -1   43.06    2.68
 -13  -7   1   37.05    2.83
  13   7   0   95.20    5.03
 -13  -7   0   90.53    5.83
  13   7   1   29.05    2.20
 -13  -7  -1   30.17    2.71
  13   7   2   15.04    1.67
 -13  -7  -2   11.87    1.97
  13   7   3    2.14    1.61
 -13  -7  -3    0.76    2.07
  13   7   4   23.11    1.92
 -13  -7  -4   21.25    2.41
  13   7   5   16.32    1.76
 -13  -7  -5   19.72    2.25
  13   7   6   30.58    2.32
 -13  -7  -6   34.51    3.00
  13   7   7   23.07    2.07
 -13  -7  -7   21.09    2.11
  13   7   8    0.68    1.28
 -13  -7  -8    1.27    1.22
  13   7   9   46.42    3.42
 -13  -7  -9   39.84    2.77
  13   7  10   42.64    3.22
 -13  -7 -10   42.39    3.30
  13   7  11   21.66    2.19
 -13  -7 -11   28.83    2.60
  13   7  12   56.99    3.78
 -13  -7 -12   53.74    3.44
  13   9 -15   45.50    4.91
 -13  -9  15   49.86    7.30
  13   9 -14   10.27    3.22
 -13  -9  14   11.48    3.38
  13   9 -13    1.17    0.37
 -13  -9  13    4.82    2.94
  13   9 -12    8.11    0.95
 -13  -9  12    8.20    4.58
  13   9 -11   13.68    1.31
 -13  -9  11   12.41    3.53
  13   9 -10    1.20    0.82
 -13  -9  10   -2.71    3.13
  13   9  -9   14.90    1.51
 -13  -9   9   13.47    3.27
  13   9  -8   89.25    5.84
 -13  -9   8  110.75   10.63
  13   9  -7   73.04    3.95
 -13  -9   7   85.16    8.55
  13   9  -6   90.30    4.70
 -13  -9   6   84.41    5.53
  13   9  -5  118.94    6.03
 -13  -9   5  117.74    7.35
  13   9  -4  179.54    8.80
 -13  -9   4  189.29   11.63
  13   9  -3   36.94    2.41
 -13  -9   3   35.46    2.86
  13   9  -2   34.95    2.47
 -13  -9   2   33.12    2.80
  13   9  -1   55.85    3.27
 -13  -9   1   49.53    3.62
  13   9   0   30.90    2.27
 -13  -9   0   34.43    2.87
  13   9   1   13.51    1.70
 -13  -9  -1   15.24    2.13
  13   9   2   21.46    2.15
 -13  -9  -2   16.28    2.01
  13   9   3    5.69    1.77
 -13  -9  -3    4.55    1.54
  13   9   4   17.20    1.92
 -13  -9  -4   14.12    2.57
  13   9   5   45.02    3.10
 -13  -9  -5   41.88    3.34
  13   9   6   -0.60    1.61
 -13  -9  -6    0.08    1.45
  13   9   7   24.83    2.35
 -13  -9  -7   32.41    2.88
  13   9   8    7.99    1.77
 -13  -9  -8    9.62    1.85
  13   9   9   17.38    2.39
 -13  -9  -9   22.97    2.01
  13   9  10   77.40    4.72
 -13  -9 -10   77.46    4.35
  13  11 -13    6.67    3.47
 -13 -11  13   11.99    6.03
  13  11 -12   78.38    4.25
 -13 -11  12   74.10    8.50
  13  11 -11   24.96    1.88
 -13 -11  11   35.42    5.71
  13  11 -10   27.96    2.16
 -13 -11  10   19.83    5.23
  13  11  -9   26.33    1.96
 -13 -11   9   38.67    5.38
  13  11  -8    8.83    1.63
 -13 -11   8    3.93    2.89
  13  11  -7  132.93    6.75
 -13 -11   7  136.54    8.54
  13  11  -6   43.29    2.78
 -13 -11   6   43.61    5.38
  13  11  -5  168.04    8.73
 -13 -11   5  171.68   10.63
  13  11  -4   53.51    3.20
 -13 -11   4   49.28    3.88
  13  11  -3   62.60    3.69
 -13 -11   3   61.31    4.50
  13  11  -2   22.07    2.14
 -13 -11   2   23.21    2.64
  13  11  -1    7.21    1.68
 -13 -11   1    5.31    1.58
  13  11   0   60.70    3.77
 -13 -11   0   57.69    4.40
  13  11   1   59.27    3.65
 -13 -11  -1   58.96    4.68
  13  11   2   -2.79    1.99
 -13 -11  -2    0.29    2.40
  13  11   3    0.63    1.66
 -13 -11  -3    3.33    2.02
  13  11   4   30.72    2.74
 -13 -11  -4   25.99    3.17
  13  11   5   -1.02    1.57
 -13 -11  -5    2.32    1.79
  13  11   6   13.92    2.04
 -13 -11  -6   11.16    2.10
  13  11   7    4.62    1.83
 -13 -11  -7    9.56    2.82
  13  11   8   50.74    3.81
 -13 -11  -8   51.15    4.61
  13  13 -10    4.55    1.19
 -13 -13  10   16.34    4.11
  13  13  -9  119.72    6.26
 -13 -13   9  118.01   12.28
  13  13  -8    0.84    1.06
 -13 -13   8    2.20    1.41
  13  13  -7    2.61    1.59
 -13 -13   7    0.70    1.55
  13  13  -6   22.06    2.43
 -13 -13   6   26.57    2.76
  13  13  -5    4.35    1.36
 -13 -13   5    1.36    2.04
  13  13  -4   24.97    2.25
 -13 -13   4   24.20    2.88
  13  13  -3   81.82    4.76
 -13 -13   3   78.76    5.66
  13  13  -2    8.89    2.47
 -13 -13   2   12.22    2.27
  13  13  -1   94.39    5.39
 -13 -13   1   82.73    8.68
  13  13   0   13.60    2.27
 -13 -13   0   13.86    2.49
  13  13   1   66.78    4.27
 -13 -13  -1   58.43    4.58
  13  13   2    0.55    1.52
 -13 -13  -2    1.63    2.08
  13  13   3    2.66    1.89
 -13 -13  -3    3.28    2.57
  13  13   4   15.30    2.41
 -13 -13  -4   15.63    3.01
  13  13   5  104.85    5.95
 -13 -13  -5  120.99    8.22
  13  13   6    5.10    2.12
 -13 -13  -6    4.48    2.53
  13  15  -5   21.56    1.94
 -13 -15   5   28.60    4.75
  13  15  -4    9.03    2.17
 -13 -15   4    3.66    2.91
  13  15  -3    1.30    1.43
 -13 -15   3   -1.78    2.27
  13  15  -2   25.06    2.39
 -13 -15   2   27.21    3.21
  13  15  -1    0.99    1.59
 -13 -15   1    0.99    2.05
  13  15   0   42.26    3.54
 -13 -15   0   44.80    4.20
  14   0 -18   63.05    4.55
  14   0 -17   -0.42    2.02
  14   0 -16  127.69    8.00
  14   0 -15    3.13    1.59
  14   0 -14    4.02    1.62
  14   0 -13   -0.39    1.41
  14   0 -12    0.70    1.16
  14   0 -11   -0.06    1.32
  14   0 -10   31.65    2.59
  14   0  -9   -1.24    1.39
  14   0  -8   90.02    5.60
  14   0  -7    2.92    1.02
  14   0  -6  388.20   22.66
  14   0  -5    0.15    0.96
  14   0  -4  278.03   16.37
  14   0  -3   -0.52    1.33
  14   0  -2    6.57    1.32
  14   0  -1   -0.77    0.90
  14   0   0  312.42   14.99
  14   0   1    0.89    1.24
  14   0   2  354.64   16.82
  14   0   3   -0.64    0.94
  14   0   4   47.91    2.84
  14   0   5   -0.99    0.99
  14   0   6   25.39    2.11
  14   0   7    1.88    1.23
  14   0   8   -0.45    1.22
  14   0   9   -0.60    1.23
  14   0  10  242.39   12.09
  14   0  11    0.67    1.74
  14   0  12  206.96   12.76
  14   0  13   -0.46    2.04
  14   2 -18    7.48    1.38
 -14  -2  18    5.28    1.82
  14   2 -17   29.61    2.52
 -14  -2  17   28.39    2.80
  14   2 -16   26.09    2.25
 -14  -2  16   24.48    2.52
  14   2 -15   39.50    3.10
 -14  -2  15   32.90    3.12
  14   2 -14   -0.14    1.01
 -14  -2  14   -0.01    0.94
  14   2 -13   57.30    4.15
 -14  -2  13   58.07    4.11
  14   2 -12   40.15    2.95
 -14  -2  12   45.53    3.22
  14   2 -11   38.69    2.91
 -14  -2  11   41.23    3.05
  14   2 -10  101.94    6.38
 -14  -2  10   95.01    6.06
  14   2  -9   35.48    2.58
 -14  -2   9   35.02    2.72
  14   2  -8    4.82    1.19
 -14  -2   8    4.87    1.26
  14   2  -7  272.37   16.21
 -14  -2   7  257.32   15.06
  14   2  -6   30.44    2.59
 -14  -2   6   30.80    2.50
  14   2  -5  296.34   17.42
 -14  -2   5  245.60   14.42
  14   2  -4   19.03    1.47
 -14  -2   4   20.94    1.87
  14   2  -3   34.63    2.28
 -14  -2   3   29.03    2.31
  14   2  -2   27.68    1.92
 -14  -2   2   27.05    2.36
  14   2  -1    0.78    1.12
 -14  -2   1    1.61    1.10
  14   2   0   68.65    3.73
 -14  -2   0   63.99    4.37
  14   2   1   48.75    2.84
 -14  -2  -1   43.56    3.21
  14   2   2    2.83    0.95
 -14  -2  -2    1.81    1.11
  14   2   3   57.16    3.32
 -14  -2  -3   59.27    3.48
  14   2   4  227.75   11.05
 -14  -2  -4  219.38    9.30
  14   2   5    3.03    1.15
 -14  -2  -5    0.83    0.92
  14   2   6  136.14    7.16
 -14  -2  -6  133.10    5.89
  14   2   7   13.61    1.73
 -14  -2  -7   10.72    1.31
  14   2   8   28.88    2.53
 -14  -2  -8   31.04    2.04
  14   2   9  111.28    5.95
 -14  -2  -9  116.98    6.12
  14   2  10    6.60    1.71
 -14  -2 -10    9.19    1.75
  14   2  11   93.58    5.41
 -14  -2 -11   99.60    5.60
  14   2  12   35.50    3.55
 -14  -2 -12   32.05    2.81
  14   2  13   29.04    3.60
 -14  -2 -13   31.50    2.89
  14   4 -18    4.00    2.57
  14   4 -17    9.08    1.12
 -14  -4  17    4.43    1.38
  14   4 -16    4.45    1.38
 -14  -4  16    0.75    1.17
  14   4 -15   18.77    1.50
 -14  -4  15   17.25    1.83
  14   4 -14   90.06    5.79
 -14  -4  14   87.52    5.63
  14   4 -13   14.02    1.37
 -14  -4  13   16.38    1.82
  14   4 -12  261.57   12.69
 -14  -4  12  279.57   16.59
  14   4 -11  157.48    7.80
 -14  -4  11  153.57    9.27
  14   4 -10  125.08    6.16
 -14  -4  10  135.79    8.75
  14   4  -9  189.81    9.18
 -14  -4   9  202.93   12.07
  14   4  -8    5.23    1.25
 -14  -4   8    5.33    1.17
  14   4  -7    1.77    1.15
 -14  -4   7    2.93    0.97
  14   4  -6    2.99    0.92
 -14  -4   6    6.16    1.18
  14   4  -5    9.60    1.12
 -14  -4   5    9.66    1.35
  14   4  -4   64.78    3.63
 -14  -4   4   66.29    4.47
  14   4  -3  150.78    7.42
 -14  -4   3  160.78    9.68
  14   4  -2   15.28    1.36
 -14  -4   2   15.39    1.80
  14   4  -1  139.06    7.00
 -14  -4   1  128.23    7.91
  14   4   0   14.52    1.51
 -14  -4   0   13.46    1.35
  14   4   1   48.38    2.94
 -14  -4  -1   46.14    2.75
  14   4   2    1.14    1.03
 -14  -4  -2    2.18    1.06
  14   4   3    1.82    1.07
 -14  -4  -3    1.77    1.05
  14   4   4   33.05    2.40
 -14  -4  -4   37.86    2.29
  14   4   5  251.14   12.14
 -14  -4  -5  251.36   10.69
  14   4   6   92.41    4.99
 -14  -4  -6   90.17    4.20
  14   4   7  235.72   11.54
 -14  -4  -7  214.15   12.79
  14   4   8   18.25    1.98
 -14  -4  -8   20.16    2.01
  14   4   9    2.77    1.68
 -14  -4  -9    1.93    2.30
  14   4  10   21.21    2.31
 -14  -4 -10   17.90    1.88
  14   4  11    8.44    1.63
 -14  -4 -11    6.27    1.40
  14   4  12   20.44    2.35
 -14  -4 -12   23.02    1.95
  14   6 -17    7.28    2.70
 -14  -6  17    5.02    4.02
  14   6 -16   15.86    1.37
 -14  -6  16    9.63    2.81
  14   6 -15    6.75    0.72
 -14  -6  15    6.14    0.98
  14   6 -14   38.68    2.37
 -14  -6  14   36.54    3.09
  14   6 -13   57.87    3.24
 -14  -6  13   61.36    4.26
  14   6 -12   89.80    4.67
 -14  -6  12  102.24    6.64
  14   6 -11  158.04    7.85
 -14  -6  11  174.86   10.61
  14   6 -10   48.15    2.78
 -14  -6  10   48.54    3.59
  14   6  -9  107.15    5.39
 -14  -6   9  113.44    7.01
  14   6  -8  151.46    7.44
 -14  -6   8  144.28    8.79
  14   6  -7   20.31    1.60
 -14  -6   7   21.70    2.18
  14   6  -6   48.14    2.79
 -14  -6   6   47.94    3.43
  14   6  -5  150.96    7.51
 -14  -6   5  160.25    9.67
  14   6  -4    7.36    1.08
 -14  -6   4    8.87    1.34
  14   6  -3    9.53    1.40
 -14  -6   3    7.49    1.14
  14   6  -2   49.34    2.95
 -14  -6   2   41.33    2.57
  14   6  -1   88.32    4.61
 -14  -6   1   90.35    4.67
  14   6   0   44.60    2.75
 -14  -6   0   43.99    2.75
  14   6   1   18.68    1.69
 -14  -6  -1   15.89    1.57
  14   6   2    2.27    1.20
 -14  -6  -2    0.61    1.03
  14   6   3    3.51    1.18
 -14  -6  -3    7.44    1.64
  14   6   4   51.39    3.31
 -14  -6  -4   44.94    3.59
  14   6   5   35.89    2.62
 -14  -6  -5   33.93    3.13
  14   6   6    3.80    1.35
 -14  -6  -6    2.78    1.29
  14   6   7   85.70    4.79
 -14  -6  -7   82.36    4.57
  14   6   8   23.46    2.22
 -14  -6  -8   24.44    2.13
  14   6   9   33.79    2.70
 -14  -6  -9   30.76    2.69
  14   6  10  136.31    7.14
 -14  -6 -10  140.00    7.29
  14   6  11    0.27    1.45
 -14  -6 -11    0.73    1.75
  14   6  12   33.33    2.97
 -14  -6 -12   37.59    2.86
  14   8 -16    6.07    3.70
 -14  -8  16    7.98    4.56
  14   8 -15  141.47   13.39
 -14  -8  15  118.58   10.85
  14   8 -14    1.74    0.54
 -14  -8  14    1.97    4.23
  14   8 -13    8.90    0.92
 -14  -8  13   10.19    3.32
  14   8 -12   24.17    1.64
 -14  -8  12   31.59    5.29
  14   8 -11    9.69    1.31
 -14  -8  11   12.22    3.15
  14   8 -10    1.31    1.06
 -14  -8  10    0.18    2.25
  14   8  -9   57.61    3.35
 -14  -8   9   65.74    7.33
  14   8  -8    1.41    1.00
 -14  -8   8   -0.45    2.29
  14   8  -7  107.71    5.59
 -14  -8   7  124.03   11.20
  14   8  -6    3.37    1.30
 -14  -8   6   -0.91    2.98
  14   8  -5  148.48    7.46
 -14  -8   5  132.33    8.16
  14   8  -4    0.79    0.95
 -14  -8   4    0.07    1.13
  14   8  -3   22.83    1.77
 -14  -8   3   24.33    2.45
  14   8  -2   13.74    1.48
 -14  -8   2   15.91    2.01
  14   8  -1   52.08    3.10
 -14  -8   1   58.14    4.21
  14   8   0   17.79    1.91
 -14  -8   0   18.61    2.53
  14   8   1   66.11    3.88
 -14  -8  -1   73.71    5.10
  14   8   2   16.44    1.78
 -14  -8  -2   15.76    2.36
  14   8   3    3.39    1.84
 -14  -8  -3   -0.34    1.65
  14   8   4   57.83    3.53
 -14  -8  -4   66.20    4.90
  14   8   5   17.39    2.10
 -14  -8  -5   14.80    2.17
  14   8   6   48.12    3.22
 -14  -8  -6   55.23    4.21
  14   8   7   14.00    1.85
 -14  -8  -7   14.22    2.19
  14   8   8    4.23    1.57
 -14  -8  -8    3.33    1.35
  14   8   9   71.78    4.59
 -14  -8  -9   56.22    3.75
  14   8  10    3.03    1.52
 -14  -8 -10    2.33    2.02
  14   8  11  136.79    9.14
 -14  -8 -11  135.85    7.85
  14  10 -14   49.74    6.10
 -14 -10  14   32.00    4.60
  14  10 -13   48.94    2.75
 -14 -10  13   47.81    5.88
  14  10 -12   -0.32    0.93
 -14 -10  12    5.17    5.22
  14  10 -11   55.88    3.37
 -14 -10  11   66.54    8.51
  14  10 -10    0.35    1.16
 -14 -10  10   -6.32    3.35
  14  10  -9   10.46    1.62
 -14 -10   9   10.45    3.31
  14  10  -8  134.63    6.99
 -14 -10   8  137.45   12.51
  14  10  -7    0.32    0.96
 -14 -10   7    3.23    2.65
  14  10  -6  357.26   17.46
 -14 -10   6  357.36   21.06
  14  10  -5    2.86    1.37
 -14 -10   5    3.02    1.45
  14  10  -4   65.74    3.83
 -14 -10   4   73.04    5.07
  14  10  -3   40.95    2.70
 -14 -10   3   35.62    3.03
  14  10  -2   28.87    2.23
 -14 -10   2   33.69    3.12
  14  10  -1   50.63    3.26
 -14 -10   1   53.63    4.18
  14  10   0   53.28    3.41
 -14 -10   0   54.40    4.31
  14  10   1   23.28    2.27
 -14 -10  -1   22.33    2.69
  14  10   2   28.11    2.69
 -14 -10  -2   32.04    3.67
  14  10   3    2.91    1.68
 -14 -10  -3    0.63    1.98
  14  10   4   -1.38    2.19
 -14 -10  -4   -0.08    2.06
  14  10   5    4.53    1.65
 -14 -10  -5    2.13    1.95
  14  10   6    3.75    1.59
 -14 -10  -6    9.27    2.74
  14  10   7   18.62    2.48
 -14 -10  -7   15.94    2.72
  14  10   8   23.49    2.44
 -14 -10  -8   26.91    2.61
  14  10   9    3.08    2.46
 -14 -10  -9   -0.30    1.22
  14  12 -12   43.84    4.13
  14  12 -11   46.34    2.96
 -14 -12  11   40.05    7.02
  14  12 -10  109.16    5.99
 -14 -12  10  135.23   13.96
  14  12  -9   55.74    3.42
 -14 -12   9   72.84    9.43
  14  12  -8    8.03    1.88
 -14 -12   8   15.89    5.17
  14  12  -7   47.48    3.18
 -14 -12   7   57.04    4.47
  14  12  -6   43.83    2.93
 -14 -12   6   46.24    3.79
  14  12  -5   53.37    3.38
 -14 -12   5   48.11    3.86
  14  12  -4   17.68    2.08
 -14 -12   4   20.68    2.51
  14  12  -3   24.13    2.31
 -14 -12   3   27.29    2.82
  14  12  -2   35.83    2.79
 -14 -12   2   36.04    3.51
  14  12  -1    3.61    1.58
 -14 -12   1    1.96    1.85
  14  12   0   54.30    3.46
 -14 -12   0   55.61    4.21
  14  12   1   12.53    1.98
 -14 -12  -1    9.08    2.52
  14  12   2    4.94    1.92
 -14 -12  -2    5.19    2.37
  14  12   3   62.87    4.23
 -14 -12  -3   59.50    5.07
  14  12   4   44.47    3.24
 -14 -12  -4   41.18    3.93
  14  12   5    5.52    1.78
 -14 -12  -5    7.60    2.47
  14  12   6  108.86    6.03
 -14 -12  -6  111.00    7.68
  14  12   7   16.06    2.58
 -14 -12  -7   22.38    3.37
  14  14  -8    5.64    4.19
 -14 -14   8    3.24    2.21
  14  14  -7    4.57    1.82
 -14 -14   7    6.28    1.95
  14  14  -6    1.14    1.40
 -14 -14   6   -2.12    2.14
  14  14  -5    7.73    1.97
 -14 -14   5    5.08    1.58
  14  14  -4   -1.58    1.52
 -14 -14   4    0.07    1.67
  14  14  -3    8.51    1.79
 -14 -14   3    9.42    2.51
  14  14  -2    9.87    2.39
 -14 -14   2    6.47    2.18
  14  14  -1   42.71    3.29
 -14 -14   1   42.83    3.89
  14  14   0   18.38    2.63
 -14 -14   0   19.60    2.82
  14  14   1    1.05    1.93
 -14 -14  -1    5.54    2.32
  14  14   2    2.45    2.06
 -14 -14  -2    4.15    2.35
  14  14   3    5.82    1.88
 -14 -14  -3   12.02    4.21
  15   1 -18   14.55    2.04
 -15  -1  18   10.11    1.46
  15   1 -17  112.92    7.07
 -15  -1  17  108.09    9.67
  15   1 -16   10.32    1.75
 -15  -1  16   10.02    1.75
  15   1 -15  108.47    6.95
 -15  -1  15  112.85    7.06
  15   1 -14   25.16    2.37
 -15  -1  14   23.50    2.41
  15   1 -13    1.40    1.17
 -15  -1  13   -0.59    1.06
  15   1 -12  130.84   11.22
 -15  -1  12  134.79    8.20
  15   1 -11    1.70    1.24
 -15  -1  11    3.08    1.28
  15   1 -10   46.76    3.41
 -15  -1  10   45.14    3.19
  15   1  -9    6.30    1.44
 -15  -1   9    5.08    1.30
  15   1  -8   33.30    2.75
 -15  -1   8   32.70    2.56
  15   1  -7  212.30   12.75
 -15  -1   7  199.59   11.93
  15   1  -6  188.14   11.24
 -15  -1   6  198.94   11.95
  15   1  -5  179.58   10.80
 -15  -1   5  171.31   10.22
  15   1  -4   34.62    3.95
 -15  -1   4   31.98    2.50
  15   1  -3   36.49    2.29
 -15  -1   3   33.08    2.57
  15   1  -2   52.45    3.05
 -15  -1   2   53.00    4.06
  15   1  -1  165.45    8.27
 -15  -1   1  163.90   10.00
  15   1   0  168.44    8.35
 -15  -1   0  167.05   10.21
  15   1   1   71.67    3.93
 -15  -1  -1   71.70    3.92
  15   1   2  177.65    8.73
 -15  -1  -2  185.61    9.08
  15   1   3   13.15    1.55
 -15  -1  -3   16.70    1.68
  15   1   4   51.35    3.12
 -15  -1  -4   46.70    2.82
  15   1   5    3.13    1.59
 -15  -1  -5    1.76    1.17
  15   1   6    4.68    1.52
 -15  -1  -6    7.16    1.68
  15   1   7    0.42    1.38
 -15  -1  -7    0.90    1.42
  15   1   8   79.98    4.50
 -15  -1  -8   72.49    4.20
  15   1   9    7.63    1.38
 -15  -1  -9   11.09    1.67
  15   1  10   73.56    4.42
 -15  -1 -10   73.76    5.25
  15   1  11   89.54    5.13
 -15  -1 -11   89.33    6.37
  15   1  12   32.36    3.29
 -15  -1 -12   30.95    3.47
  15   3 -18   21.59    2.73
 -15  -3  18   32.64    3.58
  15   3 -17    2.01    3.13
 -15  -3  17    3.83    1.55
  15   3 -16   25.72    2.46
 -15  -3  16   21.37    2.20
  15   3 -15   11.04    3.55
 -15  -3  15   17.37    2.02
  15   3 -14   27.69    2.54
 -15  -3  14   27.77    2.35
  15   3 -13   54.07    3.82
 -15  -3  13   52.70    3.84
  15   3 -12   -0.27    1.09
 -15  -3  12    0.57    1.23
  15   3 -11  292.44   17.34
 -15  -3  11  267.22   15.93
  15   3 -10   55.85    3.84
 -15  -3  10   55.24    3.82
  15   3  -9  205.06   12.11
 -15  -3   9  215.71   12.70
  15   3  -8    2.59    0.89
 -15  -3   8    1.41    0.97
  15   3  -7   40.45    2.54
 -15  -3   7   43.74    3.11
  15   3  -6  121.40    6.12
 -15  -3   6  129.33    7.85
  15   3  -5   30.51    2.05
 -15  -3   5   30.69    2.60
  15   3  -4    8.73    1.28
 -15  -3   4   11.09    1.51
  15   3  -3   19.01    1.65
 -15  -3   3   16.81    1.87
  15   3  -2    1.21    0.93
 -15  -3   2   -1.15    1.70
  15   3  -1   71.03    3.89
 -15  -3   1   61.14    6.07
  15   3   0    3.94    1.07
 -15  -3   0    1.20    1.09
  15   3   1   -1.27    1.47
 -15  -3  -1   -0.73    1.04
  15   3   2   15.35    1.86
 -15  -3  -2   13.76    2.38
  15   3   3   94.04    4.97
 -15  -3  -3   90.58    4.17
  15   3   4   10.33    1.61
 -15  -3  -4   10.60    1.42
  15   3   5  271.87   13.17
 -15  -3  -5  286.74   11.98
  15   3   6   61.71    3.74
 -15  -3  -6   62.37    3.22
  15   3   7   99.58    5.37
 -15  -3  -7  105.66    4.88
  15   3   8   14.00    1.73
 -15  -3  -8   12.88    1.53
  15   3   9   36.14    2.74
 -15  -3  -9   37.98    2.69
  15   3  10   54.92    3.53
 -15  -3 -10   59.78    3.64
  15   3  11    2.79    1.67
 -15  -3 -11    0.02    0.93
  15   3  12   30.89    2.96
 -15  -3 -12   27.39    2.56
  15   5 -17   -2.36    2.44
 -15  -5  17    4.18    3.20
  15   5 -16    2.67    0.88
 -15  -5  16   -1.64    3.52
  15   5 -15    3.21    0.95
 -15  -5  15    1.04    1.15
  15   5 -14   62.65    3.41
 -15  -5  14   60.77    4.54
  15   5 -13    0.35    0.98
 -15  -5  13    1.58    1.22
  15   5 -12  285.48   13.68
 -15  -5  12  278.01   17.21
  15   5 -11   20.56    1.67
 -15  -5  11   18.20    2.00
  15   5 -10  280.74   13.51
 -15  -5  10  284.17   16.92
  15   5  -9    4.18    0.93
 -15  -5   9    3.70    1.40
  15   5  -8    3.49    0.99
 -15  -5   8    7.08    1.41
  15   5  -7   42.72    2.62
 -15  -5   7   40.39    2.98
  15   5  -6  141.12    7.04
 -15  -5   6  133.98    8.34
  15   5  -5   25.41    1.84
 -15  -5   5   34.22    2.90
  15   5  -4    1.14    0.91
 -15  -5   4   -1.15    1.01
  15   5  -3    9.39    1.48
 -15  -5   3    6.42    1.51
  15   5  -2    4.63    1.13
 -15  -5   2    4.01    1.33
  15   5  -1    5.24    1.07
 -15  -5   1    5.38    1.00
  15   5   0   61.93    3.45
 -15  -5   0   58.79    3.35
  15   5   1    0.61    1.34
 -15  -5  -1    0.48    1.00
  15   5   2   12.67    1.55
 -15  -5  -2   12.69    1.46
  15   5   3   21.35    2.07
 -15  -5  -3   17.41    1.75
  15   5   4   74.94    4.21
 -15  -5  -4   71.53    4.09
  15   5   5   13.78    1.75
 -15  -5  -5   11.10    1.70
  15   5   6  350.00   17.27
 -15  -5  -6  337.68   16.29
  15   5   7   68.89    5.25
 -15  -5  -7   66.66    3.98
  15   5   8  157.13    8.04
 -15  -5  -8  168.07    8.45
  15   5   9    8.48    1.74
 -15  -5  -9    4.53    1.66
  15   5  10    3.03    1.21
 -15  -5 -10    8.79    2.23
  15   5  11    3.71    1.73
 -15  -5 -11    1.58    1.33
  15   5  12    1.30    1.65
 -15  -5 -12    1.81    0.97
  15   7 -16   76.93    7.69
 -15  -7  16   81.43    8.29
  15   7 -15   79.60    4.19
 -15  -7  15   85.90    8.37
  15   7 -14    5.78    1.06
 -15  -7  14    6.96    3.60
  15   7 -13  181.09    8.89
 -15  -7  13  181.83   10.92
  15   7 -12    4.96    1.06
 -15  -7  12    4.26    1.36
  15   7 -11   72.46    4.01
 -15  -7  11   68.97    4.81
  15   7 -10    6.32    1.27
 -15  -7  10    6.37    1.54
  15   7  -9    9.86    1.43
 -15  -7   9   10.23    1.51
  15   7  -8    3.56    1.23
 -15  -7   8    1.59    1.05
  15   7  -7    7.68    1.12
 -15  -7   7    6.89    1.77
  15   7  -6   64.51    3.56
 -15  -7   6   69.58    4.80
  15   7  -5    0.68    1.06
 -15  -7   5   -0.95    1.31
  15   7  -4   39.64    2.63
 -15  -7   4   39.23    3.22
  15   7  -3    5.24    1.17
 -15  -7   3    3.88    1.10
  15   7  -2    4.04    1.57
 -15  -7   2    3.25    1.14
  15   7  -1   41.71    2.77
 -15  -7   1   43.73    2.81
  15   7   0   88.90    4.89
 -15  -7   0   84.72    4.61
  15   7   1    2.04    1.57
 -15  -7  -1    0.86    1.67
  15   7   2   15.79    1.81
 -15  -7  -2   18.81    2.88
  15   7   3   83.07    5.77
 -15  -7  -3   82.65    5.73
  15   7   4   30.26    2.66
 -15  -7  -4   26.66    2.99
  15   7   5  124.40    6.53
 -15  -7  -5  117.53    7.57
  15   7   6   12.54    1.71
 -15  -7  -6   12.81    1.83
  15   7   7   75.83    4.42
 -15  -7  -7   70.74    4.22
  15   7   8    5.25    2.00
 -15  -7  -8    6.53    1.80
  15   7   9   59.10    3.94
 -15  -7  -9   60.88    3.89
  15   7  10   76.08    5.01
 -15  -7 -10   79.15    4.79
  15   7  11    9.55    1.58
 -15  -7 -11   23.03    2.47
  15   9 -15   57.54    6.20
  15   9 -14   19.23    1.36
 -15  -9  14   19.17    4.23
  15   9 -13   16.49    1.32
 -15  -9  13   12.75    3.58
  15   9 -12    2.35    1.13
 -15  -9  12   -1.33    3.56
  15   9 -11   -0.40    1.51
  15   9 -10   18.95    1.61
 -15  -9  10   20.67    3.91
  15   9  -9    5.94    1.40
 -15  -9   9    7.22    3.01
  15   9  -8   78.65    5.24
 -15  -9   8   83.91    8.28
  15   9  -7  105.74    6.94
 -15  -9   7  113.76   10.86
  15   9  -6   17.19    2.23
 -15  -9   6   15.22    3.14
  15   9  -5   25.04    2.16
 -15  -9   5   24.49    2.56
  15   9  -4   49.66    3.14
 -15  -9   4   58.50    4.18
  15   9  -3   46.94    2.93
 -15  -9   3   48.96    3.90
  15   9  -2    5.82    1.34
 -15  -9   2    5.16    1.83
  15   9  -1    8.70    1.76
 -15  -9   1    9.95    2.31
  15   9   0  108.92    5.95
 -15  -9   0   99.52    6.70
  15   9   1   98.12    5.38
 -15  -9  -1   93.21    6.26
  15   9   2   61.88    3.78
 -15  -9  -2   58.87    4.76
  15   9   3   18.02    2.11
 -15  -9  -3   19.49    2.57
  15   9   4   11.63    1.98
 -15  -9  -4   13.31    2.54
  15   9   5   -0.23    1.59
 -15  -9  -5    7.19    3.07
  15   9   6    1.53    1.40
 -15  -9  -6   -0.65    2.47
  15   9   7    0.76    2.29
 -15  -9  -7    3.30    2.07
  15   9   8    1.05    1.35
 -15  -9  -8   -0.32    1.66
  15   9   9   49.66    3.58
 -15  -9  -9   46.34    3.12
  15  11 -13   -1.41    3.04
 -15 -11  13    4.84    3.48
  15  11 -12  105.42    5.43
 -15 -11  12  117.22   11.77
  15  11 -11   14.26    1.73
 -15 -11  11   10.86    5.83
  15  11 -10   41.89    2.77
 -15 -11  10   51.39    7.18
  15  11  -9    3.76    1.65
 -15 -11   9    3.87    4.60
  15  11  -8    8.98    1.69
 -15 -11   8    5.54    4.20
  15  11  -7  111.61    5.91
 -15 -11   7  117.55   11.41
  15  11  -6   18.81    2.12
 -15 -11   6   19.24    2.44
  15  11  -5  133.82    6.94
 -15 -11   5  114.12    7.51
  15  11  -4    2.40    1.58
 -15 -11   4    2.18    1.61
  15  11  -3    1.02    1.58
 -15 -11   3    3.24    1.99
  15  11  -2    2.40    1.47
 -15 -11   2    2.08    1.99
  15  11  -1   49.28    3.39
 -15 -11   1   54.75    4.47
  15  11   0    0.31    1.71
 -15 -11   0    3.84    2.01
  15  11   1  103.09    5.80
 -15 -11  -1  107.89    7.32
  15  11   2   21.49    2.39
 -15 -11  -2   18.70    2.60
  15  11   3   50.08    3.61
 -15 -11  -3   38.09    3.88
  15  11   4   56.64    3.88
 -15 -11  -4   52.80    4.45
  15  11   5   18.01    2.17
 -15 -11  -5   11.61    3.08
  15  11   6   34.86    2.75
 -15 -11  -6   37.28    3.48
  15  11   7    5.96    2.15
 -15 -11  -7    8.28    2.42
  15  13  -9   97.04    5.21
 -15 -13   9  124.55   12.59
  15  13  -8   11.04    2.09
 -15 -13   8   11.02    4.34
  15  13  -7    3.06    1.57
 -15 -13   7    5.09    1.65
  15  13  -6   38.20    2.70
 -15 -13   6   36.14    3.43
  15  13  -5    1.34    1.55
 -15 -13   5    3.82    2.46
  15  13  -4    2.57    1.38
 -15 -13   4    4.43    2.32
  15  13  -3    7.30    1.79
 -15 -13   3    8.28    2.32
  15  13  -2    4.21    1.67
 -15 -13   2    4.70    2.96
  15  13  -1    0.61    1.80
 -15 -13   1    2.03    2.10
  15  13   0    2.03    2.05
 -15 -13   0    5.87    1.88
  15  13   1   -0.04    2.18
 -15 -13  -1    4.97    2.53
  15  13   2    1.43    1.81
 -15 -13  -2   -0.60    1.96
  15  13   3   17.43    2.56
 -15 -13  -3    0.50    2.48
  15  13   4   -0.21    1.59
 -15 -13  -4    2.70    2.13
  16   0 -18   51.42    4.01
  16   0 -17   -0.05    1.26
  16   0 -16  175.72   10.98
  16   0 -15    0.87    1.39
  16   0 -14   35.50    3.42
  16   0 -13   -0.25    1.26
  16   0 -12    2.69    1.56
  16   0 -11    1.45    1.38
  16   0 -10   38.46    2.90
  16   0  -9    0.14    1.28
  16   0  -8  129.82    7.91
  16   0  -7   -0.85    1.06
  16   0  -6  221.61   13.16
  16   0  -5    0.06    1.24
  16   0  -4   60.90    4.37
  16   0  -3   -1.12    1.49
  16   0  -2   45.87    3.44
  16   0  -1   -1.49    1.22
  16   0   0 1162.30   54.21
  16   0   1    0.66    1.13
  16   0   2  276.19   13.25
  16   0   3   -0.63    1.07
  16   0   4    2.51    1.36
  16   0   5   -0.54    1.30
  16   0   6   11.12    1.54
  16   0   7   -0.67    1.31
  16   0   8   11.33    1.68
  16   0   9   -0.57    1.58
  16   0  10   93.60    5.39
  16   0  11   -2.25    2.73
  16   0  12  161.69   10.35
  16   2 -18   17.00    4.12
 -16  -2  18    9.52    2.61
  16   2 -17   49.49    3.87
 -16  -2  17   58.65    4.33
  16   2 -16   44.07    3.54
 -16  -2  16   45.64    3.83
  16   2 -15   40.42    3.11
 -16  -2  15   37.85    3.38
  16   2 -14   31.11    2.82
 -16  -2  14   32.03    2.71
  16   2 -13   95.56    6.16
 -16  -2  13   97.95    6.25
  16   2 -12  259.89   15.44
 -16  -2  12  261.25   15.31
  16   2 -11    1.63    1.49
 -16  -2  11   -2.05    1.60
  16   2 -10   75.97    5.12
 -16  -2  10   71.34    4.81
  16   2  -9   32.97    2.89
 -16  -2   9   33.89    2.73
  16   2  -8   -0.54    1.16
 -16  -2   8    0.08    1.03
  16   2  -7  163.53    9.97
 -16  -2   7  162.36    9.86
  16   2  -6   39.78    3.32
 -16  -2   6   34.03    2.79
  16   2  -5   53.58    3.16
 -16  -2   5   49.85    3.54
  16   2  -4   70.93    3.88
 -16  -2   4   64.64    4.40
  16   2  -3   27.54    2.03
 -16  -2   3   29.42    2.52
  16   2  -2   -0.13    1.10
 -16  -2   2    0.16    1.33
  16   2  -1  137.87    6.90
 -16  -2   1  120.93    7.56
  16   2   0   81.95    4.44
 -16  -2   0   77.89    5.30
  16   2   1  112.62    5.88
 -16  -2  -1  116.30    7.34
  16   2   2    1.74    1.20
 -16  -2  -2    1.98    1.14
  16   2   3  173.00    8.65
 -16  -2  -3  177.05    8.81
  16   2   4  188.51    9.29
 -16  -2  -4  193.31    9.49
  16   2   5    3.42    1.82
 -16  -2  -5    5.73    1.65
  16   2   6   74.47    4.26
 -16  -2  -6   76.90    4.28
  16   2   7    3.53    1.53
 -16  -2  -7    3.42    1.32
  16   2   8   28.44    2.57
 -16  -2  -8   26.83    2.38
  16   2   9   85.45    4.82
 -16  -2  -9   86.67    4.88
  16   2  10    6.65    2.44
 -16  -2 -10    5.56    1.93
  16   2  11   52.69    3.59
 -16  -2 -11   48.61    3.99
  16   2  12   25.27    2.79
 -16  -2 -12   26.04    3.06
  16   4 -17    3.26    0.94
 -16  -4  17    3.38    1.37
  16   4 -16   18.21    1.74
 -16  -4  16   11.77    2.00
  16   4 -15   43.68    2.81
 -16  -4  15   47.06    3.59
  16   4 -14   62.09    3.62
 -16  -4  14   66.62    4.51
  16   4 -13   70.90    3.82
 -16  -4  13   68.04    4.86
  16   4 -12   33.16    2.18
 -16  -4  12   28.78    2.42
  16   4 -11  258.90   12.64
 -16  -4  11  254.45   15.56
  16   4 -10   45.15    2.70
 -16  -4  10   40.49    3.16
  16   4  -9   71.81    3.86
 -16  -4   9   81.28    5.29
  16   4  -8    2.16    1.10
 -16  -4   8    5.88    1.39
  16   4  -7   68.22    3.84
 -16  -4   7   73.49    4.83
  16   4  -6   32.08    2.30
 -16  -4   6   30.89    2.67
  16   4  -5  106.31    5.46
 -16  -4   5   98.82    6.20
  16   4  -4    0.41    1.05
 -16  -4   4    2.67    1.21
  16   4  -3    2.67    1.20
 -16  -4   3    1.08    1.32
  16   4  -2    0.84    1.13
 -16  -4   2    3.26    1.24
  16   4  -1    0.47    1.09
 -16  -4   1   -0.92    1.13
  16   4   0    1.31    1.27
 -16  -4   0    4.26    1.72
  16   4   1   13.85    1.90
 -16  -4  -1   14.84    2.06
  16   4   2   -2.68    1.27
 -16  -4  -2   -0.30    0.97
  16   4   3   37.49    2.57
 -16  -4  -3   33.78    2.40
  16   4   4   70.65    4.11
 -16  -4  -4   59.55    3.23
  16   4   5  213.58   10.54
 -16  -4  -5  206.36    8.85
  16   4   6  219.12   10.85
 -16  -4  -6  213.33    9.17
  16   4   7  102.50    5.67
 -16  -4  -7  105.34    5.79
  16   4   8  109.46    5.95
 -16  -4  -8  104.88    5.77
  16   4   9    0.49    1.70
 -16  -4  -9   -0.09    1.62
  16   4  10   20.29    2.38
 -16  -4 -10   11.99    1.93
  16   4  11   15.06    2.37
 -16  -4 -11   17.50    2.10
  16   6 -16   24.43    1.70
 -16  -6  16   24.26    3.89
  16   6 -15    0.23    1.27
 -16  -6  15   -0.09    0.74
  16   6 -14   32.82    2.13
 -16  -6  14   36.46    3.08
  16   6 -13   57.05    3.22
 -16  -6  13   60.98    4.35
  16   6 -12   93.27    4.99
 -16  -6  12   96.40    6.29
  16   6 -11  150.09    7.51
 -16  -6  11  146.13    9.02
  16   6 -10    5.52    1.04
 -16  -6  10    5.23    1.37
  16   6  -9   44.96    2.70
 -16  -6   9   45.87    3.48
  16   6  -8    0.24    0.92
 -16  -6   8   -1.34    1.40
  16   6  -7   27.78    2.05
 -16  -6   7   34.09    2.94
  16   6  -6   -0.28    1.20
 -16  -6   6   -0.70    1.30
  16   6  -5  159.31    7.88
 -16  -6   5  164.37   14.21
  16   6  -4   12.49    1.58
 -16  -6   4   12.73    1.96
  16   6  -3    2.52    1.55
 -16  -6   3   -0.10    1.08
  16   6  -2    1.67    1.09
 -16  -6   2   -0.93    1.53
  16   6  -1   42.12    2.82
 -16  -6   1   39.36    2.59
  16   6   0    2.29    1.23
 -16  -6   0    1.63    1.16
  16   6   1   49.06    3.05
 -16  -6  -1   46.45    3.12
  16   6   2   45.87    2.95
 -16  -6  -2   41.18    2.83
  16   6   3    8.75    1.64
 -16  -6  -3    5.26    1.41
  16   6   4  154.02    7.84
 -16  -6  -4  157.07    9.68
  16   6   5  242.96   12.08
 -16  -6  -5  256.95   12.59
  16   6   6   53.22    3.42
 -16  -6  -6   54.75    3.51
  16   6   7  154.82    7.96
 -16  -6  -7  162.46   10.15
  16   6   8   39.18    3.00
 -16  -6  -8   40.11    3.06
  16   6   9   13.42    2.08
 -16  -6  -9   15.70    2.02
  16   6  10   63.62    4.07
 -16  -6 -10   67.28    4.98
  16   8 -15  128.67    8.02
 -16  -8  15  104.48    9.87
  16   8 -14    0.82    1.15
 -16  -8  14   -0.15    3.72
  16   8 -13   11.06    1.29
 -16  -8  13   13.31    3.42
  16   8 -12   58.05    3.31
 -16  -8  12   60.19    6.59
  16   8 -11   -0.05    1.09
 -16  -8  11    1.65    1.04
  16   8 -10   72.57    4.04
 -16  -8  10   71.61    5.00
  16   8  -9   22.42    1.92
 -16  -8   9   22.27    2.31
  16   8  -8    1.39    0.92
 -16  -8   8    0.25    1.24
  16   8  -7   54.86    3.45
 -16  -8   7   54.96    3.96
  16   8  -6   14.25    1.99
 -16  -8   6   17.91    2.01
  16   8  -5   73.50    4.15
 -16  -8   5   77.44    5.26
  16   8  -4   57.77    3.40
 -16  -8   4   51.95    3.12
  16   8  -3    9.47    1.63
 -16  -8   3    9.28    1.41
  16   8  -2    0.27    1.70
 -16  -8   2   -0.65    1.77
  16   8  -1  152.74    7.77
 -16  -8   1  151.15    9.46
  16   8   0   33.59    2.89
 -16  -8   0   43.33    3.62
  16   8   1  140.02    7.24
 -16  -8  -1  126.27    8.08
  16   8   2    3.31    1.55
 -16  -8  -2    3.86    2.49
  16   8   3   21.08    2.34
 -16  -8  -3   25.59    2.74
  16   8   4   55.80    4.36
 -16  -8  -4   54.61    4.41
  16   8   5    5.52    1.79
 -16  -8  -5   10.50    3.05
  16   8   6   27.62    2.54
 -16  -8  -6   35.61    3.73
  16   8   7   30.25    2.82
 -16  -8  -7   36.26    3.20
  16   8   8    3.42    1.76
 -16  -8  -8    4.42    1.54
  16   8   9   89.39    5.55
 -16  -8  -9   85.69    5.01
  16  10 -13   19.26    1.48
 -16 -10  13   29.81    4.56
  16  10 -12    6.34    1.49
 -16 -10  12    6.69    3.79
  16  10 -11    5.50    1.36
 -16 -10  11    1.23    4.54
  16  10 -10    6.19    1.53
 -16 -10  10   10.58    4.68
  16  10  -9    2.87    1.51
 -16 -10   9    0.22    2.64
  16  10  -8   46.49    3.00
 -16 -10   8   43.37    5.58
  16  10  -7    1.87    1.56
 -16 -10   7   -0.64    2.76
  16  10  -6  125.67    6.61
 -16 -10   6  114.28   10.90
  16  10  -5    3.78    1.54
 -16 -10   5    3.69    1.54
  16  10  -4    8.32    1.89
 -16 -10   4    9.61    2.00
  16  10  -3   -0.55    1.27
 -16 -10   3   -2.71    2.08
  16  10  -2   53.95    3.61
 -16 -10   2   59.16    4.73
  16  10  -1   45.25    3.43
 -16 -10   1   41.20    4.07
  16  10   0  169.71   10.75
 -16 -10   0  156.60   10.03
  16  10   1   26.14    2.59
 -16 -10  -1   27.64    3.13
  16  10   2  134.31    7.29
 -16 -10  -2  126.21    8.16
  16  10   3    2.98    1.67
 -16 -10  -3    0.26    2.69
  16  10   4   21.14    3.23
 -16 -10  -4   22.57    2.90
  16  10   5    6.02    1.89
 -16 -10  -5    9.38    2.94
  16  10   6    1.06    1.24
 -16 -10  -6    3.19    2.39
  16  10   7   42.73    3.38
 -16 -10  -7   47.48    3.90
  16  12 -11    7.46    2.01
 -16 -12  11   15.01    5.65
  16  12 -10   57.48    3.41
 -16 -12  10   53.31    6.69
  16  12  -9   10.72    1.59
 -16 -12   9    3.96    3.66
  16  12  -8    0.41    1.35
 -16 -12   8   -3.11    2.82
  16  12  -7   28.52    2.56
 -16 -12   7   39.16    5.64
  16  12  -6   21.42    2.33
 -16 -12   6   23.70    2.65
  16  12  -5    0.82    1.54
 -16 -12   5    1.52    2.03
  16  12  -4   13.58    1.93
 -16 -12   4   13.24    2.42
  16  12  -3   22.83    2.31
 -16 -12   3   22.19    2.83
  16  12  -2   -0.01    1.67
 -16 -12   2   -0.29    1.66
  16  12  -1   46.08    3.29
 -16 -12   1   47.81    4.16
  16  12   0    5.59    2.61
 -16 -12   0    4.88    3.00
  16  12   1   65.60    4.27
 -16 -12  -1   66.96    5.16
  16  12   2    0.52    1.76
 -16 -12  -2    2.62    2.35
  16  12   3   53.23    3.76
 -16 -12  -3   41.00    3.90
  16  12   4   40.20    3.31
 -16 -12  -4   40.53    3.60
  16  12   5    4.25    1.81
 -16 -12  -5    0.70    1.54
  16  14  -5    6.04    2.03
 -16 -14   5    3.16    1.89
  16  14  -4    5.96    1.74
 -16 -14   4    6.67    1.96
  16  14  -3    9.07    1.62
 -16 -14   3   14.76    2.06
  16  14  -2    2.58    1.34
 -16 -14   2    3.97    2.63
  16  14  -1    2.04    1.50
 -16 -14   1   -2.86    2.47
  17   1 -17  103.19    7.06
 -17  -1  17  112.35    7.38
  17   1 -16   13.38    2.11
 -17  -1  16   11.10    1.93
  17   1 -15  149.39    9.25
 -17  -1  15  143.57    8.93
  17   1 -14   36.84    3.17
 -17  -1  14   32.40    2.95
  17   1 -13    6.92    1.95
 -17  -1  13    9.53    1.50
  17   1 -12   26.04    2.77
 -17  -1  12   20.29    2.48
  17   1 -11   57.96    4.13
 -17  -1  11   67.05    4.53
  17   1 -10    9.74    1.68
 -17  -1  10   13.37    1.77
  17   1  -9    1.89    1.45
 -17  -1   9   -0.92    1.38
  17   1  -8   26.73    2.63
 -17  -1   8   22.40    2.26
  17   1  -7   58.39    5.68
 -17  -1   7   58.06    4.20
  17   1  -6   26.01    2.31
 -17  -1   6   30.47    2.61
  17   1  -5  115.46    7.35
 -17  -1   5  116.70    7.36
  17   1  -4   32.99    2.92
 -17  -1   4   30.33    2.65
  17   1  -3    5.41    1.41
 -17  -1   3    3.91    1.35
  17   1  -2  190.28    9.35
 -17  -1   2  193.01   16.74
  17   1  -1  231.99   11.34
 -17  -1   1  224.49   13.39
  17   1   0  272.42   13.14
 -17  -1   0  281.76   13.64
  17   1   1  298.60   14.47
 -17  -1  -1  301.64   14.51
  17   1   2   58.39    3.54
 -17  -1  -2   57.29    3.44
  17   1   3   13.27    1.99
 -17  -1  -3    7.73    1.68
  17   1   4    3.98    1.39
 -17  -1  -4    3.50    1.33
  17   1   5   17.44    2.08
 -17  -1  -5   14.98    1.93
  17   1   6    1.94    1.47
 -17  -1  -6    4.48    1.59
  17   1   7   14.96    2.23
 -17  -1  -7   15.02    2.12
  17   1   8   50.60    3.59
 -17  -1  -8   57.43    3.79
  17   1   9    2.51    2.77
 -17  -1  -9    2.15    1.18
  17   1  10   16.86    2.12
 -17  -1 -10   16.57    2.30
  17   1  11   42.98    3.45
 -17  -1 -11   50.49    4.24
  17   3 -17    8.78    2.01
 -17  -3  17    4.58    1.56
  17   3 -16   61.30    4.37
 -17  -3  16   71.41    5.00
  17   3 -15   73.06    5.05
 -17  -3  15   80.11    5.35
  17   3 -14    2.50    1.56
 -17  -3  14    0.26    1.50
  17   3 -13  123.63    7.68
 -17  -3  13  118.25    7.41
  17   3 -12   45.32    3.56
 -17  -3  12   43.32    3.21
  17   3 -11  154.57    9.96
 -17  -3  11  147.27    8.97
  17   3 -10  129.58    8.27
 -17  -3  10  129.74    8.03
  17   3  -9   23.67    1.99
 -17  -3   9   20.09    2.03
  17   3  -8   -0.33    0.92
 -17  -3   8    1.74    1.07
  17   3  -7    4.91    1.29
 -17  -3   7    3.67    1.34
  17   3  -6  295.63   14.42
 -17  -3   6  305.98   17.87
  17   3  -5  108.53    5.67
 -17  -3   5  115.12    7.19
  17   3  -4   15.12    1.65
 -17  -3   4   12.38    1.89
  17   3  -3  193.13    9.45
 -17  -3   3  179.37   10.86
  17   3  -2   38.08    2.61
 -17  -3   2   38.57    3.24
  17   3  -1    3.32    1.22
 -17  -3   1    3.44    2.23
  17   3   0  124.50    6.41
 -17  -3   0  118.01    7.38
  17   3   1    0.68    1.10
 -17  -3  -1   -0.41    1.17
  17   3   2   72.47    4.18
 -17  -3  -2   75.19    4.34
  17   3   3   80.75    4.58
 -17  -3  -3   84.16    5.80
  17   3   4    5.44    1.61
 -17  -3  -4    3.48    1.68
  17   3   5  191.83    9.52
 -17  -3  -5  185.94    9.32
  17   3   6   16.88    2.18
 -17  -3  -6   16.27    1.95
  17   3   7  150.51    7.77
 -17  -3  -7  143.44    6.44
  17   3   8    6.40    1.66
 -17  -3  -8    3.84    0.95
  17   3   9   14.22    2.08
 -17  -3  -9   15.36    2.04
  17   3  10    9.45    2.12
 -17  -3 -10   11.96    1.74
  17   3  11    3.37    2.38
 -17  -3 -11   -1.20    1.10
  17   5 -16    4.12    1.31
 -17  -5  16    3.28    0.91
  17   5 -15    2.53    1.23
 -17  -5  15    3.79    1.67
  17   5 -14   44.59    2.78
 -17  -5  14   45.25    3.47
  17   5 -13   18.24    1.66
 -17  -5  13   18.09    1.96
  17   5 -12   99.62    5.37
 -17  -5  12  104.97    6.78
  17   5 -11    0.65    0.97
 -17  -5  11   -2.58    1.53
  17   5 -10  163.06    8.16
 -17  -5  10  165.72   10.15
  17   5  -9    0.92    1.17
 -17  -5   9    1.36    1.68
  17   5  -8    0.66    1.10
 -17  -5   8    0.14    1.10
  17   5  -7    1.92    1.15
 -17  -5   7    1.62    1.52
  17   5  -6  133.00    6.86
 -17  -5   6  144.61    8.89
  17   5  -5    0.57    1.21
 -17  -5   5    0.35    1.15
  17   5  -4    9.38    1.84
 -17  -5   4    9.87    1.66
  17   5  -3    8.88    1.56
 -17  -5   3    5.92    1.67
  17   5  -2   44.64    3.04
 -17  -5   2   36.83    3.24
  17   5  -1    0.33    1.47
 -17  -5   1    1.23    1.49
  17   5   0    3.55    1.64
 -17  -5   0    1.72    1.64
  17   5   1    3.89    1.62
 -17  -5  -1    3.08    1.33
  17   5   2   29.02    2.45
 -17  -5  -2   32.02    2.50
  17   5   3    2.13    1.62
 -17  -5  -3    5.77    1.75
  17   5   4  205.02   10.23
 -17  -5  -4  213.27    9.16
  17   5   5   15.34    1.94
 -17  -5  -5   13.53    1.62
  17   5   6  333.21   16.20
 -17  -5  -6  345.94   16.65
  17   5   7    6.90    1.83
 -17  -5  -7    8.65    1.96
  17   5   8   98.06    5.46
 -17  -5  -8  102.72    5.68
  17   5   9    6.70    1.67
 -17  -5  -9    6.77    1.73
  17   5  10    3.02    1.37
 -17  -5 -10    5.40    2.22
  17   7 -15   15.11    1.80
 -17  -7  15   12.58    2.05
  17   7 -14   -0.10    0.82
 -17  -7  14    1.10    1.20
  17   7 -13   58.36    3.42
 -17  -7  13   56.73    4.07
  17   7 -12   24.10    1.92
 -17  -7  12   23.87    2.22
  17   7 -11   34.89    2.43
 -17  -7  11   34.53    2.99
  17   7 -10    6.34    1.26
 -17  -7  10    5.82    1.72
  17   7  -9    6.69    1.22
 -17  -7   9    4.13    1.84
  17   7  -8    3.76    1.27
 -17  -7   8    3.58    1.34
  17   7  -7    2.04    1.02
 -17  -7   7    4.16    1.44
  17   7  -6   13.01    1.56
 -17  -7   6   11.50    2.02
  17   7  -5    0.40    1.28
 -17  -7   5    2.58    1.49
  17   7  -4   58.25    3.61
 -17  -7   4   60.36    4.46
  17   7  -3   20.27    2.07
 -17  -7   3   18.64    2.26
  17   7  -2   15.09    1.91
 -17  -7   2   14.17    1.77
  17   7  -1    4.22    1.62
 -17  -7   1    3.53    1.47
  17   7   0  241.07   11.81
 -17  -7   0  239.35   11.75
  17   7   1    1.82    1.55
 -17  -7  -1    0.40    1.39
  17   7   2   45.47    3.35
 -17  -7  -2   50.87    4.25
  17   7   3  208.66   10.41
 -17  -7  -3  200.07   12.19
  17   7   4    0.49    1.60
 -17  -7  -4   -1.27    1.73
  17   7   5   98.46    5.53
 -17  -7  -5  106.82    7.45
  17   7   6    6.22    1.64
 -17  -7  -6    1.02    1.45
  17   7   7   32.51    2.63
 -17  -7  -7   30.95    2.80
  17   7   8    0.41    1.98
 -17  -7  -8    1.68    1.77
  17   7   9   54.54    3.80
 -17  -7  -9   61.28    3.91
  17   9 -14    5.95    1.11
 -17  -9  14    1.94    3.96
  17   9 -13   -0.85    1.01
 -17  -9  13   -1.49    2.96
  17   9 -12   -1.68    1.61
 -17  -9  12    4.10    2.87
  17   9 -11   32.63    2.50
 -17  -9  11   31.62    4.68
  17   9 -10   10.85    1.91
 -17  -9  10   13.38    4.64
  17   9  -9    3.77    1.25
 -17  -9   9    0.99    3.10
  17   9  -8    0.25    1.04
 -17  -9   8   -5.75    3.11
  17   9  -7   43.96    2.85
 -17  -9   7   43.37    5.26
  17   9  -6   -0.26    1.24
 -17  -9   6    0.19    2.21
  17   9  -5   40.64    2.80
 -17  -9   5   49.99    5.90
  17   9  -4   31.30    2.60
 -17  -9   4   33.52    3.15
  17   9  -3    2.56    1.41
 -17  -9   3    8.62    2.59
  17   9  -2   19.22    2.22
 -17  -9   2   18.15    2.88
  17   9  -1   22.81    2.44
 -17  -9   1   32.43    3.45
  17   9   0  243.43   12.16
 -17  -9   0  243.22   14.64
  17   9   1  113.63    6.22
 -17  -9  -1  124.59    8.11
  17   9   2   76.80    4.72
 -17  -9  -2   80.03    5.90
  17   9   3   36.34    2.85
 -17  -9  -3   34.49    3.35
  17   9   4    7.89    2.11
 -17  -9  -4    5.74    1.92
  17   9   5   10.76    2.41
 -17  -9  -5   11.67    2.74
  17   9   6   -2.25    2.01
 -17  -9  -6    0.49    1.98
  17   9   7    1.63    1.80
 -17  -9  -7   -0.18    1.47
  17   9   8    1.09    1.53
 -17  -9  -8   -0.03    1.74
  17  11 -12   28.01    3.33
 -17 -11  12   32.55    5.30
  17  11 -11   15.53    2.38
 -17 -11  11    4.44    2.46
  17  11 -10    1.72    1.37
 -17 -11  10   -0.57    1.51
  17  11  -9    1.14    1.47
 -17 -11   9    2.63    3.26
  17  11  -8    2.12    1.48
 -17 -11   8   -0.84    2.67
  17  11  -7   18.11    1.93
 -17 -11   7   18.79    4.09
  17  11  -6    4.10    1.56
 -17 -11   6    0.59    2.79
  17  11  -5    3.11    1.48
 -17 -11   5    4.51    1.85
  17  11  -4   14.84    2.09
 -17 -11   4   16.60    2.58
  17  11  -3   33.96    2.78
 -17 -11   3   42.53    3.77
  17  11  -2   25.30    2.70
 -17 -11   2   27.20    3.22
  17  11  -1  120.33    6.82
 -17 -11   1  120.12    7.91
  17  11   0   62.03    3.98
 -17 -11   0   60.31    4.65
  17  11   1  109.60    6.31
 -17 -11  -1  107.45    7.21
  17  11   2   43.66    3.23
 -17 -11  -2   45.36    4.10
  17  11   3   13.72    2.05
 -17 -11  -3   17.73    2.77
  17  11   4   66.54    5.68
 -17 -11  -4   61.39    4.86
  17  11   5   29.55    2.88
 -17 -11  -5   41.38    4.29
  17  13  -8   -2.07    1.77
  17  13  -7   13.91    2.23
 -17 -13   7   11.72    4.94
  17  13  -6    1.90    1.24
 -17 -13   6   -0.53    1.86
  17  13  -5  100.81    5.62
 -17 -13   5  101.70    6.80
  17  13  -4   -1.00    1.58
 -17 -13   4   -1.54    2.33
  17  13  -3   46.43    3.26
 -17 -13   3   38.56    3.99
  17  13  -2   -1.40    1.80
 -17 -13   2    0.51    2.05
  17  13  -1   15.98    3.10
 -17 -13   1   10.23    2.30
  17  13   0   13.01    2.25
 -17 -13   0   11.44    2.30
  17  13   1    7.16    2.03
 -17 -13  -1    1.15    2.27
  18   0 -17    0.34    1.48
  18   0 -16  435.36   25.26
  18   0 -15   -3.41    2.17
  18   0 -14   29.56    2.59
  18   0 -13    2.67    1.61
  18   0 -12  131.14    8.17
  18   0 -11    1.82    2.56
  18   0 -10   72.47    4.95
  18   0  -9    4.85    1.52
  18   0  -8    6.04    1.49
  18   0  -7   -1.42    1.12
  18   0  -6    2.95    1.38
  18   0  -5    1.45    1.35
  18   0  -4   29.19    3.01
  18   0  -3    0.43    1.52
  18   0  -2  115.15    6.01
  18   0  -1   -0.19    1.39
  18   0   0  722.77   34.05
  18   0   1    0.39    1.45
  18   0   2   98.59    5.25
  18   0   3    0.17    1.23
  18   0   4    3.16    1.35
  18   0   5    0.03    1.45
  18   0   6   22.54    2.33
  18   0   7   -1.93    1.61
  18   0   8    0.26    1.83
  18   0   9    0.21    1.61
  18   0  10   45.85    3.60
  18   0  11   -0.42    1.62
  18   2 -17  117.95    7.64
 -18  -2  17  106.38    6.84
  18   2 -16   14.44    2.51
 -18  -2  16    7.74    1.68
  18   2 -15   17.10    2.66
 -18  -2  15   18.03    2.22
  18   2 -14   37.61    3.49
 -18  -2  14   32.94    2.95
  18   2 -13   86.34    5.80
 -18  -2  13   79.44    5.26
  18   2 -12   53.16    4.12
 -18  -2  12   46.11    3.60
  18   2 -11   11.46    2.18
 -18  -2  11   10.16    1.71
  18   2 -10   21.76    2.35
 -18  -2  10   24.75    2.40
  18   2  -9   46.81    3.90
 -18  -2   9   39.37    3.16
  18   2  -8   38.93    3.27
 -18  -2   8   39.00    3.23
  18   2  -7   24.32    2.46
 -18  -2   7   19.90    2.18
  18   2  -6  153.73    9.48
 -18  -2   6  160.35    9.82
  18   2  -5    5.28    1.29
 -18  -2   5    3.00    1.66
  18   2  -4  192.61    9.53
 -18  -2   4  184.98   11.12
  18   2  -3   56.56    3.48
 -18  -2   3   51.76    3.82
  18   2  -2    7.17    1.39
 -18  -2   2    9.23    1.66
  18   2  -1  136.19    6.93
 -18  -2   1  124.52    7.76
  18   2   0   47.49    3.07
 -18  -2   0   46.47    4.18
  18   2   1  216.51   10.68
 -18  -2  -1  214.87   10.66
  18   2   2   13.13    1.61
 -18  -2  -2   12.19    1.65
  18   2   3  132.17    6.95
 -18  -2  -3  139.02    7.19
  18   2   4    4.55    1.52
 -18  -2  -4    4.30    1.51
  18   2   5   70.17    4.10
 -18  -2  -5   64.48    3.89
  18   2   6   37.62    2.89
 -18  -2  -6   43.23    3.15
  18   2   7    3.48    1.66
 -18  -2  -7    2.11    1.43
  18   2   8   46.48    3.64
 -18  -2  -8   46.72    3.36
  18   2   9    0.59    1.65
 -18  -2  -9   -0.26    1.55
  18   2  10    5.62    2.29
 -18  -2 -10    3.01    2.03
  18   4 -16    8.01    1.47
 -18  -4  16    6.82    1.79
  18   4 -15   17.57    1.66
 -18  -4  15   16.11    1.95
  18   4 -14   12.83    1.60
 -18  -4  14   12.10    1.66
  18   4 -13   29.75    2.29
 -18  -4  13   29.33    2.52
  18   4 -12   20.20    1.75
 -18  -4  12   22.01    2.30
  18   4 -11  247.12   12.17
 -18  -4  11  232.83   14.03
  18   4 -10   70.57    3.90
 -18  -4  10   76.37    5.18
  18   4  -9   18.87    1.93
 -18  -4   9   21.46    2.24
  18   4  -8   -0.09    1.11
 -18  -4   8   -1.85    1.77
  18   4  -7  169.00    8.40
 -18  -4   7  181.71   11.06
  18   4  -6   72.69    4.04
 -18  -4   6   72.11    4.87
  18   4  -5  246.27   11.95
 -18  -4   5  241.39   14.31
  18   4  -4   77.39    4.38
 -18  -4   4   73.40    4.97
  18   4  -3   10.55    1.66
 -18  -4   3   13.18    1.92
  18   4  -2    3.38    1.51
 -18  -4   2    1.16    1.49
  18   4  -1    0.51    1.30
 -18  -4   1    2.24    1.53
  18   4   0   19.77    1.91
 -18  -4   0   18.71    2.11
  18   4   1    5.50    1.39
 -18  -4  -1    5.25    1.64
  18   4   2   84.33    4.75
 -18  -4  -2   86.05    5.76
  18   4   3   19.89    2.12
 -18  -4  -3   16.59    2.37
  18   4   4   97.91    5.56
 -18  -4  -4   91.93    5.10
  18   4   5  146.01    7.61
 -18  -4  -5  147.28    6.62
  18   4   6  157.05    8.10
 -18  -4  -6  155.75    7.06
  18   4   7   62.26    4.03
 -18  -4  -7   59.27    3.27
  18   4   8   34.82    2.95
 -18  -4  -8   35.64    2.93
  18   4   9    0.09    2.41
 -18  -4  -9   -0.15    1.92
  18   4  10    4.84    2.21
 -18  -4 -10    4.82    2.66
  18   6 -16   16.02    4.85
  18   6 -15   30.62    2.31
 -18  -6  15   26.83    3.20
  18   6 -14   13.82    1.56
 -18  -6  14   14.69    1.98
  18   6 -13   33.15    2.49
 -18  -6  13   27.85    2.61
  18   6 -12   11.99    1.45
 -18  -6  12    9.98    1.66
  18   6 -11   90.30    4.84
 -18  -6  11   88.60    5.83
  18   6 -10    4.23    1.32
 -18  -6  10    5.20    1.72
  18   6  -9   -1.35    1.46
 -18  -6   9    0.75    1.39
  18   6  -8    3.03    1.23
 -18  -6   8    4.42    1.56
  18   6  -7   35.58    2.53
 -18  -6   7   37.04    3.37
  18   6  -6    3.54    1.33
 -18  -6   6    2.14    1.50
  18   6  -5  134.17    7.02
 -18  -6   5  134.28    8.53
  18   6  -4   95.98    5.27
 -18  -6   4   98.17    6.54
  18   6  -3   20.70    1.99
 -18  -6   3   21.25    2.32
  18   6  -2   45.32    3.13
 -18  -6   2   39.35    3.36
  18   6  -1    0.34    1.62
 -18  -6   1    3.00    1.59
  18   6   0   28.09    2.89
 -18  -6   0   21.78    2.15
  18   6   1   31.72    2.66
 -18  -6  -1   31.70    2.76
  18   6   2  208.19   10.43
 -18  -6  -2  199.31    9.94
  18   6   3   16.33    2.11
 -18  -6  -3   15.77    1.90
  18   6   4   86.96    4.98
 -18  -6  -4   76.44    4.52
  18   6   5  226.52   11.38
 -18  -6  -5  240.26   11.89
  18   6   6    9.10    1.79
 -18  -6  -6    8.36    1.83
  18   6   7   85.67    5.01
 -18  -6  -7   83.63    4.86
  18   6   8   32.62    2.73
 -18  -6  -8   38.53    2.96
  18   6   9    2.16    1.81
 -18  -6  -9    1.53    1.75
  18   8 -14    2.37    1.22
 -18  -8  14   -3.66    2.93
  18   8 -13    4.03    1.68
 -18  -8  13    2.15    1.47
  18   8 -12   36.60    2.66
 -18  -8  12   42.05    3.50
  18   8 -11   33.55    2.66
 -18  -8  11   30.22    2.93
  18   8 -10   44.71    2.76
 -18  -8  10   48.06    4.24
  18   8  -9    0.49    1.30
 -18  -8   9    0.79    1.86
  18   8  -8    7.64    1.40
 -18  -8   8    8.56    1.96
  18   8  -7   24.03    2.09
 -18  -8   7   21.11    2.60
  18   8  -6  101.58    5.45
 -18  -8   6   91.10    6.18
  18   8  -5   47.81    3.12
 -18  -8   5   43.83    3.51
  18   8  -4  168.70    8.62
 -18  -8   4  148.53    9.45
  18   8  -3   23.66    2.54
 -18  -8   3   20.81    2.51
  18   8  -2   21.75    3.16
 -18  -8   2   19.00    2.22
  18   8  -1  322.31   15.65
 -18  -8   1  343.00   16.53
  18   8   0   81.91    4.79
 -18  -8   0   75.20    5.31
  18   8   1  225.82   11.20
 -18  -8  -1  215.66   13.13
  18   8   2    2.80    1.79
 -18  -8  -2    1.74    2.11
  18   8   3   30.07    2.71
 -18  -8  -3   27.51    3.03
  18   8   4   15.08    2.50
 -18  -8  -4   14.94    2.79
  18   8   5    6.37    2.08
 -18  -8  -5    4.67    2.86
  18   8   6    1.83    1.95
 -18  -8  -6    0.62    2.34
  18   8   7    0.56    1.69
 -18  -8  -7    4.69    1.71
  18   8   8    8.15    2.15
 -18  -8  -8    8.02    1.85
  18  10 -12   11.52    1.48
 -18 -10  12    6.45    2.96
  18  10 -11    0.22    1.33
 -18 -10  11    2.86    2.75
  18  10 -10    7.20    1.39
 -18 -10  10    3.11    2.97
  18  10  -9    3.66    1.73
 -18 -10   9    2.54    3.52
  18  10  -8    1.39    1.23
 -18 -10   8    2.83    3.13
  18  10  -7    8.16    1.73
 -18 -10   7    3.63    3.98
  18  10  -6    4.04    1.70
 -18 -10   6   -0.53    2.65
  18  10  -5    5.36    1.83
 -18 -10   5    1.61    2.88
  18  10  -4    4.34    1.86
 -18 -10   4    0.35    1.81
  18  10  -3   10.84    2.25
 -18 -10   3    9.78    2.52
  18  10  -2   91.90    5.31
 -18 -10   2   99.30    6.96
  18  10  -1   16.01    2.37
 -18 -10   1   19.99    2.80
  18  10   0  204.90   10.40
 -18 -10   0  222.62   13.74
  18  10   1   13.96    2.10
 -18 -10  -1    9.74    2.62
  18  10   2  183.85    9.49
 -18 -10  -2  175.64   11.03
  18  10   3   17.03    2.67
 -18 -10  -3   11.75    3.11
  18  10   4    7.31    2.01
 -18 -10  -4    9.27    2.57
  18  10   5   28.03    2.58
 -18 -10  -5   16.34    3.30
  18  10   6   11.03    2.21
 -18 -10  -6    2.86    3.62
  18  12  -9    3.56    1.68
 -18 -12   9    7.71    5.08
  18  12  -8    3.89    1.96
 -18 -12   8   -0.55    5.72
  18  12  -7    0.50    1.37
 -18 -12   7   -0.85    4.53
  18  12  -6   79.59    4.72
 -18 -12   6   96.76    9.55
  18  12  -5    1.73    1.75
 -18 -12   5    1.91    1.92
  18  12  -4   95.22    5.53
 -18 -12   4   92.44    6.37
  18  12  -3   63.11    4.23
 -18 -12   3   54.58    4.53
  18  12  -2   -0.70    1.78
 -18 -12   2   -0.75    2.14
  18  12  -1   87.78    5.14
 -18 -12   1   85.41    6.08
  18  12   0   14.48    2.34
 -18 -12   0   21.77    2.87
  18  12   1   42.77    3.30
 -18 -12  -1   41.89    3.78
  18  12   2    4.19    2.48
 -18 -12  -2    2.89    2.20
  18  12   3    8.70    2.43
 -18 -12  -3    6.49    2.34
  19   1 -17   55.48    4.28
 -19  -1  17   56.06    4.34
  19   1 -16   39.36    3.45
 -19  -1  16   33.67    3.13
  19   1 -15  114.40    7.47
 -19  -1  15   99.04    6.64
  19   1 -14   19.22    2.61
 -19  -1  14   19.43    2.46
  19   1 -13   15.83    2.20
 -19  -1  13   17.79    2.23
  19   1 -12    9.39    1.93
 -19  -1  12    8.01    2.22
  19   1 -11   70.04    4.90
 -19  -1  11   74.87    5.26
  19   1 -10  115.21    7.33
 -19  -1  10  116.76    7.54
  19   1  -9    0.80    1.39
 -19  -1   9    0.75    2.13
  19   1  -8   48.35    3.74
 -19  -1   8   44.43    5.57
  19   1  -7    8.37    2.60
 -19  -1   7   13.23    2.16
  19   1  -6   49.21    3.65
 -19  -1   6   47.59    3.52
  19   1  -5   20.14    2.50
 -19  -1   5   16.47    2.29
  19   1  -4   90.56    5.06
 -19  -1   4   92.05    6.13
  19   1  -3    0.27    1.31
 -19  -1   3   -1.02    1.25
  19   1  -2   89.30    4.88
 -19  -1   2   81.62    5.70
  19   1  -1  239.89   11.74
 -19  -1   1  253.51   12.43
  19   1   0   59.82    3.70
 -19  -1   0   61.91    3.85
  19   1   1  176.24    8.87
 -19  -1  -1  180.57    9.08
  19   1   2   13.41    2.00
 -19  -1  -2   13.14    1.94
  19   1   3    1.05    1.37
 -19  -1  -3   -0.05    1.42
  19   1   4  132.15    7.02
 -19  -1  -4  129.07    6.78
  19   1   5   11.56    2.07
 -19  -1  -5    7.32    1.82
  19   1   6    1.19    1.70
 -19  -1  -6    1.42    1.55
  19   1   7   10.45    3.06
 -19  -1  -7   14.86    2.56
  19   1   8   -0.51    1.70
 -19  -1  -8    3.19    1.67
  19   1   9    3.25    2.32
 -19  -1  -9    2.16    2.35
  19   1  10   15.25    1.98
 -19  -1 -10   11.90    3.52
  19   3 -16    6.19    2.09
 -19  -3  16   10.59    2.09
  19   3 -15    6.36    2.26
 -19  -3  15   -2.53    1.56
  19   3 -14    5.24    2.15
 -19  -3  14    6.96    1.71
  19   3 -13   25.41    2.81
 -19  -3  13   19.08    2.04
  19   3 -12    9.99    1.78
 -19  -3  12   12.92    2.03
  19   3 -11  142.53    9.01
 -19  -3  11  125.92    7.83
  19   3 -10   65.39    3.89
 -19  -3  10   54.04    4.17
  19   3  -9    5.62    1.25
 -19  -3   9    9.03    1.62
  19   3  -8   18.93    1.82
 -19  -3   8   26.32    2.48
  19   3  -7  188.51    9.51
 -19  -3   7  176.98   10.77
  19   3  -6  167.35    8.38
 -19  -3   6  164.18   10.08
  19   3  -5  283.72   13.65
 -19  -3   5  282.48   16.84
  19   3  -4    7.01    1.56
 -19  -3   4    6.41    1.88
  19   3  -3  120.83    6.36
 -19  -3   3  112.26    7.30
  19   3  -2   25.97    2.35
 -19  -3   2   26.82    2.56
  19   3  -1    2.56    1.42
 -19  -3   1    2.51    1.56
  19   3   0   52.71    4.02
 -19  -3   0   49.88    3.78
  19   3   1    3.82    1.41
 -19  -3  -1    2.01    1.56
  19   3   2   37.31    2.70
 -19  -3  -2   42.44    3.04
  19   3   3   45.17    3.34
 -19  -3  -3   36.89    2.83
  19   3   4   16.14    2.06
 -19  -3  -4   17.63    2.33
  19   3   5   71.08    4.32
 -19  -3  -5   76.88    4.54
  19   3   6   54.20    3.68
 -19  -3  -6   46.48    3.39
  19   3   7   88.03    5.13
 -19  -3  -7   91.67    5.32
  19   3   8    8.62    1.96
 -19  -3  -8    6.07    1.59
  19   3   9    6.88    1.80
 -19  -3  -9    6.88    2.34
  19   3  10    3.65    1.61
 -19  -3 -10    3.17    2.25
  19   5 -16    0.02    1.09
  19   5 -15   -0.57    1.26
 -19  -5  15   -0.14    1.47
  19   5 -14    1.32    1.37
 -19  -5  14    1.29    1.19
  19   5 -13    9.14    1.68
 -19  -5  13    4.50    1.49
  19   5 -12   55.99    3.32
 -19  -5  12   54.04    4.03
  19   5 -11    6.68    1.45
 -19  -5  11    8.05    2.04
  19   5 -10   47.81    3.03
 -19  -5  10   40.78    3.55
  19   5  -9    6.88    1.59
 -19  -5   9    5.98    1.75
  19   5  -8    0.90    1.50
 -19  -5   8   -0.20    1.63
  19   5  -7    4.62    1.50
 -19  -5   7    4.95    1.91
  19   5  -6  157.80    9.68
 -19  -5   6  170.13   10.60
  19   5  -5    1.24    1.40
 -19  -5   5   -1.69    1.43
  19   5  -4  187.49    9.41
 -19  -5   4  179.09   10.94
  19   5  -3   24.76    2.33
 -19  -5   3   29.88    3.02
  19   5  -2   45.27    3.14
 -19  -5   2   51.91    4.34
  19   5  -1    1.58    1.43
 -19  -5   1    2.42    1.84
  19   5   0   11.01    2.25
 -19  -5   0   16.44    2.36
  19   5   1   11.37    2.21
 -19  -5  -1   11.79    2.26
  19   5   2   30.42    2.61
 -19  -5  -2   28.14    3.29
  19   5   3    3.54    1.79
 -19  -5  -3   -0.31    1.71
  19   5   4  180.56    9.22
 -19  -5  -4  175.49    7.71
  19   5   5    0.70    1.47
 -19  -5  -5    1.50    1.30
  19   5   6  236.51   11.96
 -19  -5  -6  232.16   10.08
  19   5   7    1.89    1.78
 -19  -5  -7    0.63    1.55
  19   5   8    9.42    2.29
 -19  -5  -8    7.16    1.89
  19   5   9    6.48    2.07
 -19  -5  -9    5.53    1.80
  19   7 -15    0.61    1.61
 -19  -7  15    3.74    1.85
  19   7 -14    0.11    0.64
 -19  -7  14   -1.84    1.65
  19   7 -13   25.19    2.27
 -19  -7  13   26.15    2.71
  19   7 -12   52.73    3.24
 -19  -7  12   49.15    3.75
  19   7 -11    8.44    1.82
 -19  -7  11   10.95    2.28
  19   7 -10   57.39    3.64
 -19  -7  10   48.15    3.83
  19   7  -9   -2.54    1.54
 -19  -7   9   -0.90    1.43
  19   7  -8   30.85    2.54
 -19  -7   8   27.84    2.79
  19   7  -7   47.49    3.01
 -19  -7   7   39.72    4.81
  19   7  -6   83.09    4.86
 -19  -7   6   75.92    5.41
  19   7  -5   85.06    4.81
 -19  -7   5   78.84    5.43
  19   7  -4    2.14    1.68
 -19  -7   4    4.11    1.72
  19   7  -3  188.35    9.59
 -19  -7   3  199.56   12.17
  19   7  -2   48.19    3.44
 -19  -7   2   45.09    3.87
  19   7  -1   72.82    4.56
 -19  -7   1   63.51    4.75
  19   7   0  186.26    9.39
 -19  -7   0  189.80    9.56
  19   7   1   66.96    4.28
 -19  -7  -1   57.29    3.64
  19   7   2   57.53    3.97
 -19  -7  -2   63.57    4.01
  19   7   3  123.88    6.72
 -19  -7  -3  120.71    8.06
  19   7   4    2.63    2.04
 -19  -7  -4    3.39    1.91
  19   7   5    1.19    1.87
 -19  -7  -5    3.88    1.98
  19   7   6   16.21    2.21
 -19  -7  -6   21.94    2.58
  19   7   7    6.35    1.71
 -19  -7  -7    5.96    1.82
  19   7   8    9.98    2.08
 -19  -7  -8   11.08    2.04
  19   9 -13   11.94    1.67
 -19  -9  13    7.69    3.21
  19   9 -12   10.63    1.77
 -19  -9  12    4.73    4.11
  19   9 -11   26.72    2.34
 -19  -9  11   25.13    4.81
  19   9 -10   20.57    2.18
 -19  -9  10   12.19    3.10
  19   9  -9    1.81    1.45
 -19  -9   9    2.44    1.54
  19   9  -8   26.49    2.41
 -19  -9   8   26.77    2.63
  19   9  -7    0.37    1.65
 -19  -9   7    2.77    1.61
  19   9  -6    1.75    1.45
 -19  -9   6    2.56    1.63
  19   9  -5   -1.74    1.71
 -19  -9   5    1.88    1.65
  19   9  -4    2.60    2.33
 -19  -9   4    1.50    4.31
  19   9  -3    9.04    2.00
 -19  -9   3    9.30    5.26
  19   9  -2   69.35    4.30
 -19  -9   2   73.87    5.80
  19   9  -1  110.40    6.00
 -19  -9   1  113.75    7.66
  19   9   0  147.84    7.72
 -19  -9   0  141.44    9.04
  19   9   1  232.36   11.58
 -19  -9  -1  227.88   13.84
  19   9   2   46.39    3.65
 -19  -9  -2   41.42    3.90
  19   9   3   22.14    2.73
 -19  -9  -3   19.70    2.82
  19   9   4   -0.39    1.75
 -19  -9  -4    4.42    2.28
  19   9   5    4.84    2.17
 -19  -9  -5    3.90    3.76
  19   9   6   -1.30    2.04
 -19  -9  -6    0.32    1.90
  19  11 -10   27.21    2.24
  19  11  -9   10.73    1.89
 -19 -11   9   10.08    4.92
  19  11  -8   11.87    1.85
  19  11  -7    9.26    2.07
 -19 -11   7   11.86    5.33
  19  11  -6   13.82    2.02
 -19 -11   6   10.69    5.77
  19  11  -5   15.77    2.16
 -19 -11   5   14.38    4.21
  19  11  -4   76.45    4.82
 -19 -11   4   71.64    5.28
  19  11  -3   16.65    2.66
 -19 -11   3   16.47    2.75
  19  11  -2   21.07    2.77
 -19 -11   2   17.67    2.75
  19  11  -1   31.79    3.55
 -19 -11   1   32.48    3.58
  19  11   0   32.57    2.83
 -19 -11   0   34.09    3.68
  19  11   1   51.71    4.11
 -19 -11  -1   49.56    4.32
  19  11   2   35.04    3.01
 -19 -11  -2   40.05    3.81
  19  11   3    1.41    1.74
 -19 -11  -3    2.36    2.22
  20   0 -16  306.07   18.39
  20   0 -15    0.71    1.74
  20   0 -14    0.25    1.70
  20   0 -13    1.08    2.09
  20   0 -12  319.21   18.86
  20   0 -11    1.41    1.90
  20   0 -10  179.07   10.90
  20   0  -9   -0.64    1.56
  20   0  -8   29.57    2.75
  20   0  -7    2.76    1.90
  20   0  -6   64.52    4.55
  20   0  -5   -2.14    1.34
  20   0  -4    5.13    1.83
  20   0  -3   -0.27    1.29
  20   0  -2  192.07    9.57
  20   0  -1   -0.09    1.36
  20   0   0  312.59   15.23
  20   0   1    0.29    1.32
  20   0   2  296.33   14.62
  20   0   3   -0.38    1.66
  20   0   4   13.46    2.27
  20   0   5    2.90    1.81
  20   0   6   36.42    3.67
  20   0   7    0.66    1.63
  20   0   8    9.13    2.43
  20   0   9    2.18    1.91
  20   2 -16   21.46    2.43
 -20  -2  16   16.42    2.18
  20   2 -15    7.57    2.33
 -20  -2  15    5.28    1.77
  20   2 -14   -0.38    1.88
 -20  -2  14   -0.36    1.43
  20   2 -13    1.84    1.47
 -20  -2  13    0.23    1.82
  20   2 -12   10.08    2.25
 -20  -2  12   16.10    2.23
  20   2 -11  105.83    6.97
 -20  -2  11   96.86    6.49
  20   2 -10    6.42    1.76
 -20  -2  10    3.47    1.75
  20   2  -9  165.12   10.13
 -20  -2   9  158.55    9.97
  20   2  -8   56.94    4.47
 -20  -2   8   57.20    4.29
  20   2  -7    6.56    1.44
 -20  -2   7    2.80    1.78
  20   2  -6  111.52    5.94
 -20  -2   6  115.76    7.42
  20   2  -5    0.47    1.28
 -20  -2   5   -1.33    1.49
  20   2  -4  135.14    6.97
 -20  -2   4  128.52    8.33
  20   2  -3   74.74    5.28
 -20  -2   3   65.38    4.80
  20   2  -2    3.50    1.67
 -20  -2   2    1.91    1.54
  20   2  -1  111.68    5.92
 -20  -2   1  105.74    6.83
  20   2   0   61.29    3.71
 -20  -2   0   63.82    3.95
  20   2   1  122.40    6.52
 -20  -2  -1  119.78    6.46
  20   2   2    4.48    1.51
 -20  -2  -2   -0.74    1.48
  20   2   3   25.29    2.45
 -20  -2  -3   28.05    2.69
  20   2   4   75.66    4.42
 -20  -2  -4   73.05    4.37
  20   2   5    1.71    1.69
 -20  -2  -5   -0.29    1.60
  20   2   6   44.04    3.75
 -20  -2  -6   40.62    3.47
  20   2   7   13.81    2.15
 -20  -2  -7   15.57    2.21
  20   2   8   54.30    4.03
 -20  -2  -8   48.66    3.45
  20   2   9    1.54    1.75
 -20  -2  -9   -0.75    1.91
  20   4 -16    2.58    1.23
 -20  -4  16    7.25    2.03
  20   4 -15   25.10    2.18
 -20  -4  15   24.18    2.75
  20   4 -14    1.38    1.31
 -20  -4  14   -1.02    1.67
  20   4 -13    2.95    1.78
 -20  -4  13    4.80    1.55
  20   4 -12    4.71    1.80
 -20  -4  12    4.43    1.46
  20   4 -11   63.50    3.73
 -20  -4  11   62.33    4.57
  20   4 -10   13.03    1.95
 -20  -4  10   24.23    2.89
  20   4  -9   -0.01    1.21
 -20  -4   9   -0.58    1.81
  20   4  -8    6.92    1.55
 -20  -4   8    1.81    1.40
  20   4  -7   82.26    4.77
 -20  -4   7   86.35    5.85
  20   4  -6  184.78    9.21
 -20  -4   6  171.24   10.62
  20   4  -5  171.86    8.70
 -20  -4   5  158.70    9.81
  20   4  -4   96.28    5.30
 -20  -4   4   99.52    6.61
  20   4  -3   23.15    2.14
 -20  -4   3   24.05    2.62
  20   4  -2   42.43    3.13
 -20  -4   2   31.85    2.82
  20   4  -1    1.18    1.63
 -20  -4   1   -3.03    1.61
  20   4   0    6.19    1.59
 -20  -4   0   10.18    2.31
  20   4   1    7.42    2.44
 -20  -4  -1    4.84    1.96
  20   4   2   17.01    2.03
 -20  -4  -2   19.99    2.21
  20   4   3    1.82    2.04
 -20  -4  -3    3.38    1.93
  20   4   4    5.80    1.60
 -20  -4  -4    4.43    1.49
  20   4   5   73.80    4.53
 -20  -4  -5   68.34    4.50
  20   4   6    4.38    2.10
 -20  -4  -6    3.22    1.90
  20   4   7   76.96    4.81
 -20  -4  -7   85.55    5.22
  20   4   8    0.83    1.39
 -20  -4  -8    1.58    2.51
  20   6 -15    3.66    1.67
 -20  -6  15    5.07    1.71
  20   6 -14    0.41    0.81
 -20  -6  14    0.91    1.21
  20   6 -13   19.59    1.91
 -20  -6  13   17.59    2.13
  20   6 -12    6.20    1.38
 -20  -6  12    5.15    1.59
  20   6 -11   65.99    3.90
 -20  -6  11   74.07    5.08
  20   6 -10   -1.52    1.40
 -20  -6  10    0.65    1.42
  20   6  -9    2.07    1.56
 -20  -6   9    0.25    1.88
  20   6  -8    7.75    2.25
 -20  -6   8    6.26    1.91
  20   6  -7   93.34    5.23
 -20  -6   7   93.37    6.23
  20   6  -6   17.62    2.24
 -20  -6   6   17.61    2.37
  20   6  -5  215.48   10.74
 -20  -6   5  224.02   13.78
  20   6  -4  150.67    7.73
 -20  -6   4  149.25    9.45
  20   6  -3   98.56    5.49
 -20  -6   3   98.55    6.58
  20   6  -2  110.51    7.49
 -20  -6   2   93.92    6.47
  20   6  -1   -0.07    1.74
 -20  -6   1    0.71    1.77
  20   6   0   43.36    3.34
 -20  -6   0   35.49    3.65
  20   6   1   10.36    2.23
 -20  -6  -1    7.49    2.38
  20   6   2   84.41    5.14
 -20  -6  -2   78.31    5.62
  20   6   3    3.37    1.61
 -20  -6  -3    1.70    1.55
  20   6   4    9.86    2.31
 -20  -6  -4   10.13    1.85
  20   6   5  105.81    6.16
 -20  -6  -5  108.38    6.12
  20   6   6   15.38    2.23
 -20  -6  -6   19.51    2.31
  20   6   7   42.80    3.50
 -20  -6  -7   46.90    3.39
  20   6   8   -0.91    3.89
 -20  -6  -8    0.47    1.96
  20   8 -13   11.77    1.55
 -20  -8  13   15.53    2.31
  20   8 -12   23.36    2.12
 -20  -8  12   14.02    1.90
  20   8 -11   25.54    2.32
 -20  -8  11   27.58    3.02
  20   8 -10    9.78    2.42
 -20  -8  10    3.96    2.19
  20   8  -9   10.72    1.83
 -20  -8   9    9.94    2.28
  20   8  -8    1.33    1.39
 -20  -8   8   -2.25    2.57
  20   8  -7   12.56    2.02
 -20  -8   7   22.80    2.89
  20   8  -6    2.18    2.16
 -20  -8   6    8.01    2.15
  20   8  -5   12.21    2.31
 -20  -8   5    9.02    2.54
  20   8  -4  139.11    7.50
 -20  -8   4  129.64    8.31
  20   8  -3   55.74    3.75
 -20  -8   3   58.64    4.71
  20   8  -2   -2.51    1.66
 -20  -8   2    3.18    1.88
  20   8  -1  307.08   14.96
 -20  -8   1  277.70   16.67
  20   8   0   13.61    2.38
 -20  -8   0   15.83    2.08
  20   8   1  247.02   12.30
 -20  -8  -1  230.05   13.97
  20   8   2    8.64    2.06
 -20  -8  -2    9.85    2.59
  20   8   3    7.08    2.03
 -20  -8  -3    4.51    2.46
  20   8   4   -0.91    1.81
 -20  -8  -4   -0.98    2.16
  20   8   5    2.18    3.10
 -20  -8  -5    0.77    2.28
  20   8   6   26.26    2.57
 -20  -8  -6   21.33    2.34
  20  10 -11    6.46    4.53
 -20 -10  11    3.64    3.54
  20  10 -10  107.95    5.87
  20  10  -9    1.60    1.73
  20  10  -8   13.35    1.81
 -20 -10   8   12.01    6.09
  20  10  -7    0.57    1.61
 -20 -10   7   -1.27    4.68
  20  10  -6    4.85    1.70
 -20 -10   6    7.74    5.22
  20  10  -5   37.21    3.01
 -20 -10   5   49.73    7.42
  20  10  -4    2.03    1.63
 -20 -10   4    6.23    3.37
  20  10  -3   13.01    2.28
 -20 -10   3   20.71    4.55
  20  10  -2  127.71    7.00
 -20 -10   2  132.66    8.82
  20  10  -1   -0.98    1.99
 -20 -10   1    1.24    2.42
  20  10   0  140.72    7.52
 -20 -10   0  142.58    9.53
  20  10   1    0.96    1.72
 -20 -10  -1    7.36    2.61
  20  10   2   83.26    5.02
 -20 -10  -2   84.84    6.14
  20  10   3   22.47    3.27
 -20 -10  -3   21.28    3.64
  20  10   4   -0.30    2.00
 -20 -10  -4    1.25    3.10
  20  12  -6   77.36    6.22
  20  12  -5    6.90    1.90
 -20 -12   5    8.13    3.99
  20  12  -4   47.14    3.89
 -20 -12   4   40.43    3.79
  20  12  -3   10.99    2.22
 -20 -12   3   11.39    2.51
  20  12  -2   -1.29    1.70
 -20 -12   2   -0.84    2.26
  20  12  -1    2.33    1.81
 -20 -12   1    1.09    2.11
  21   1 -16    0.19    1.77
 -21  -1  16    1.12    2.01
  21   1 -15   56.27    4.67
 -21  -1  15   41.30    3.57
  21   1 -14    1.96    1.53
 -21  -1  14    3.17    1.81
  21   1 -13   85.94    5.90
 -21  -1  13   84.24    5.79
  21   1 -12    7.11    2.42
 -21  -1  12    3.11    1.78
  21   1 -11  121.60    7.80
 -21  -1  11  119.67    7.79
  21   1 -10  151.73    9.47
 -21  -1  10  166.26   10.24
  21   1  -9   16.70    2.36
 -21  -1   9   16.74    2.57
  21   1  -8  185.88   11.39
 -21  -1   8  192.36   11.71
  21   1  -7   19.02    2.94
 -21  -1   7   18.86    2.29
  21   1  -6    9.60    2.12
 -21  -1   6   14.11    2.62
  21   1  -5   13.97    2.12
 -21  -1   5   14.27    2.42
  21   1  -4   15.29    2.21
 -21  -1   4   19.91    2.35
  21   1  -3    4.64    1.71
 -21  -1   3    6.57    1.71
  21   1  -2   22.97    2.20
 -21  -1   2   24.62    2.32
  21   1  -1  204.22   10.17
 -21  -1   1  216.46   10.81
  21   1   0   27.39    2.44
 -21  -1   0   22.57    2.27
  21   1   1  219.22   11.03
 -21  -1  -1  221.39   11.05
  21   1   2   87.30    4.96
 -21  -1  -2   88.25    5.16
  21   1   3    3.23    1.55
 -21  -1  -3    0.67    1.53
  21   1   4   46.77    3.53
 -21  -1  -4   41.15    3.14
  21   1   5   62.23    4.16
 -21  -1  -5   56.55    3.72
  21   1   6    3.16    2.05
 -21  -1  -6    6.09    2.39
  21   1   7   39.78    3.52
 -21  -1  -7   46.89    3.93
  21   1   8    0.22    1.96
 -21  -1  -8    4.12    2.04
  21   3 -16    6.67    1.85
 -21  -3  16    8.08    2.79
  21   3 -15   20.59    2.17
 -21  -3  15   23.91    2.74
  21   3 -14    3.66    1.74
 -21  -3  14    3.14    1.39
  21   3 -13    0.73    2.14
 -21  -3  13    4.24    1.60
  21   3 -12   12.19    1.78
 -21  -3  12    8.88    2.04
  21   3 -11    6.68    1.77
 -21  -3  11    3.12    1.58
  21   3 -10   77.86    4.47
 -21  -3  10   67.98    4.91
  21   3  -9    4.99    1.38
 -21  -3   9    6.31    1.75
  21   3  -8    8.22    1.56
 -21  -3   8    5.45    1.63
  21   3  -7  115.03    6.18
 -21  -3   7  125.48   11.34
  21   3  -6   21.76    2.05
 -21  -3   6   20.12    2.49
  21   3  -5  239.39   11.75
 -21  -3   5  230.22   13.81
  21   3  -4   -0.51    1.47
 -21  -3   4   -1.24    1.67
  21   3  -3   82.14    4.70
 -21  -3   3   72.94    5.18
  21   3  -2   58.79    3.80
 -21  -3   2   61.70    4.78
  21   3  -1   -2.04    1.35
 -21  -3   1    1.99    1.69
  21   3   0   20.79    2.16
 -21  -3   0   21.41    2.57
  21   3   1    4.31    1.93
 -21  -3  -1    6.23    1.71
  21   3   2    8.00    1.89
 -21  -3  -2    7.00    1.90
  21   3   3   15.30    2.31
 -21  -3  -3   14.42    2.48
  21   3   4    2.40    2.13
 -21  -3  -4    7.01    2.03
  21   3   5    2.08    1.66
 -21  -3  -5    4.38    1.70
  21   3   6  131.09    7.16
 -21  -3  -6  130.06    7.06
  21   3   7   -2.03    1.66
 -21  -3  -7    3.14    1.76
  21   3   8   29.75    3.33
 -21  -3  -8   25.78    2.65
  21   5 -15   14.10    2.10
 -21  -5  15   13.95    3.11
  21   5 -14    5.37    2.18
 -21  -5  14    1.28    3.31
  21   5 -13    2.65    1.70
 -21  -5  13   -0.39    1.84
  21   5 -12   21.02    2.06
 -21  -5  12   15.83    2.40
  21   5 -11    7.48    1.74
 -21  -5  11    7.44    1.70
  21   5 -10    2.51    1.22
 -21  -5  10    2.16    1.47
  21   5  -9    0.20    1.63
 -21  -5   9   -1.38    2.03
  21   5  -8  122.79    6.55
 -21  -5   8  126.13    8.28
  21   5  -7    8.53    1.82
 -21  -5   7    6.72    3.16
  21   5  -6  311.51   15.05
 -21  -5   6  319.77   18.89
  21   5  -5    2.16    1.81
 -21  -5   5    4.75    2.00
  21   5  -4  229.42   11.41
 -21  -5   4  221.92   13.40
  21   5  -3    1.96    1.44
 -21  -5   3   -0.98    1.92
  21   5  -2   64.93    4.14
 -21  -5   2   59.28    4.63
  21   5  -1   -0.74    1.51
 -21  -5   1   -1.70    1.72
  21   5   0    2.65    1.79
 -21  -5   0    1.87    2.00
  21   5   1   -0.39    1.93
 -21  -5  -1   -0.62    2.36
  21   5   2   23.76    2.57
 -21  -5  -2   26.40    3.20
  21   5   3    8.61    1.93
 -21  -5  -3    3.50    1.58
  21   5   4    5.07    1.85
 -21  -5  -4    6.88    2.09
  21   5   5    7.38    1.94
 -21  -5  -5    7.23    1.74
  21   5   6   73.64    4.61
 -21  -5  -6   62.50    4.16
  21   5   7   -2.80    1.69
 -21  -5  -7    3.38    2.45
  21   7 -13    1.05    1.31
 -21  -7  13    5.32    1.85
  21   7 -12   40.35    2.97
 -21  -7  12   42.51    3.82
  21   7 -11    2.01    1.75
 -21  -7  11    0.97    1.82
  21   7 -10   39.70    3.06
 -21  -7  10   36.89    3.39
  21   7  -9    2.92    2.07
 -21  -7   9    4.22    2.00
  21   7  -8    6.25    1.90
 -21  -7   8    1.95    2.44
  21   7  -7   72.21    4.52
 -21  -7   7   66.54    4.97
  21   7  -6    3.75    1.65
 -21  -7   6    2.82    1.71
  21   7  -5  100.12    5.82
 -21  -7   5   95.15    6.51
  21   7  -4    2.31    1.74
 -21  -7   4    3.26    2.11
  21   7  -3  109.45    6.04
 -21  -7   3   99.72    6.75
  21   7  -2   48.60    3.63
 -21  -7   2   44.29    4.00
  21   7  -1   52.16    3.66
 -21  -7   1   44.39    3.80
  21   7   0   86.63    5.44
 -21  -7   0   76.42    5.46
  21   7   1   23.56    2.84
 -21  -7  -1   20.25    2.90
  21   7   2   14.37    4.03
 -21  -7  -2   17.32    2.94
  21   7   3   26.46    2.76
 -21  -7  -3   21.90    2.50
  21   7   4   21.47    2.41
 -21  -7  -4   30.54    2.91
  21   7   5   17.29    2.57
 -21  -7  -5   11.33    2.15
  21   7   6   31.46    2.76
 -21  -7  -6   26.79    2.68
  21   9 -11   13.34    2.01
 -21  -9  11   10.90    1.99
  21   9 -10   49.75    3.28
 -21  -9  10   67.17    5.26
  21   9  -9   10.00    1.63
 -21  -9   9    8.38    2.39
  21   9  -8    3.73    1.71
 -21  -9   8    4.18    2.22
  21   9  -7   14.41    2.09
 -21  -9   7   15.27    2.90
  21   9  -6   -2.07    2.05
 -21  -9   6    0.34    1.83
  21   9  -5    2.36    1.57
 -21  -9   5    3.10    2.52
  21   9  -4    0.83    1.80
 -21  -9   4   -1.17    1.79
  21   9  -3   18.75    2.22
 -21  -9   3   31.75    3.43
  21   9  -2   60.45    4.18
 -21  -9   2   64.08    7.19
  21   9  -1  145.32    7.69
 -21  -9   1  138.20   12.89
  21   9   0  105.78    6.22
 -21  -9   0  124.45    8.33
  21   9   1   96.39    5.53
 -21  -9  -1   97.29    7.03
  21   9   2   12.34    2.65
 -21  -9  -2   16.87    3.30
  21   9   3   -1.11    2.09
 -21  -9  -3   -0.57    2.20
  21   9   4   -0.36    1.39
  21  11  -8   34.69    3.72
 -21 -11   8   40.94    7.82
  21  11  -7    2.43    2.14
 -21 -11   7    1.49    5.13
  21  11  -6   14.22    2.38
 -21 -11   6    9.25    4.95
  21  11  -5    7.06    2.04
 -21 -11   5   15.00    3.93
  21  11  -4   66.07    4.20
 -21 -11   4   71.76    7.84
  21  11  -3   -1.62    1.55
 -21 -11   3   -1.85    2.73
  21  11  -2   42.19    3.83
 -21 -11   2   39.67    4.35
  21  11  -1   18.06    2.49
 -21 -11   1   19.91    3.04
  21  11   0    1.28    1.82
 -21 -11   0    0.01    2.17
  22   0 -15   -2.35    2.45
  22   0 -14   95.87    6.58
  22   0 -13   -1.44    1.77
  22   0 -12  243.54   14.65
  22   0 -11    3.93    1.82
  22   0 -10  140.57    9.03
  22   0  -9    0.14    2.53
  22   0  -8   17.09    2.38
  22   0  -7   -0.33    1.56
  22   0  -6   10.43    2.13
  22   0  -5   -2.12    1.83
  22   0  -4    6.10    1.55
  22   0  -3    0.92    1.47
  22   0  -2   51.40    3.65
  22   0  -1    1.34    1.94
  22   0   0  207.16   10.45
  22   0   1    0.62    1.70
  22   0   2   59.36    3.84
  22   0   3    0.45    2.99
  22   0   4    7.05    1.88
  22   0   5   -0.38    1.89
  22   0   6   15.75    2.50
  22   0   7    4.34    2.31
  22   2 -15    2.82    2.79
 -22  -2  15    1.27    2.78
  22   2 -14   31.21    3.17
 -22  -2  14   37.53    3.82
  22   2 -13   29.00    3.01
 -22  -2  13   27.00    2.71
  22   2 -12    4.14    2.03
 -22  -2  12    5.08    1.96
  22   2 -11  130.76    8.46
 -22  -2  11  114.44    7.39
  22   2 -10   24.06    2.81
 -22  -2  10   22.31    3.03
  22   2  -9  191.24    9.57
 -22  -2   9  211.98   12.86
  22   2  -8    1.56    2.00
 -22  -2   8   -0.37    1.40
  22   2  -7    1.00    1.49
 -22  -2   7    3.52    3.11
  22   2  -6   42.70    3.00
 -22  -2   6   39.42    3.49
  22   2  -5   11.76    2.10
 -22  -2   5    7.87    1.74
  22   2  -4   56.79    4.46
 -22  -2   4   56.24    4.67
  22   2  -3   97.76    5.46
 -22  -2   3   93.09    6.30
  22   2  -2    1.09    1.49
 -22  -2   2   -0.57    1.77
  22   2  -1   47.19    3.28
 -22  -2   1   46.33    3.11
  22   2   0   16.23    2.29
 -22  -2   0   12.33    2.22
  22   2   1   14.68    2.37
 -22  -2  -1   12.87    2.53
  22   2   2    0.54    1.55
 -22  -2  -2    0.06    1.64
  22   2   3    0.11    2.00
 -22  -2  -3   -0.61    2.02
  22   2   4   46.40    3.43
 -22  -2  -4   43.05    3.46
  22   2   5   26.20    2.92
 -22  -2  -5   30.31    3.15
  22   2   6   33.70    3.31
 -22  -2  -6   29.61    3.02
  22   2   7   47.66    4.02
 -22  -2  -7   35.77    3.40
  22   4 -15    3.35    2.00
 -22  -4  15   11.28    2.97
  22   4 -14    1.58    1.08
 -22  -4  14    6.03    2.08
  22   4 -13    4.31    1.31
 -22  -4  13    6.17    2.15
  22   4 -12    2.66    1.41
 -22  -4  12    0.76    2.07
  22   4 -11   -1.58    1.44
 -22  -4  11   -0.99    1.81
  22   4 -10   13.72    1.85
 -22  -4  10   10.95    2.43
  22   4  -9    7.06    1.82
 -22  -4   9    8.30    1.89
  22   4  -8  116.39    7.81
 -22  -4   8  110.89    7.49
  22   4  -7   78.62    4.73
 -22  -4   7   81.22    5.69
  22   4  -6  215.74   10.75
 -22  -4   6  225.70   13.74
  22   4  -5   92.54    5.39
 -22  -4   5   94.00    6.53
  22   4  -4   56.54    3.75
 -22  -4   4   42.52    3.81
  22   4  -3   22.53    2.48
 -22  -4   3   19.11    2.83
  22   4  -2   36.30    2.91
 -22  -4   2   32.86    3.30
  22   4  -1    0.61    1.55
 -22  -4   1   -1.18    1.79
  22   4   0    2.05    1.74
 -22  -4   0    3.76    2.29
  22   4   1   -1.85    1.84
 -22  -4  -1    1.26    1.95
  22   4   2   16.12    2.35
 -22  -4  -2   12.51    2.12
  22   4   3   11.31    2.55
 -22  -4  -3   18.68    2.35
  22   4   4    4.41    1.79
 -22  -4  -4    4.02    1.83
  22   4   5   13.95    2.44
 -22  -4  -5   16.14    2.28
  22   4   6    0.90    2.13
 -22  -4  -6    4.15    2.15
  22   4   7    7.08    2.47
 -22  -4  -7    5.15    2.07
  22   6 -14    5.44    5.17
 -22  -6  14    6.45    1.77
  22   6 -13    0.03    1.25
 -22  -6  13   -0.96    3.58
  22   6 -12    7.13    1.54
 -22  -6  12    5.46    1.60
  22   6 -11   33.98    2.85
 -22  -6  11   35.81    3.52
  22   6 -10   70.84    4.46
 -22  -6  10   71.08    5.04
  22   6  -9    1.58    1.64
 -22  -6   9    0.51    2.02
  22   6  -8   77.08    4.69
 -22  -6   8   75.94    5.70
  22   6  -7  112.61    6.15
 -22  -6   7  119.53    7.83
  22   6  -6   52.45    3.66
 -22  -6   6   52.82    4.34
  22   6  -5  285.89   14.17
 -22  -6   5  273.35   16.47
  22   6  -4   90.12    5.10
 -22  -6   4   93.34    6.46
  22   6  -3   61.31    4.06
 -22  -6   3   60.01    4.66
  22   6  -2   28.95    2.66
 -22  -6   2   29.76    3.38
  22   6  -1   59.85    4.06
 -22  -6   1   59.83    4.71
  22   6   0   10.15    2.29
 -22  -6   0    6.30    2.33
  22   6   1   64.13    4.18
 -22  -6  -1   51.52    4.44
  22   6   2    1.59    2.33
 -22  -6  -2    5.52    2.00
  22   6   3   -2.60    2.11
 -22  -6  -3    1.75    2.11
  22   6   4    5.19    2.15
 -22  -6  -4    3.31    2.13
  22   6   5   38.28    3.09
 -22  -6  -5   37.17    3.23
  22   6   6   15.42    2.23
 -22  -6  -6   18.21    2.78
  22   8 -12    0.01    2.10
 -22  -8  12    2.19    1.67
  22   8 -11   87.12    4.92
 -22  -8  11   96.24    6.66
  22   8 -10    2.55    2.04
 -22  -8  10    1.52    1.66
  22   8  -9  122.49    6.86
 -22  -8   9  118.65    7.73
  22   8  -8    0.29    1.49
 -22  -8   8   -1.54    1.88
  22   8  -7   35.18    2.98
 -22  -8   7   33.38    3.63
  22   8  -6   -1.43    1.93
 -22  -8   6    0.71    2.61
  22   8  -5    4.41    2.09
 -22  -8   5    0.04    1.81
  22   8  -4   36.70    3.14
 -22  -8   4   31.69    3.80
  22   8  -3   13.21    2.16
 -22  -8   3   18.18    2.87
  22   8  -2    1.69    1.71
 -22  -8   2    2.17    2.67
  22   8  -1   64.08    4.23
 -22  -8   1   50.79    4.23
  22   8   0   16.53    2.96
 -22  -8   0   12.40    2.30
  22   8   1   61.76    4.38
 -22  -8  -1   50.82    6.74
  22   8   2   -0.97    1.90
 -22  -8  -2    2.19    2.53
  22   8   3    2.90    1.82
 -22  -8  -3   -1.17    1.97
  22   8   4    1.46    3.20
 -22  -8  -4    6.65    2.18
  22  10  -9    0.99    1.28
  22  10  -8   34.82    2.77
 -22 -10   8   37.59    6.18
  22  10  -7    1.91    1.36
 -22 -10   7   -1.14    5.08
  22  10  -6    0.75    1.44
  22  10  -5   30.28    2.75
  22  10  -4    6.44    2.09
 -22 -10   4    9.32    3.51
  22  10  -3   15.83    2.27
 -22 -10   3   18.69    4.58
  22  10  -2   62.63    4.25
 -22 -10   2   56.58    7.25
  22  10  -1    9.09    2.57
 -22 -10   1   18.31    5.77
  22  10   0   79.10    5.04
 -22 -10   0   95.01    6.90
  22  10   1   19.25    2.64
 -22 -10  -1   20.89    3.24
  23   1 -15   -2.60    2.50
 -23  -1  15   -1.57    2.17
  23   1 -14   24.77    3.35
 -23  -1  14   41.15    3.53
  23   1 -13   60.97    4.68
 -23  -1  13   71.87    5.27
  23   1 -12   46.24    4.22
 -23  -1  12   44.46    3.94
  23   1 -11  133.07    8.70
 -23  -1  11  132.51    8.56
  23   1 -10   33.29    3.54
 -23  -1  10   38.39    3.67
  23   1  -9   30.32    4.37
 -23  -1   9   23.34    4.41
  23   1  -8   34.65    3.37
 -23  -1   8   38.62    3.53
  23   1  -7    2.12    1.73
 -23  -1   7    0.23    1.62
  23   1  -6    7.38    1.94
 -23  -1   6    3.80    1.83
  23   1  -5    5.17    1.94
 -23  -1   5    2.78    1.89
  23   1  -4   19.24    2.45
 -23  -1   4   16.69    2.27
  23   1  -3    0.00    1.69
 -23  -1   3   -1.43    1.59
  23   1  -2   39.14    3.70
 -23  -1   2   42.15    3.29
  23   1  -1  117.42    6.43
 -23  -1   1  123.56    6.77
  23   1   0   19.24    2.38
 -23  -1   0   23.14    2.60
  23   1   1   17.17    2.38
 -23  -1  -1   10.11    1.99
  23   1   2    0.05    1.71
 -23  -1  -2    1.94    1.83
  23   1   3    5.82    2.59
 -23  -1  -3    1.83    2.37
  23   1   4   16.20    2.52
 -23  -1  -4   19.22    2.59
  23   1   5   51.91    4.01
 -23  -1  -5   52.59    3.71
  23   1   6   58.43    4.45
 -23  -1  -6   66.05    4.81
  23   3 -14    1.71    1.95
 -23  -3  14   -2.70    1.96
  23   3 -13    9.65    2.24
 -23  -3  13   17.71    2.31
  23   3 -12   28.11    2.55
 -23  -3  12   22.46    3.12
  23   3 -11   18.54    2.30
 -23  -3  11   22.40    2.59
  23   3 -10   33.46    2.61
 -23  -3  10   37.37    3.63
  23   3  -9   30.18    2.51
 -23  -3   9   23.66    2.56
  23   3  -8   11.32    1.86
 -23  -3   8   13.82    2.74
  23   3  -7   62.30    3.95
 -23  -3   7   67.81    4.96
  23   3  -6    4.15    1.95
 -23  -3   6    2.23    1.77
  23   3  -5  153.31    8.16
 -23  -3   5  151.10    9.65
  23   3  -4    7.90    2.15
 -23  -3   4   11.52    2.35
  23   3  -3   15.66    2.24
 -23  -3   3    7.14    2.42
  23   3  -2    9.58    2.00
 -23  -3   2    7.26    2.75
  23   3  -1    0.76    1.72
 -23  -3   1    4.89    2.40
  23   3   0    1.26    2.31
 -23  -3   0    2.68    2.50
  23   3   1   17.92    3.01
 -23  -3  -1   13.95    2.59
  23   3   2    3.04    2.14
 -23  -3  -2    2.83    2.27
  23   3   3   -0.36    2.49
 -23  -3  -3    0.13    2.48
  23   3   4   12.08    2.70
 -23  -3  -4   18.72    2.70
  23   3   5    7.92    2.46
 -23  -3  -5    6.24    2.23
  23   3   6   69.12    4.41
 -23  -3  -6   68.39    4.30
  23   5 -13    3.35    1.43
 -23  -5  13    4.43    1.86
  23   5 -12    0.21    1.46
 -23  -5  12    2.40    1.57
  23   5 -11    3.45    1.16
 -23  -5  11    9.46    1.88
  23   5 -10    1.24    1.49
 -23  -5  10    4.87    2.33
  23   5  -9   14.32    2.06
 -23  -5   9   12.66    2.34
  23   5  -8   95.99    5.39
 -23  -5   8   97.57   10.31
  23   5  -7    7.19    1.77
 -23  -5   7    8.68    2.05
  23   5  -6  378.87   18.30
 -23  -5   6  356.37   21.10
  23   5  -5   13.13    2.24
 -23  -5   5   15.14    2.41
  23   5  -4   99.58    5.57
 -23  -5   4  102.71    6.91
  23   5  -3    0.31    1.85
 -23  -5   3    2.66    2.32
  23   5  -2    0.59    1.72
 -23  -5   2   -0.76    2.41
  23   5  -1   15.92    2.28
 -23  -5   1   10.78    2.52
  23   5   0   36.44    3.31
 -23  -5   0   36.38    3.75
  23   5   1   11.83    2.28
 -23  -5  -1   10.71    3.22
  23   5   2   67.15    4.46
 -23  -5  -2   66.76    4.50
  23   5   3    5.32    2.04
 -23  -5  -3    9.93    2.03
  23   5   4    6.59    3.04
 -23  -5  -4    2.20    1.84
  23   5   5    0.08    1.60
 -23  -5  -5    1.71    2.21
  23   7 -12   50.59    3.61
 -23  -7  12   51.15    4.47
  23   7 -11   58.58    3.87
 -23  -7  11   57.32    4.53
  23   7 -10   67.85    4.55
 -23  -7  10   67.81    5.19
  23   7  -9   98.00    5.54
 -23  -7   9   97.04    6.62
  23   7  -8   14.73    2.11
 -23  -7   8   17.32    2.98
  23   7  -7   21.34    2.52
 -23  -7   7   23.70    3.02
  23   7  -6    5.28    1.96
 -23  -7   6    8.48    2.40
  23   7  -5   46.75    3.63
 -23  -7   5   45.19    4.37
  23   7  -4   -1.23    1.80
 -23  -7   4   -0.16    2.10
  23   7  -3   19.21    3.46
 -23  -7   3   24.60    3.13
  23   7  -2   22.54    2.39
 -23  -7   2   19.67    3.27
  23   7  -1    2.58    2.01
 -23  -7   1    0.35    1.90
  23   7   0   26.20    2.99
 -23  -7   0   25.48    3.08
  23   7   1   20.88    2.69
 -23  -7  -1   21.85    3.36
  23   7   2    2.39    2.27
 -23  -7  -2    2.61    2.31
  23   7   3    1.00    2.38
 -23  -7  -3    5.03    2.08
  23   7   4   13.39    1.94
 -23  -7  -4   25.09    4.26
  23   9  -9   74.90    4.61
 -23  -9   9   78.59    5.70
  23   9  -8    6.36    1.62
 -23  -9   8   13.91    3.16
  23   9  -7    0.00    1.68
 -23  -9   7    2.45    2.81
  23   9  -6    1.05    2.10
 -23  -9   6    0.75    2.33
  23   9  -5   -0.21    1.40
 -23  -9   5    1.93    2.61
  23   9  -4    1.42    2.04
 -23  -9   4    1.39    2.44
  23   9  -3   -2.27    2.15
 -23  -9   3    1.46    1.90
  23   9  -2   16.58    2.51
 -23  -9   2   10.70    2.33
  23   9  -1   22.27    3.03
 -23  -9   1   21.63    5.67
  23   9   0   65.76    4.67
 -23  -9   0   58.08    7.07
  23   9   1    0.40    2.15
 -23  -9  -1    2.56    3.86
  24   0 -14  102.00    7.13
  24   0 -13    1.67    1.70
  24   0 -12  155.38    9.82
  24   0 -11   -1.86    2.08
  24   0 -10  117.35   11.20
  24   0  -9   -0.52    1.97
  24   0  -8   40.57    3.77
  24   0  -7    3.17    2.37
  24   0  -6   -1.61    2.87
  24   0  -5    1.53    2.03
  24   0  -4   -0.33    1.58
  24   0  -3   -0.18    1.79
  24   0  -2   52.67    3.91
  24   0  -1    0.54    1.98
  24   0   0  140.64    7.88
  24   0   1    0.64    1.66
  24   0   2    2.66    1.96
  24   0   3    1.00    2.13
  24   0   4  175.76    9.33
  24   0   5   -1.15    2.06
  24   2 -14    7.48    2.10
 -24  -2  14   10.88    2.19
  24   2 -13   69.14    5.13
 -24  -2  13   56.40    4.59
  24   2 -12   16.87    2.73
 -24  -2  12   16.91    2.71
  24   2 -11   79.60    4.68
 -24  -2  11   72.30    5.27
  24   2 -10    4.43    1.75
 -24  -2  10    4.63    2.36
  24   2  -9   38.85    3.05
 -24  -2   9   36.01    3.34
  24   2  -8    6.50    1.98
 -24  -2   8    8.99    2.28
  24   2  -7    0.39    1.55
 -24  -2   7    3.92    2.35
  24   2  -6   63.08    4.25
 -24  -2   6   58.26    4.45
  24   2  -5    1.02    1.79
 -24  -2   5   -0.30    2.15
  24   2  -4   49.92    3.46
 -24  -2   4   49.45    4.46
  24   2  -3   62.80    4.13
 -24  -2   3   57.05    5.00
  24   2  -2    0.15    1.66
 -24  -2   2    1.93    1.73
  24   2  -1    1.33    1.82
 -24  -2   1    3.33    1.91
  24   2   0   29.67    2.86
 -24  -2   0   36.14    3.18
  24   2   1    6.29    2.00
 -24  -2  -1    1.91    2.06
  24   2   2   27.28    3.07
 -24  -2  -2   24.14    2.86
  24   2   3   -0.53    2.17
 -24  -2  -3   -0.15    2.10
  24   2   4    1.52    1.93
 -24  -2  -4    1.76    1.86
  24   2   5  155.65    8.49
 -24  -2  -5  147.48    8.12
  24   4 -13   26.10    3.03
 -24  -4  13   25.06    2.67
  24   4 -12   20.93    2.17
 -24  -4  12   23.38    3.53
  24   4 -11    3.12    1.81
 -24  -4  11    9.75    2.49
  24   4 -10   28.50    2.52
 -24  -4  10   26.82    3.34
  24   4  -9   14.67    2.39
 -24  -4   9   12.39    2.30
  24   4  -8   58.56    3.90
 -24  -4   8   63.55    4.83
  24   4  -7   65.56    4.29
 -24  -4   7   65.30    5.14
  24   4  -6   58.47    4.12
 -24  -4   6   51.91    4.41
  24   4  -5   67.02    4.14
 -24  -4   5   77.17    5.69
  24   4  -4   -0.55    1.62
 -24  -4   4    0.69    1.83
  24   4  -3   14.92    2.35
 -24  -4   3   12.61    2.38
  24   4  -2   13.97    2.50
 -24  -4   2    5.16    2.13
  24   4  -1   13.01    3.25
 -24  -4   1    6.87    2.96
  24   4   0   30.37    3.33
 -24  -4   0   26.51    4.07
  24   4   1   85.61    5.27
 -24  -4  -1   79.81    4.82
  24   4   2   18.58    2.69
 -24  -4  -2    8.35    1.66
  24   4   3   29.23    4.48
 -24  -4  -3   16.76    2.42
  24   4   4    6.58    2.09
 -24  -4  -4    6.18    2.12
  24   4   5   12.26    2.53
 -24  -4  -5   15.68    4.40
  24   6 -12    8.89    1.55
 -24  -6  12   13.91    2.19
  24   6 -11    5.38    2.18
 -24  -6  11    2.80    1.80
  24   6 -10  112.93    6.36
 -24  -6  10  118.14    7.75
  24   6  -9   10.37    2.55
 -24  -6   9    8.86    2.49
  24   6  -8   34.26    3.06
 -24  -6   8   32.13    3.31
  24   6  -7   78.31    4.89
 -24  -6   7   84.00    6.06
  24   6  -6    4.99    2.30
 -24  -6   6    2.88    2.07
  24   6  -5   51.47    4.48
 -24  -6   5   42.40    4.38
  24   6  -4    2.99    2.03
 -24  -6   4    8.54    2.49
  24   6  -3    0.25    2.57
 -24  -6   3    2.23    2.41
  24   6  -2    0.12    2.27
 -24  -6   2    0.01    2.34
  24   6  -1   51.68    3.81
 -24  -6   1   55.71    4.66
  24   6   0    5.19    1.85
 -24  -6   0    5.20    2.32
  24   6   1   34.93    3.46
 -24  -6  -1   36.00    3.85
  24   6   2   19.20    2.71
 -24  -6  -2   12.49    2.27
  24   6   3   26.51    2.95
 -24  -6  -3   23.21    2.51
  24   8 -10   -3.16    2.74
 -24  -8  10    1.78    2.95
  24   8  -9   75.81    4.67
 -24  -8   9   83.44    6.00
  24   8  -8    7.39    2.22
 -24  -8   8    3.05    1.93
  24   8  -7    6.41    1.88
 -24  -8   7    4.10    2.12
  24   8  -6    0.79    2.17
 -24  -8   6    1.95    2.05
  24   8  -5    9.19    2.59
 -24  -8   5    5.56    1.87
  24   8  -4   15.20    2.40
 -24  -8   4   18.78    2.74
  24   8  -3    0.56    2.24
 -24  -8   3    3.36    2.10
  24   8  -2    0.81    2.02
 -24  -8   2   -0.37    1.76
  24   8  -1    7.15    2.70
 -24  -8   1    7.03    2.32
  24   8   0   41.55    3.76
 -24  -8   0   24.10    3.38
  24   8   1    0.51    2.52
 -24  -8  -1    0.86    2.32
  25   1 -13   34.90    3.77
 -25  -1  13   43.39    3.97
  25   1 -12   47.70    4.21
 -25  -1  12   47.59    4.12
  25   1 -11   61.88    5.00
 -25  -1  11   47.09    4.50
  25   1 -10   34.27    3.38
 -25  -1  10   37.18    3.79
  25   1  -9   16.83    3.12
 -25  -1   9   22.52    3.51
  25   1  -8   13.16    2.20
 -25  -1   8   14.92    2.76
  25   1  -7    2.64    1.72
 -25  -1   7    0.58    1.93
  25   1  -6    3.91    1.89
 -25  -1   6    3.33    2.47
  25   1  -5   44.77    3.69
 -25  -1   5   34.86    3.53
  25   1  -4   30.52    3.40
 -25  -1   4   27.18    2.75
  25   1  -3   19.55    2.70
 -25  -1   3   25.67    2.73
  25   1  -2   -1.06    2.00
 -25  -1   2    1.43    2.08
  25   1  -1   14.78    2.55
 -25  -1   1   17.80    2.95
  25   1   0    0.04    2.18
 -25  -1   0   -1.89    2.69
  25   1   1   47.20    3.75
 -25  -1  -1   57.41    4.28
  25   1   2    0.18    1.81
 -25  -1  -2    0.69    1.89
  25   1   3   19.39    3.33
 -25  -1  -3   30.02    3.00
  25   1   4   65.61    4.59
 -25  -1  -4   63.96    4.38
  25   3 -13    5.28    2.09
 -25  -3  13    1.82    1.64
  25   3 -12   38.45    2.88
 -25  -3  12   42.20    4.06
  25   3 -11    0.41    1.86
 -25  -3  11    3.91    1.95
  25   3 -10   23.98    2.35
 -25  -3  10   28.85    2.82
  25   3  -9   62.13    4.08
 -25  -3   9   52.34    4.51
  25   3  -8   -0.34    1.68
 -25  -3   8    3.43    2.45
  25   3  -7   56.87    3.75
 -25  -3   7   65.69    5.04
  25   3  -6   74.63    4.82
 -25  -3   6   77.81    6.04
  25   3  -5   62.36    4.28
 -25  -3   5   45.85    4.55
  25   3  -4   13.58    2.46
 -25  -3   4    9.82    2.47
  25   3  -3   -0.07    1.66
 -25  -3   3   -0.86    2.24
  25   3  -2    9.77    2.34
 -25  -3   2    8.92    3.24
  25   3  -1   93.90    5.69
 -25  -3   1   93.46    5.75
  25   3   0   12.04    2.67
 -25  -3   0    6.01    1.80
  25   3   1  111.18    6.32
 -25  -3  -1  124.35    7.03
  25   3   2    9.01    1.94
 -25  -3  -2   13.83    2.29
  25   3   3   51.44    4.08
 -25  -3  -3   52.23    3.91
  25   3   4    5.29    2.02
 -25  -3  -4    6.01    2.40
  25   5 -12   23.31    6.12
 -25  -5  12   15.45    2.48
  25   5 -11    2.44    2.31
 -25  -5  11    4.72    2.22
  25   5 -10    2.16    2.76
 -25  -5  10   -0.15    1.93
  25   5  -9    1.68    1.49
 -25  -5   9   -2.59    1.85
  25   5  -8   16.00    2.50
 -25  -5   8   24.21    2.96
  25   5  -7    0.28    1.66
 -25  -5   7    1.63    1.79
  25   5  -6  137.23    7.45
 -25  -5   6  133.42    8.72
  25   5  -5    2.21    2.26
 -25  -5   5    2.14    2.18
  25   5  -4    2.08    1.86
 -25  -5   4    1.71    1.95
  25   5  -3   -0.47    1.99
 -25  -5   3    0.51    2.04
  25   5  -2   46.42    3.95
 -25  -5   2   47.21    4.19
  25   5  -1   -0.17    2.08
 -25  -5   1    0.49    1.99
  25   5   0  175.11    9.19
 -25  -5   0  156.13   10.14
  25   5   1   -1.90    2.14
 -25  -5  -1    0.41    2.30
  25   5   2   67.03    4.51
 -25  -5  -2   70.98    4.60
  25   5   3    0.30    1.80
 -25  -5  -3   -0.70    1.73
  25   7  -9   54.19    3.78
 -25  -7   9   58.80    4.85
  25   7  -8    0.66    1.97
 -25  -7   8   -1.57    3.61
  25   7  -7   10.12    2.63
 -25  -7   7   10.67    2.25
  25   7  -6   33.35    2.95
 -25  -7   6   31.82    3.37
  25   7  -5    8.68    2.31
 -25  -7   5    7.90    2.71
  25   7  -4   22.18    2.51
 -25  -7   4   32.80    3.75
  25   7  -3    1.55    2.11
 -25  -7   3    1.68    2.10
  25   7  -2   -2.03    1.91
 -25  -7   2   -0.52    1.92
  25   7  -1   27.06    2.52
 -25  -7   1   21.47    3.26
  25   7   0    7.57    1.76
 -25  -7   0   12.88    2.43
  26   0 -12   72.20    5.46
  26   0 -11   -2.16    2.17
  26   0 -10   88.80    6.58
  26   0  -9    0.65    2.68
  26   0  -8   13.55    2.96
  26   0  -7    0.76    2.01
  26   0  -6    7.63    2.21
  26   0  -5   -1.15    2.04
  26   0  -4   17.17    2.57
  26   0  -3    5.61    2.48
  26   0  -2    5.38    2.32
  26   0  -1    0.41    1.98
  26   0   0   37.60    3.34
  26   0   1    0.88    2.37
  26   0   2   53.87    4.23
  26   0   3   -1.05    1.86
  26   2 -12   25.04    2.97
 -26  -2  12   21.26    2.78
  26   2 -11   58.79    3.91
 -26  -2  11   68.55    7.16
  26   2 -10    5.96    2.00
 -26  -2  10    5.18    2.04
  26   2  -9   15.52    2.07
 -26  -2   9   19.13    2.82
  26   2  -8   22.40    2.86
 -26  -2   8   18.00    2.76
  26   2  -7   -0.89    2.37
 -26  -2   7    3.12    2.69
  26   2  -6   87.88    5.38
 -26  -2   6   79.72    5.85
  26   2  -5   18.45    2.47
 -26  -2   5   27.21    3.40
  26   2  -4   83.61    5.28
 -26  -2   4   86.30    6.48
  26   2  -3   34.76    3.56
 -26  -2   3   31.53    3.08
  26   2  -2    7.29    2.22
 -26  -2   2    3.82    2.21
  26   2  -1    3.28    2.32
 -26  -2   1    4.98    2.91
  26   2   0   91.83    5.77
 -26  -2   0  100.66    6.40
  26   2   1    3.06    2.43
 -26  -2  -1    3.17    2.23
  26   2   2   31.73    3.37
 -26  -2  -2   32.75    3.25
  26   2   3   18.18    2.82
 -26  -2  -3   12.93    2.49
  26   4 -11    9.41    1.82
 -26  -4  11    4.91    1.84
  26   4 -10   -0.68    1.82
 -26  -4  10    0.16    1.63
  26   4  -9    5.82    2.07
 -26  -4   9    3.35    2.80
  26   4  -8    4.07    2.12
 -26  -4   8    1.51    2.06
  26   4  -7   62.58    4.92
 -26  -4   7   61.23    5.02
  26   4  -6   -2.70    1.85
 -26  -4   6   -2.40    1.90
  26   4  -5   65.02    4.50
 -26  -4   5   74.21    5.70
  26   4  -4    6.85    2.11
 -26  -4   4    5.25    2.78
  26   4  -3    6.92    2.58
 -26  -4   3    5.47    2.04
  26   4  -2   11.42    2.12
 -26  -4   2   17.29    2.66
  26   4  -1   91.51    5.65
 -26  -4   1   91.15    5.61
  26   4   0   35.98    3.57
 -26  -4   0   40.24    3.33
  26   4   1  114.41    6.75
 -26  -4  -1  107.07    6.20
  26   4   2   33.47    3.90
 -26  -4  -2   25.76    3.37
  26   6  -9    4.32    2.25
 -26  -6   9    3.59    2.08
  26   6  -8    7.64    2.15
 -26  -6   8    9.86    2.28
  26   6  -7   27.36    3.19
 -26  -6   7   25.09    3.23
  26   6  -6    6.40    1.88
 -26  -6   6    9.94    2.29
  26   6  -5    9.43    1.64
 -26  -6   5   23.23    3.66
  26   6  -4    1.44    1.73
 -26  -6   4    0.94    1.73
  26   6  -3    0.65    1.81
 -26  -6   3    2.75    2.35
  26   6  -2   19.05    2.59
 -26  -6   2   18.25    3.93
  26   6  -1   20.97    2.83
 -26  -6   1   23.69    3.47
  26   6   0   32.30    3.23
 -26  -6   0   34.46    3.62
  27   1 -11   73.61    5.91
 -27  -1  11   67.37    5.32
  27   1 -10   57.72    3.91
 -27  -1  10   63.47    5.01
  27   1  -9   -1.08    2.39
 -27  -1   9    3.13    2.02
  27   1  -8    1.07    1.80
 -27  -1   8    1.60    2.78
  27   1  -7   13.59    2.43
 -27  -1   7   11.06    2.44
  27   1  -6    9.99    1.99
 -27  -1   6   18.25    2.99
  27   1  -5  113.79    6.70
 -27  -1   5  117.09    6.73
  27   1  -4   30.54    3.57
 -27  -1   4   27.25    3.12
  27   1  -3   40.05    3.68
 -27  -1   3   33.66    3.51
  27   1  -2   13.59    2.45
 -27  -1   2   14.62    2.47
  27   1  -1   14.24    2.81
 -27  -1   1   16.01    2.49
  27   1   0    6.88    2.10
 -27  -1   0    4.59    2.18
  27   1   1   18.44    2.74
 -27  -1  -1   10.10    2.82
  27   3 -10   16.10    2.42
 -27  -3  10   21.00    2.70
  27   3  -9    0.64    2.11
 -27  -3   9    0.66    2.25
  27   3  -8    9.45    1.86
 -27  -3   8   17.45    3.05
  27   3  -7    7.90    2.19
 -27  -3   7    3.79    2.59
  27   3  -6  103.98    6.22
 -27  -3   6  101.84    7.80
  27   3  -5   -1.32    1.94
 -27  -3   5    2.85    2.71
  27   3  -4    8.04    2.45
 -27  -3   4   17.10    3.30
  27   3  -3   19.73    2.96
 -27  -3   3   21.79    3.77
  27   3  -2    5.29    3.71
 -27  -3   2   -1.09    2.44
  27   3  -1  127.13    7.22
 -27  -3   1  109.59    6.36
  27   3   0    4.04    2.18
 -27  -3   0    9.68    2.63
  27   5  -8   -0.23    1.81
 -27  -5   8    2.87    2.76
  27   5  -7   -1.72    2.27
 -27  -5   7    1.30    1.98
  27   5  -6   19.65    2.57
 -27  -5   6   22.69    3.20
  27   5  -5   -0.27    1.51
 -27  -5   5   -0.64    2.09
  27   5  -4    2.53    3.40
 -27  -5   4   -1.32    3.35
  27   5  -3    1.80    2.03
 -27  -5   3    0.15    2.47
  27   5  -2   42.81    3.54
 -27  -5   2   50.29    4.29
  27   5  -1    0.48    2.27
 -27  -5   1    0.65    2.90
  28   0  -9    0.85    2.52
  28   0  -8    6.90    3.03
  28   0  -7    0.96    1.85
  28   0  -6  118.03    6.63
  28   0  -5    0.07    1.73
  28   0  -4  184.26    9.70
  28   0  -3    2.06    2.50
  28   0  -2   11.21    2.66
  28   0  -1    1.01    1.77
  28   2  -9    0.70    1.44
 -28  -2   9    0.36    2.12
  28   2  -8    3.37    2.15
 -28  -2   8    4.78    2.66
  28   2  -7   34.21    2.59
 -28  -2   7   45.58    4.74
  28   2  -6   10.01    2.40
 -28  -2   6   12.14    2.89
  28   2  -5   90.46    5.80
 -28  -2   5   92.52    6.75
  28   2  -4    0.08    3.03
 -28  -2   4    2.03    2.63
  28   2  -3   62.48    4.51
 -28  -2   3   52.92    4.08
  28   2  -2   17.97    2.08
 -28  -2   2   26.09    3.62
  28   2  -1   13.67    3.01
 -28  -2   1   20.86    4.37
  28   4  -7   10.94    2.48
 -28  -4   7   13.44    2.83
  28   4  -6   -0.96    2.11
 -28  -4   6    0.47    2.26
  28   4  -5    3.35    2.34
 -28  -4   5    1.21    2.93
  28   4  -4    3.28    1.65
 -28  -4   4    3.61    2.34
 -28  -4   3    7.52    2.04
   0   0   0     0.0     0.0
;
_shelx_hkl_checksum     94539
_shelx_res_file
;
    cw259.res created by SHELXL-2014/7
TITL CW259  C2/c
CELL 0.71069 27.254 16.016 17.938 90. 105.92 90.
ZERR 4 0.009 0.006 0.007 0.0 0.02 0.0
LATT 7
SYMM -X, Y, 0.5-Z
SFAC C H O P PD
UNIT 340 304 28 16 16
L.S. 15
ACTA
OMIT   -20  12   6
BOND $H
CONF
HTAB
ABIN
FMAP 2
PLAN 20
TEMP -153
WGHT    0.020100   36.962704
FVAR       0.05673   0.76504
MOLE   1
PD1   5    0.000882    0.706507    0.162007    11.00000    0.01842    0.01892 =
         0.01766    0.00374    0.00377   -0.00139
PD2   5   -0.053418    0.597615    0.226286    11.00000    0.01652    0.01657 =
         0.01855    0.00040    0.00526   -0.00199
C1    1    0.075651    0.675651    0.189657    11.00000    0.03529    0.01972 =
         0.01655   -0.00036    0.00213    0.00247
O1    3    0.112248    0.682915    0.169180    11.00000    0.03017    0.04374 =
         0.03483    0.01238    0.01757    0.00323
C2    1   -0.073472    0.674133    0.123597    11.00000    0.03199    0.01433 =
         0.02878    0.00364    0.01383   -0.00092
O2    3   -0.108231    0.680523    0.069088    11.00000    0.02831    0.03797 =
         0.02570    0.01207   -0.00574   -0.01034
C3    1    0.000000    0.500334    0.250000    10.50000    0.02068    0.02616 =
         0.02365    0.00000    0.00797    0.00000
O3    3    0.000000    0.426791    0.250000    10.50000    0.02103    0.02524 =
         0.04806    0.00000    0.00646    0.00000
P3    4   -0.001309    0.826664    0.090969    11.00000    0.02002    0.01926 =
         0.01567    0.00310    0.00384   -0.00184
C4    1    0.061476    0.873231    0.101902    11.00000    0.02302    0.01220 =
         0.01869    0.00248    0.00534    0.00162
C5    1    0.079652    0.896254    0.039963    11.00000    0.02627    0.02187 =
         0.02196    0.00350    0.00614   -0.00435
AFIX  43
H5    2    0.057911    0.891514   -0.011262    11.00000   -1.20000
AFIX   0
C6    1    0.128426    0.925785    0.050997    11.00000    0.02858    0.03227 =
         0.02328    0.00635    0.01003   -0.00216
AFIX  43
H6    2    0.140523    0.940081    0.007773    11.00000   -1.20000
AFIX   0
C7    1    0.159877    0.934561    0.125791    11.00000    0.02667    0.04045 =
         0.03255    0.00119    0.01009   -0.00625
AFIX  43
H7    2    0.193702    0.954831    0.133983    11.00000   -1.20000
AFIX   0
C8    1    0.142162    0.914008    0.187774    11.00000    0.02937    0.05203 =
         0.02546   -0.00114    0.00318   -0.01195
AFIX  43
H8    2    0.163555    0.921075    0.238974    11.00000   -1.20000
AFIX   0
C9    1    0.093686    0.883255    0.176403    11.00000    0.02877    0.03971 =
         0.01583    0.00169    0.00630   -0.00889
AFIX  43
H9    2    0.081949    0.868621    0.219885    11.00000   -1.20000
AFIX   0
C10   1   -0.027183    0.814636   -0.014293    11.00000    0.02093    0.02486 =
         0.01721    0.00379    0.00647   -0.00722
C11   1   -0.061466    0.869121   -0.060098    11.00000    0.03070    0.02190 =
         0.02311    0.00208    0.00273   -0.00505
AFIX  43
H11   2   -0.074074    0.914951   -0.037228    11.00000   -1.20000
AFIX   0
C12   1   -0.077706    0.857235   -0.139845    11.00000    0.03729    0.03319 =
         0.02744    0.00680   -0.00086   -0.00769
AFIX  43
H12   2   -0.102354    0.893633   -0.171371    11.00000   -1.20000
AFIX   0
C13   1   -0.057749    0.791935   -0.173233    11.00000    0.05437    0.03450 =
         0.02471   -0.00870    0.01360   -0.02272
AFIX  43
H13   2   -0.067791    0.785017   -0.227929    11.00000   -1.20000
AFIX   0
C14   1   -0.023423    0.737062   -0.127408    11.00000    0.04512    0.03267 =
         0.03619   -0.01386    0.01471   -0.01595
AFIX  43
H14   2   -0.010002    0.692361   -0.150579    11.00000   -1.20000
AFIX   0
C15   1   -0.008512    0.746985   -0.047833    11.00000    0.02719    0.03167 =
         0.02659   -0.00445    0.00958   -0.00301
AFIX  43
H15   2    0.014262    0.708166   -0.016063    11.00000   -1.20000
AFIX   0
C16   1   -0.039733    0.910262    0.116007    11.00000    0.02486    0.02008 =
         0.01298    0.00285    0.00202    0.00058
C17   1   -0.090746    0.894046    0.111220    11.00000    0.02838    0.02879 =
         0.01704    0.00004    0.00315   -0.00272
AFIX  43
H17   2   -0.105013    0.841038    0.093859    11.00000   -1.20000
AFIX   0
C18   1   -0.120799    0.955149    0.131755    11.00000    0.02654    0.05090 =
         0.01773    0.00809    0.00639    0.00918
AFIX  43
H18   2   -0.155649    0.943602    0.127512    11.00000   -1.20000
AFIX   0
C19   1   -0.101004    1.032114    0.158135    11.00000    0.05462    0.02861 =
         0.01433    0.00465    0.00852    0.01444
AFIX  43
H19   2   -0.121607    1.073408    0.172772    11.00000   -1.20000
AFIX   0
C20   1   -0.050494    1.047742    0.162771    11.00000    0.03878    0.03059 =
         0.02229    0.00179    0.00656    0.00706
AFIX  43
H20   2   -0.036382    1.100815    0.180236    11.00000   -1.20000
AFIX   0
C21   1   -0.019937    0.987761    0.142526    11.00000    0.02825    0.03097 =
         0.01764    0.00050    0.00553    0.00200
AFIX  43
H21   2    0.014862    0.999830    0.146849    11.00000   -1.20000
AFIX   0
P4    4   -0.128256    0.520219    0.192348    11.00000    0.01865    0.01956 =
         0.01916    0.00098    0.00512   -0.00349
C22   1   -0.124319    0.432963    0.129132    11.00000    0.02073    0.01969 =
         0.02954   -0.00492    0.00677   -0.00665
C23   1   -0.127871    0.349792    0.147073    11.00000    0.02712    0.03475 =
         0.03210   -0.00296    0.00778    0.00134
AFIX  43
H23   2   -0.132892    0.334449    0.195610    11.00000   -1.20000
AFIX   0
C24   1   -0.124085    0.288268    0.093890    11.00000    0.04647    0.02214 =
         0.05925   -0.01428    0.01108   -0.00366
AFIX  43
H24   2   -0.125943    0.231165    0.107186    11.00000   -1.20000
AFIX   0
C25   1   -0.117767    0.308369    0.023126    11.00000    0.02769    0.03568 =
         0.04877   -0.02115    0.01103    0.00170
AFIX  43
H25   2   -0.115950    0.266042   -0.013125    11.00000   -1.20000
AFIX   0
C26   1   -0.114139    0.390279    0.005771    11.00000    0.06910    0.03981 =
         0.04194   -0.00914    0.02937   -0.00908
AFIX  43
H26   2   -0.109555    0.405208   -0.043135    11.00000   -1.20000
AFIX   0
C27   1   -0.116987    0.452075    0.057795    11.00000    0.07125    0.02398 =
         0.04032   -0.00589    0.03209   -0.00894
AFIX  43
H27   2   -0.113858    0.508840    0.044432    11.00000   -1.20000
AFIX   0
C28   1   -0.148917    0.474112    0.272518    11.00000    0.02097    0.01900 =
         0.01866    0.00161    0.00588   -0.00584
C29   1   -0.197700    0.484140    0.280373    11.00000    0.02611    0.04182 =
         0.02572    0.00753    0.00743   -0.00202
AFIX  43
H29   2   -0.222284    0.514961    0.242608    11.00000   -1.20000
AFIX   0
C30   1   -0.210917    0.449440    0.343089    11.00000    0.02575    0.04924 =
         0.03663    0.00334    0.01502   -0.00976
AFIX  43
H30   2   -0.244099    0.458284    0.349058    11.00000   -1.20000
AFIX   0
C31   1   -0.176081    0.402227    0.396697    11.00000    0.03864    0.03620 =
         0.02199    0.00093    0.00832   -0.00793
AFIX  43
H31   2   -0.185597    0.376508    0.438383    11.00000   -1.20000
AFIX   0
C32   1   -0.127667    0.392573    0.389565    11.00000    0.03405    0.05188 =
         0.03877    0.01972    0.01231    0.01635
AFIX  43
H32   2   -0.103436    0.360368    0.426582    11.00000   -1.20000
AFIX   0
C33   1   -0.113862    0.429904    0.328099    11.00000    0.02122    0.05352 =
         0.03442    0.01494    0.01508    0.01231
AFIX  43
H33   2   -0.079837    0.424710    0.324615    11.00000   -1.20000
AFIX   0
C34   1   -0.185584    0.574752    0.136145    11.00000    0.01534    0.02881 =
         0.02849    0.01466    0.01119   -0.00454
C35   1   -0.192252    0.659159    0.148849    11.00000    0.03076    0.04824 =
         0.02557    0.00941    0.00266    0.01320
AFIX  43
H35   2   -0.166301    0.688131    0.186083    11.00000   -1.20000
AFIX   0
C36   1   -0.235214    0.701960    0.109217    11.00000    0.04766    0.05630 =
         0.04693    0.01759    0.01396    0.02782
AFIX  43
H36   2   -0.239011    0.759385    0.119684    11.00000   -1.20000
AFIX   0
C37   1   -0.272694    0.660928    0.054230    11.00000    0.03200    0.08472 =
         0.05319    0.03972    0.00888    0.01660
AFIX  43
H37   2   -0.302356    0.690226    0.026303    11.00000   -1.20000
AFIX   0
C38   1   -0.267347    0.578479    0.039790    11.00000    0.02245    0.08789 =
         0.03702    0.03272   -0.01121   -0.01474
AFIX  43
H38   2   -0.293282    0.550614    0.001597    11.00000   -1.20000
AFIX   0
C39   1   -0.224106    0.534536    0.080597    11.00000    0.02763    0.04419 =
         0.03513    0.01443   -0.00034   -0.01688
AFIX  43
H39   2   -0.220949    0.476868    0.070404    11.00000   -1.20000
AFIX   0
MOLE 2
O100  3    0.294383    0.629169    0.165487    11.00000    0.06127    0.11043 =
         0.08145    0.01787    0.03072    0.03841
C101  1    0.260284    0.656092    0.095408    11.00000    0.09396    0.08099 =
         0.06157    0.00215    0.01862   -0.01177
AFIX  23
H10A  2    0.230326    0.618544    0.080451    11.00000   -1.20000
H10B  2    0.277334    0.656217    0.053266    11.00000   -1.20000
AFIX   0
C102  1    0.243921    0.743506    0.109608    11.00000    0.05145    0.06245 =
         0.06806    0.00630    0.00439   -0.00236
AFIX  23
H10C  2    0.267515    0.785925    0.098870    11.00000   -1.20000
H10D  2    0.208815    0.755520    0.077658    11.00000   -1.20000
AFIX   0
C103  1    0.246718    0.740263    0.194405    11.00000    0.05727    0.08950 =
         0.06232    0.00630    0.02177    0.01524
AFIX  23
H10E  2    0.254080    0.796153    0.218453    11.00000   -1.20000
H10F  2    0.214341    0.719363    0.202355    11.00000   -1.20000
AFIX   0
C104  1    0.289416    0.681209    0.227438    11.00000    0.04913    0.08235 =
         0.05641    0.01807    0.01111    0.00497
AFIX  23
H10G  2    0.321475    0.712334    0.249726    11.00000   -1.20000
H10H  2    0.281796    0.647074    0.268907    11.00000   -1.20000
AFIX   0
HKLF 4
REM  CW259  C2/c
REM R1 =  0.0350 for    3938 Fo > 4sig(Fo)  and  0.0466 for all    4739 data
REM    453 parameters refined using      0 restraints
END
WGHT      0.0184     37.7691
REM Instructions for potential hydrogen bonds
HTAB C17 O2
EQIV $1 -x, y, -z+1/2
HTAB C35 O1_$1
REM Highest difference peak  0.539,  deepest hole -0.529,  1-sigma level  0.101
Q1    1  -0.0090  0.7351  0.2071  11.00000  0.05    0.54
Q2    1  -0.0004  0.6873  0.0866  11.00000  0.05    0.54
Q3    1   0.0003  0.8002  0.1658  11.00000  0.05    0.48
Q4    1  -0.0305  0.6600  0.1911  11.00000  0.05    0.47
Q5    1   0.0493  0.6776  0.1467  11.00000  0.05    0.41
Q6    1   0.0385  0.7546  0.1344  11.00000  0.05    0.41
Q7    1  -0.2684  0.8139  0.0551  11.00000  0.05    0.39
Q8    1  -0.0346  0.5555  0.2795  11.00000  0.05    0.38
Q9    1  -0.0041  0.6337  0.2080  11.00000  0.05    0.37
Q10   1  -0.0999  0.9825  0.1669  11.00000  0.05    0.37
Q11   1   0.0146  0.6797 -0.1328  11.00000  0.05    0.37
Q12   1   0.0306  0.6833  0.0446  11.00000  0.05    0.35
Q13   1  -0.1629  0.8816  0.1750  11.00000  0.05    0.35
Q14   1   0.0517  0.6329  0.0145  11.00000  0.05    0.35
Q15   1  -0.2174  0.4049  0.3398  11.00000  0.05    0.34
Q16   1   0.0267  0.7138  0.1066  11.00000  0.05    0.33
Q17   1   0.0377  0.6603  0.2184  11.00000  0.05    0.33
Q18   1  -0.1952  0.5570  0.0787  11.00000  0.05    0.33
Q19   1  -0.1669  0.9587  0.1735  11.00000  0.05    0.33
Q20   1   0.0399  0.7610  0.2075  11.00000  0.05    0.33
;
_shelx_res_checksum     31367
_shelx_fab_file
;
    0    0    4     23.00      0.00
    0    0    6      4.47      0.00
    0    0    8     -0.65      0.00
    0    0   10     -0.55      0.00
    0    0   12      0.75      0.00
    0    0   14      1.78      0.00
    0    0   16      0.70      0.00
    0    0   18     -0.52      0.00
    0    2    0     49.66      0.00
    0    2    1     -1.37      0.00
    0    2    2     38.84      0.00
    0    2    3     -2.93      0.00
    0    2    4     17.88      0.00
    0    2    5     -2.92      0.00
    0    2    6      4.19      0.00
    0    2    7     -3.01      0.00
    0    2    8      0.15      0.00
    0    2    9     -3.29      0.00
    0    2   10     -0.35      0.00
    0    2   11     -2.64      0.00
    0    2   12      0.43      0.00
    0    2   13     -1.37      0.00
    0    2   14      1.37      0.00
    0    2   15     -0.37      0.00
    0    2   16      0.43      0.00
    0    2   17      0.50      0.00
    0    2   18     -0.81      0.00
    0    4    0     20.69      0.00
    0    4    1     -1.33      0.00
    0    4    2     16.41      0.00
    0    4    3     -2.67      0.00
    0    4    4      8.40      0.00
    0    4    5     -2.62      0.00
    0    4    6      3.32      0.00
    0    4    7     -3.34      0.00
    0    4    8      1.16      0.00
    0    4    9     -4.65      0.00
    0    4   10      0.04      0.00
    0    4   11     -4.57      0.00
    0    4   12      0.41      0.00
    0    4   13     -3.19      0.00
    0    4   14      1.26      0.00
    0    4   15     -1.80      0.00
    0    4   16      0.41      0.00
    0    4   17     -0.50      0.00
    0    6    0      4.11      0.00
    0    6    1     -0.52      0.00
    0    6    2      3.68      0.00
    0    6    3     -0.95      0.00
    0    6    4      2.85      0.00
    0    6    5     -0.96      0.00
    0    6    6      1.80      0.00
    0    6    7     -1.91      0.00
    0    6    8      0.48      0.00
    0    6    9     -3.50      0.00
    0    6   10      0.07      0.00
    0    6   11     -4.11      0.00
    0    6   12      1.41      0.00
    0    6   13     -3.35      0.00
    0    6   14      2.55      0.00
    0    6   15     -2.07      0.00
    0    6   16      1.50      0.00
    0    6   17     -0.91      0.00
    0    8    0      0.20      0.00
    0    8    1      0.14      0.00
    0    8    2      0.59      0.00
    0    8    3      0.12      0.00
    0    8    4      0.92      0.00
    0    8    5     -0.29      0.00
    0    8    6      0.10      0.00
    0    8    7     -0.80      0.00
    0    8    8     -1.04      0.00
    0    8    9     -1.32      0.00
    0    8   10     -0.37      0.00
    0    8   11     -1.63      0.00
    0    8   12      2.19      0.00
    0    8   13     -1.18      0.00
    0    8   14      3.88      0.00
    0    8   15     -0.05      0.00
    0    8   16      2.88      0.00
    0   10    0     -2.06      0.00
    0   10    1      0.85      0.00
    0   10    2     -1.46      0.00
    0   10    3      1.44      0.00
    0   10    4     -0.54      0.00
    0   10    5      0.62      0.00
    0   10    6     -0.55      0.00
    0   10    7      0.14      0.00
    0   10    8     -1.12      0.00
    0   10    9      0.28      0.00
    0   10   10     -0.50      0.00
    0   10   11      0.24      0.00
    0   10   12      1.74      0.00
    0   10   13      0.48      0.00
    0   10   14      3.57      0.00
    0   12    0     -2.07      0.00
    0   12    1      1.40      0.00
    0   12    2     -1.59      0.00
    0   12    3      2.80      0.00
    0   12    4     -0.50      0.00
    0   12    5      2.28      0.00
    0   12    6      0.31      0.00
    0   12    7      1.79      0.00
    0   12    8      0.29      0.00
    0   12    9      1.63      0.00
    0   12   10      0.19      0.00
    0   12   11      0.83      0.00
    0   12   12      0.97      0.00
    0   12   13      0.13      0.00
    0   14    0      3.00      0.00
    0   14    1      0.89      0.00
    0   14    2      2.41      0.00
    0   14    3      1.95      0.00
    0   14    4      1.45      0.00
    0   14    5      2.34      0.00
    0   14    6      1.14      0.00
    0   14    7      2.99      0.00
    0   14    8      1.16      0.00
    0   14    9      3.05      0.00
    0   14   10      0.95      0.00
    0   16    0      6.68      0.00
    0   16    1     -0.21      0.00
    0   16    2      5.13      0.00
    0   16    3     -0.42      0.00
    0   16    4      2.18      0.00
    0   16    5      0.37      0.00
    0   16    6      0.59      0.00
   -1    1   18      0.32      0.00
   -1    1   17     -0.49      0.00
   -1    1   16     -0.87      0.00
   -1    1   15     -0.12      0.00
   -1    1   14     -1.77      0.00
   -1    1   13      0.42      0.00
   -1    1   12     -0.72      0.00
   -1    1   11      1.26      0.00
   -1    1   10      0.38      0.00
   -1    1    9      1.89      0.00
   -1    1    8      0.20      0.00
   -1    1    7      2.10      0.00
   -1    1    6     -5.04      0.00
   -1    1    5      2.25      0.00
   -1    1    4    -22.69      0.00
   -1    1    3      2.08      0.00
   -1    1    2    -48.29      0.00
    1    1    2    -45.73      0.00
    1    1    3      1.36      0.00
    1    1    4    -20.00      0.00
    1    1    5      1.27      0.00
    1    1    6     -3.74      0.00
    1    1    7      1.41      0.00
    1    1    8      0.62      0.00
    1    1    9      1.68      0.00
    1    1   10      0.64      0.00
    1    1   11      1.39      0.00
    1    1   12     -0.55      0.00
    1    1   13      0.76      0.00
    1    1   14     -1.52      0.00
    1    1   15      0.24      0.00
    1    1   16     -0.34      0.00
    1    1   17     -0.30      0.00
    1    1   18      0.94      0.00
   -1    3   18      0.90      0.00
   -1    3   17     -0.30      0.00
   -1    3   16     -0.35      0.00
   -1    3   15      0.73      0.00
   -1    3   14     -1.15      0.00
   -1    3   13      2.10      0.00
   -1    3   12     -0.34      0.00
   -1    3   11      3.82      0.00
   -1    3   10     -0.05      0.00
   -1    3    9      4.63      0.00
   -1    3    8     -1.12      0.00
   -1    3    7      4.28      0.00
   -1    3    6     -4.37      0.00
   -1    3    5      4.09      0.00
   -1    3    4    -13.73      0.00
   -1    3    3      3.76      0.00
   -1    3    2    -27.72      0.00
   -1    3    1      1.61      0.00
    1    3    0    -34.35      0.00
    1    3    1      1.35      0.00
    1    3    2    -26.21      0.00
    1    3    3      2.44      0.00
    1    3    4    -12.01      0.00
    1    3    5      2.17      0.00
    1    3    6     -3.26      0.00
    1    3    7      2.84      0.00
    1    3    8     -0.47      0.00
    1    3    9      3.99      0.00
    1    3   10      0.35      0.00
    1    3   11      3.75      0.00
    1    3   12     -0.22      0.00
    1    3   13      2.49      0.00
    1    3   14     -1.14      0.00
    1    3   15      1.35      0.00
    1    3   16     -0.21      0.00
    1    3   17      0.10      0.00
   -1    5   17      0.82      0.00
   -1    5   16     -0.92      0.00
   -1    5   15      2.17      0.00
   -1    5   14     -1.84      0.00
   -1    5   13      3.75      0.00
   -1    5   12     -0.90      0.00
   -1    5   11      4.99      0.00
   -1    5   10     -0.30      0.00
   -1    5    9      4.75      0.00
   -1    5    8     -1.36      0.00
   -1    5    7      3.31      0.00
   -1    5    6     -2.99      0.00
   -1    5    5      2.43      0.00
   -1    5    4     -5.24      0.00
   -1    5    3      2.18      0.00
   -1    5    2     -8.43      0.00
   -1    5    1      0.93      0.00
    1    5    0    -10.06      0.00
    1    5    1      0.88      0.00
    1    5    2     -8.03      0.00
    1    5    3      1.30      0.00
    1    5    4     -4.56      0.00
    1    5    5      1.03      0.00
    1    5    6     -2.24      0.00
    1    5    7      2.12      0.00
    1    5    8     -0.77      0.00
    1    5    9      3.92      0.00
    1    5   10      0.00      0.00
    1    5   11      4.35      0.00
    1    5   12     -0.75      0.00
    1    5   13      3.46      0.00
    1    5   14     -1.63      0.00
    1    5   15      2.37      0.00
    1    5   16     -0.65      0.00
    1    5   17      1.15      0.00
   -1    7   16     -2.62      0.00
   -1    7   15      1.41      0.00
   -1    7   14     -3.57      0.00
   -1    7   13      2.73      0.00
   -1    7   12     -1.93      0.00
   -1    7   11      3.24      0.00
   -1    7   10      0.16      0.00
   -1    7    9      2.65      0.00
   -1    7    8      0.18      0.00
   -1    7    7      1.59      0.00
   -1    7    6     -1.16      0.00
   -1    7    5      0.92      0.00
   -1    7    4     -1.86      0.00
   -1    7    3      0.68      0.00
   -1    7    2     -1.64      0.00
   -1    7    1      0.39      0.00
    1    7    0     -1.43      0.00
    1    7    1     -0.06      0.00
    1    7    2     -1.58      0.00
    1    7    3      0.02      0.00
    1    7    4     -1.52      0.00
    1    7    5      0.15      0.00
    1    7    6     -0.65      0.00
    1    7    7      0.97      0.00
    1    7    8      0.42      0.00
    1    7    9      2.15      0.00
    1    7   10      0.01      0.00
    1    7   11      2.67      0.00
    1    7   12     -1.94      0.00
    1    7   13      2.15      0.00
    1    7   14     -3.03      0.00
    1    7   15      1.16      0.00
    1    7   16     -1.79      0.00
   -1    9   15     -0.71      0.00
   -1    9   14     -3.95      0.00
   -1    9   13      0.26      0.00
   -1    9   12     -1.78      0.00
   -1    9   11      0.45      0.00
   -1    9   10      0.77      0.00
   -1    9    9      0.37      0.00
   -1    9    8      1.24      0.00
   -1    9    7      0.52      0.00
   -1    9    6      0.11      0.00
   -1    9    5      0.30      0.00
   -1    9    4     -0.44      0.00
   -1    9    3     -0.25      0.00
   -1    9    2      0.22      0.00
   -1    9    1     -0.01      0.00
    1    9    0      0.80      0.00
    1    9    1     -0.91      0.00
    1    9    2      0.46      0.00
    1    9    3     -1.07      0.00
    1    9    4      0.10      0.00
    1    9    5     -0.33      0.00
    1    9    6      0.70      0.00
    1    9    7      0.28      0.00
    1    9    8      1.33      0.00
    1    9    9      0.52      0.00
    1    9   10      0.20      0.00
    1    9   11      0.59      0.00
    1    9   12     -2.36      0.00
    1    9   13      0.04      0.00
    1    9   14     -3.80      0.00
    1    9   15     -1.08      0.00
   -1   11   14     -2.46      0.00
   -1   11   13     -0.37      0.00
   -1   11   12     -0.77      0.00
   -1   11   11     -0.74      0.00
   -1   11   10      0.48      0.00
   -1   11    9     -1.07      0.00
   -1   11    8      0.31      0.00
   -1   11    7     -0.86      0.00
   -1   11    6     -0.11      0.00
   -1   11    5     -1.26      0.00
   -1   11    4      0.51      0.00
   -1   11    3     -1.98      0.00
   -1   11    2      1.86      0.00
   -1   11    1     -0.95      0.00
    1   11    0      2.65      0.00
    1   11    1     -1.46      0.00
    1   11    2      2.18      0.00
    1   11    3     -2.51      0.00
    1   11    4      1.09      0.00
    1   11    5     -1.68      0.00
    1   11    6      0.53      0.00
    1   11    7     -0.90      0.00
    1   11    8      0.55      0.00
    1   11    9     -0.69      0.00
    1   11   10     -0.11      0.00
    1   11   11     -0.36      0.00
    1   11   12     -1.83      0.00
    1   11   13     -0.44      0.00
   -1   13   12     -0.36      0.00
   -1   13   11     -0.91      0.00
   -1   13   10     -0.52      0.00
   -1   13    9     -2.31      0.00
   -1   13    8     -1.05      0.00
   -1   13    7     -2.52      0.00
   -1   13    6     -1.03      0.00
   -1   13    5     -2.54      0.00
   -1   13    4     -0.52      0.00
   -1   13    3     -2.67      0.00
   -1   13    2     -0.18      0.00
   -1   13    1     -1.33      0.00
    1   13    0     -0.08      0.00
    1   13    1     -1.25      0.00
    1   13    2     -0.06      0.00
    1   13    3     -2.75      0.00
    1   13    4     -0.31      0.00
    1   13    5     -2.71      0.00
    1   13    6     -0.73      0.00
    1   13    7     -2.61      0.00
    1   13    8     -0.85      0.00
    1   13    9     -2.37      0.00
    1   13   10     -0.85      0.00
    1   13   11     -1.13      0.00
   -1   15    8     -1.01      0.00
   -1   15    7     -2.65      0.00
   -1   15    6     -0.96      0.00
   -1   15    5     -1.34      0.00
   -1   15    4     -2.09      0.00
   -1   15    3     -0.69      0.00
   -1   15    2     -4.29      0.00
   -1   15    1     -0.32      0.00
    1   15    0     -5.46      0.00
    1   15    1     -0.31      0.00
    1   15    2     -4.29      0.00
    1   15    3     -0.82      0.00
    1   15    4     -2.17      0.00
    1   15    5     -1.60      0.00
    1   15    6     -1.10      0.00
    1   15    7     -3.03      0.00
    1   15    8     -1.11      0.00
    1   17    0     -6.06      0.00
   -2    0   18      0.10      0.00
   -2    0   16      1.26      0.00
   -2    0   14      2.02      0.00
   -2    0   12      0.86      0.00
   -2    0   10     -0.36      0.00
   -2    0    8     -0.20      0.00
   -2    0    6      5.67      0.00
   -2    0    4     24.61      0.00
    2    0    2     45.64      0.00
    2    0    4     19.24      0.00
    2    0    6      3.20      0.00
    2    0    8     -0.91      0.00
    2    0   10     -0.79      0.00
    2    0   12      0.55      0.00
    2    0   14      1.49      0.00
    2    0   16      0.09      0.00
   -2    2   18     -0.51      0.00
   -2    2   17      0.73      0.00
   -2    2   16      0.66      0.00
   -2    2   15      0.20      0.00
   -2    2   14      1.41      0.00
   -2    2   13     -0.84      0.00
   -2    2   12      0.51      0.00
   -2    2   11     -2.48      0.00
   -2    2   10     -0.06      0.00
   -2    2    9     -3.77      0.00
   -2    2    8      0.72      0.00
   -2    2    7     -4.24      0.00
   -2    2    6      5.30      0.00
   -2    2    5     -4.40      0.00
   -2    2    4     19.21      0.00
   -2    2    3     -3.76      0.00
   -2    2    2     38.76      0.00
   -2    2    1     -1.50      0.00
    2    2    0     46.93      0.00
    2    2    1     -0.89      0.00
    2    2    2     34.75      0.00
    2    2    3     -1.47      0.00
    2    2    4     14.89      0.00
    2    2    5     -1.20      0.00
    2    2    6      2.99      0.00
    2    2    7     -1.93      0.00
    2    2    8     -0.30      0.00
    2    2    9     -2.93      0.00
    2    2   10     -0.68      0.00
    2    2   11     -2.71      0.00
    2    2   12      0.29      0.00
    2    2   13     -1.78      0.00
    2    2   14      1.24      0.00
    2    2   15     -0.96      0.00
    2    2   16      0.06      0.00
    2    2   17      0.09      0.00
   -2    4   18     -0.99      0.00
   -2    4   17     -0.21      0.00
   -2    4   16      0.36      0.00
   -2    4   15     -1.38      0.00
   -2    4   14      1.21      0.00
   -2    4   13     -3.03      0.00
   -2    4   12      0.52      0.00
   -2    4   11     -4.84      0.00
   -2    4   10      0.45      0.00
   -2    4    9     -5.45      0.00
   -2    4    8      1.82      0.00
   -2    4    7     -4.80      0.00
   -2    4    6      4.14      0.00
   -2    4    5     -4.24      0.00
   -2    4    4      9.11      0.00
   -2    4    3     -3.47      0.00
   -2    4    2     16.41      0.00
   -2    4    1     -1.26      0.00
    2    4    0     19.61      0.00
    2    4    1     -1.05      0.00
    2    4    2     14.72      0.00
    2    4    3     -1.29      0.00
    2    4    4      6.95      0.00
    2    4    5     -0.87      0.00
    2    4    6      2.37      0.00
    2    4    7     -2.12      0.00
    2    4    8      0.55      0.00
    2    4    9     -3.92      0.00
    2    4   10     -0.30      0.00
    2    4   11     -4.10      0.00
    2    4   12      0.29      0.00
    2    4   13     -3.18      0.00
    2    4   14      1.14      0.00
    2    4   15     -2.27      0.00
    2    4   16      0.18      0.00
    2    4   17     -0.97      0.00
   -2    6   17     -0.81      0.00
   -2    6   16      1.86      0.00
   -2    6   15     -2.27      0.00
   -2    6   14      2.81      0.00
   -2    6   13     -3.87      0.00
   -2    6   12      1.53      0.00
   -2    6   11     -4.74      0.00
   -2    6   10      0.28      0.00
   -2    6    9     -4.20      0.00
   -2    6    8      0.95      0.00
   -2    6    7     -2.84      0.00
   -2    6    6      2.32      0.00
   -2    6    5     -1.95      0.00
   -2    6    4      3.13      0.00
   -2    6    3     -1.51      0.00
   -2    6    2      3.73      0.00
   -2    6    1     -0.60      0.00
    2    6    0      4.05      0.00
    2    6    1     -0.31      0.00
    2    6    2      3.49      0.00
    2    6    3     -0.23      0.00
    2    6    4      2.36      0.00
    2    6    5     -0.05      0.00
    2    6    6      1.19      0.00
    2    6    7     -1.15      0.00
    2    6    8      0.17      0.00
    2    6    9     -2.76      0.00
    2    6   10      0.09      0.00
    2    6   11     -3.30      0.00
    2    6   12      1.29      0.00
    2    6   13     -2.83      0.00
    2    6   14      1.98      0.00
    2    6   15     -2.13      0.00
    2    6   16      0.78      0.00
   -2    8   16      3.53      0.00
   -2    8   15     -0.66      0.00
   -2    8   14      4.05      0.00
   -2    8   13     -1.76      0.00
   -2    8   12      1.88      0.00
   -2    8   11     -1.89      0.00
   -2    8   10     -0.58      0.00
   -2    8    9     -1.48      0.00
   -2    8    8     -0.75      0.00
   -2    8    7     -1.20      0.00
   -2    8    6      0.65      0.00
   -2    8    5     -0.95      0.00
   -2    8    4      1.33      0.00
   -2    8    3     -0.63      0.00
   -2    8    2      0.85      0.00
   -2    8    1     -0.58      0.00
    2    8    0      0.43      0.00
    2    8    1      0.82      0.00
    2    8    2      0.60      0.00
    2    8    3      0.79      0.00
    2    8    4      0.52      0.00
    2    8    5      0.30      0.00
    2    8    6     -0.37      0.00
    2    8    7     -0.45      0.00
    2    8    8     -0.97      0.00
    2    8    9     -1.17      0.00
    2    8   10      0.18      0.00
    2    8   11     -1.44      0.00
    2    8   12      2.38      0.00
    2    8   13     -0.91      0.00
    2    8   14      3.19      0.00
    2    8   15      0.02      0.00
   -2   10   15      0.73      0.00
   -2   10   14      2.96      0.00
   -2   10   13      0.14      0.00
   -2   10   12      0.80      0.00
   -2   10   11      0.44      0.00
   -2   10   10     -0.90      0.00
   -2   10    9      0.55      0.00
   -2   10    8     -0.72      0.00
   -2   10    7      0.02      0.00
   -2   10    6      0.22      0.00
   -2   10    5      0.09      0.00
   -2   10    4      0.19      0.00
   -2   10    3      0.68      0.00
   -2   10    2     -0.92      0.00
   -2   10    1      0.06      0.00
    2   10    0     -1.77      0.00
    2   10    1      1.59      0.00
    2   10    2     -1.56      0.00
    2   10    3      2.09      0.00
    2   10    4     -1.03      0.00
    2   10    5      1.12      0.00
    2   10    6     -1.06      0.00
    2   10    7      0.20      0.00
    2   10    8     -1.06      0.00
    2   10    9     -0.20      0.00
    2   10   10      0.28      0.00
    2   10   11     -0.34      0.00
    2   10   12      2.50      0.00
    2   10   13      0.28      0.00
    2   10   14      3.49      0.00
   -2   12   13     -0.37      0.00
   -2   12   12     -0.04      0.00
   -2   12   11      0.69      0.00
   -2   12   10     -0.04      0.00
   -2   12    9      1.68      0.00
   -2   12    8      0.77      0.00
   -2   12    7      1.72      0.00
   -2   12    6      0.95      0.00
   -2   12    5      1.99      0.00
   -2   12    4      0.04      0.00
   -2   12    3      2.49      0.00
   -2   12    2     -1.18      0.00
   -2   12    1      1.22      0.00
    2   12    0     -1.88      0.00
    2   12    1      1.52      0.00
    2   12    2     -1.66      0.00
    2   12    3      2.98      0.00
    2   12    4     -0.79      0.00
    2   12    5      2.46      0.00
    2   12    6     -0.07      0.00
    2   12    7      1.70      0.00
    2   12    8      0.22      0.00
    2   12    9      1.18      0.00
    2   12   10      0.81      0.00
    2   12   11      0.38      0.00
    2   12   12      1.95      0.00
   -2   14   10      0.93      0.00
   -2   14    9      2.54      0.00
   -2   14    8      1.37      0.00
   -2   14    7      2.73      0.00
   -2   14    6      1.25      0.00
   -2   14    5      2.16      0.00
   -2   14    4      1.45      0.00
   -2   14    3      1.88      0.00
   -2   14    2      2.35      0.00
   -2   14    1      0.99      0.00
    2   14    0      2.86      0.00
    2   14    1      0.76      0.00
    2   14    2      2.27      0.00
    2   14    3      1.97      0.00
    2   14    4      1.41      0.00
    2   14    5      2.47      0.00
    2   14    6      1.12      0.00
    2   14    7      3.11      0.00
    2   14    8      1.22      0.00
    2   14    9      3.18      0.00
   -2   16    6      0.38      0.00
   -2   16    5      0.12      0.00
   -2   16    4      1.96      0.00
   -2   16    3     -0.59      0.00
   -2   16    2      4.85      0.00
   -2   16    1     -0.33      0.00
    2   16    0      6.29      0.00
    2   16    1     -0.02      0.00
    2   16    2      4.79      0.00
    2   16    3     -0.09      0.00
    2   16    4      2.14      0.00
    2   16    5      0.80      0.00
   -3    1   18     -0.06      0.00
   -3    1   17     -0.56      0.00
   -3    1   16     -1.20      0.00
   -3    1   15     -0.45      0.00
   -3    1   14     -1.83      0.00
   -3    1   13      0.07      0.00
   -3    1   12     -0.71      0.00
   -3    1   11      1.12      0.00
   -3    1   10      0.22      0.00
   -3    1    9      2.15      0.00
   -3    1    8     -0.32      0.00
   -3    1    7      2.74      0.00
   -3    1    6     -5.96      0.00
   -3    1    5      2.91      0.00
   -3    1    4    -22.89      0.00
   -3    1    3      2.32      0.00
   -3    1    2    -45.43      0.00
   -3    1    1      0.89      0.00
    3    1    0    -53.71      0.00
    3    1    1      0.28      0.00
    3    1    2    -38.77      0.00
    3    1    3      0.41      0.00
    3    1    4    -15.96      0.00
    3    1    5      0.30      0.00
    3    1    6     -2.66      0.00
    3    1    7      0.90      0.00
    3    1    8      0.79      0.00
    3    1    9      1.55      0.00
    3    1   10      0.87      0.00
    3    1   11      1.45      0.00
    3    1   12     -0.43      0.00
    3    1   13      0.98      0.00
    3    1   14     -1.35      0.00
    3    1   15      0.57      0.00
    3    1   16      0.13      0.00
    3    1   17     -0.04      0.00
   -3    3   18      0.99      0.00
   -3    3   17     -0.47      0.00
   -3    3   16     -0.20      0.00
   -3    3   15      0.18      0.00
   -3    3   14     -0.98      0.00
   -3    3   13      1.61      0.00
   -3    3   12     -0.35      0.00
   -3    3   11      3.76      0.00
   -3    3   10     -0.36      0.00
   -3    3    9      5.30      0.00
   -3    3    8     -1.71      0.00
   -3    3    7      5.67      0.00
   -3    3    6     -5.13      0.00
   -3    3    5      5.45      0.00
   -3    3    4    -13.96      0.00
   -3    3    3      4.18      0.00
   -3    3    2    -26.14      0.00
   -3    3    1      1.43      0.00
    3    3    0    -30.73      0.00
    3    3    1      0.77      0.00
    3    3    2    -22.25      0.00
    3    3    3      0.71      0.00
    3    3    4     -9.53      0.00
    3    3    5      0.37      0.00
    3    3    6     -2.30      0.00
    3    3    7      1.83      0.00
    3    3    8     -0.03      0.00
    3    3    9      3.52      0.00
    3    3   10      0.64      0.00
    3    3   11      3.50      0.00
    3    3   12     -0.15      0.00
    3    3   13      2.66      0.00
    3    3   14     -1.06      0.00
    3    3   15      1.91      0.00
    3    3   16      0.06      0.00
    3    3   17      0.63      0.00
   -3    5   17      0.72      0.00
   -3    5   16     -0.82      0.00
   -3    5   15      2.11      0.00
   -3    5   14     -1.79      0.00
   -3    5   13      3.89      0.00
   -3    5   12     -1.02      0.00
   -3    5   11      5.37      0.00
   -3    5   10     -0.66      0.00
   -3    5    9      5.50      0.00
   -3    5    8     -1.89      0.00
   -3    5    7      4.48      0.00
   -3    5    6     -3.47      0.00
   -3    5    5      3.52      0.00
   -3    5    4     -5.38      0.00
   -3    5    3      2.49      0.00
   -3    5    2     -8.07      0.00
   -3    5    1      0.69      0.00
    3    5    0     -9.22      0.00
    3    5    1      0.65      0.00
    3    5    2     -7.02      0.00
    3    5    3      0.29      0.00
    3    5    4     -3.63      0.00
    3    5    5     -0.08      0.00
    3    5    6     -1.53      0.00
    3    5    7      1.34      0.00
    3    5    8     -0.38      0.00
    3    5    9      3.16      0.00
    3    5   10      0.09      0.00
    3    5   11      3.53      0.00
    3    5   12     -0.65      0.00
    3    5   13      3.08      0.00
    3    5   14     -1.24      0.00
    3    5   15      2.63      0.00
    3    5   16     -0.13      0.00
   -3    7   17      0.51      0.00
   -3    7   16     -2.94      0.00
   -3    7   15      2.03      0.00
   -3    7   14     -3.65      0.00
   -3    7   13      3.38      0.00
   -3    7   12     -1.88      0.00
   -3    7   11      3.67      0.00
   -3    7   10      0.01      0.00
   -3    7    9      3.01      0.00
   -3    7    8     -0.23      0.00
   -3    7    7      2.16      0.00
   -3    7    6     -1.57      0.00
   -3    7    5      1.58      0.00
   -3    7    4     -2.08      0.00
   -3    7    3      1.17      0.00
   -3    7    2     -1.84      0.00
   -3    7    1      0.68      0.00
    3    7    0     -1.72      0.00
    3    7    1     -0.40      0.00
    3    7    2     -1.65      0.00
    3    7    3     -0.47      0.00
    3    7    4     -1.13      0.00
    3    7    5     -0.34      0.00
    3    7    6     -0.19      0.00
    3    7    7      0.56      0.00
    3    7    8      0.36      0.00
    3    7    9      1.65      0.00
    3    7   10     -0.40      0.00
    3    7   11      2.06      0.00
    3    7   12     -1.89      0.00
    3    7   13      1.77      0.00
    3    7   14     -2.18      0.00
    3    7   15      1.28      0.00
    3    7   16     -0.72      0.00
   -3    9   16     -3.63      0.00
   -3    9   15      0.24      0.00
   -3    9   14     -3.46      0.00
   -3    9   13      0.88      0.00
   -3    9   12     -1.13      0.00
   -3    9   11      0.50      0.00
   -3    9   10      0.88      0.00
   -3    9    9      0.25      0.00
   -3    9    8      0.73      0.00
   -3    9    7      0.68      0.00
   -3    9    6     -0.60      0.00
   -3    9    5      0.81      0.00
   -3    9    4     -1.08      0.00
   -3    9    3      0.48      0.00
   -3    9    2     -0.38      0.00
   -3    9    1      0.76      0.00
    3    9    0      0.29      0.00
    3    9    1     -1.57      0.00
    3    9    2      0.36      0.00
    3    9    3     -1.61      0.00
    3    9    4      0.49      0.00
    3    9    5     -0.75      0.00
    3    9    6      1.08      0.00
    3    9    7      0.15      0.00
    3    9    8      1.04      0.00
    3    9    9      0.78      0.00
    3    9   10     -0.60      0.00
    3    9   11      0.96      0.00
    3    9   12     -2.70      0.00
    3    9   13      0.26      0.00
    3    9   14     -3.10      0.00
   -3   11   14     -1.29      0.00
   -3   11   13      0.24      0.00
   -3   11   12      0.24      0.00
   -3   11   11     -0.67      0.00
   -3   11   10      0.54      0.00
   -3   11    9     -1.24      0.00
   -3   11    8     -0.38      0.00
   -3   11    7     -0.83      0.00
   -3   11    6     -0.98      0.00
   -3   11    5     -0.91      0.00
   -3   11    4     -0.31      0.00
   -3   11    3     -1.46      0.00
   -3   11    2      1.11      0.00
   -3   11    1     -0.48      0.00
    3   11    0      2.14      0.00
    3   11    1     -1.79      0.00
    3   11    2      2.06      0.00
    3   11    3     -2.79      0.00
    3   11    4      1.36      0.00
    3   11    5     -1.88      0.00
    3   11    6      0.87      0.00
    3   11    7     -0.71      0.00
    3   11    8      0.40      0.00
    3   11    9      0.06      0.00
    3   11   10     -0.89      0.00
    3   11   11      0.51      0.00
    3   11   12     -2.57      0.00
    3   11   13      0.02      0.00
   -3   13   12      0.24      0.00
   -3   13   11     -0.22      0.00
   -3   13   10     -0.70      0.00
   -3   13    9     -2.00      0.00
   -3   13    8     -1.62      0.00
   -3   13    7     -2.39      0.00
   -3   13    6     -1.49      0.00
   -3   13    5     -2.36      0.00
   -3   13    4     -0.83      0.00
   -3   13    3     -2.50      0.00
   -3   13    2     -0.41      0.00
   -3   13    1     -1.34      0.00
    3   13    0     -0.16      0.00
    3   13    1     -1.12      0.00
    3   13    2     -0.01      0.00
    3   13    3     -2.67      0.00
    3   13    4     -0.20      0.00
    3   13    5     -2.67      0.00
    3   13    6     -0.58      0.00
    3   13    7     -2.38      0.00
    3   13    8     -0.91      0.00
    3   13    9     -1.90      0.00
    3   13   10     -1.38      0.00
    3   13   11     -0.68      0.00
   -3   15    9     -2.32      0.00
   -3   15    8     -1.15      0.00
   -3   15    7     -2.35      0.00
   -3   15    6     -0.88      0.00
   -3   15    5     -1.18      0.00
   -3   15    4     -1.81      0.00
   -3   15    3     -0.57      0.00
   -3   15    2     -3.83      0.00
   -3   15    1     -0.28      0.00
    3   15    0     -4.86      0.00
    3   15    1     -0.37      0.00
    3   15    2     -3.82      0.00
    3   15    3     -1.01      0.00
    3   15    4     -2.06      0.00
    3   15    5     -1.86      0.00
    3   15    6     -1.23      0.00
    3   15    7     -3.21      0.00
   -4    0   18      0.38      0.00
   -4    0   16      1.50      0.00
   -4    0   14      1.96      0.00
   -4    0   12      0.70      0.00
   -4    0   10     -0.29      0.00
   -4    0    8      0.30      0.00
   -4    0    6      6.26      0.00
   -4    0    4     23.31      0.00
   -4    0    2     45.06      0.00
    4    0    0     52.05      0.00
    4    0    2     36.74      0.00
    4    0    4     14.81      0.00
    4    0    6      2.40      0.00
    4    0    8     -0.87      0.00
    4    0   10     -0.93      0.00
    4    0   12      0.52      0.00
    4    0   14      1.43      0.00
    4    0   16     -0.27      0.00
   -4    2   18     -0.53      0.00
   -4    2   17      0.76      0.00
   -4    2   16      0.59      0.00
   -4    2   15      0.66      0.00
   -4    2   14      1.21      0.00
   -4    2   13     -0.31      0.00
   -4    2   12      0.38      0.00
   -4    2   11     -2.31      0.00
   -4    2   10      0.09      0.00
   -4    2    9     -4.21      0.00
   -4    2    8      1.22      0.00
   -4    2    7     -5.18      0.00
   -4    2    6      5.83      0.00
   -4    2    5     -5.12      0.00
   -4    2    4     18.28      0.00
   -4    2    3     -3.70      0.00
   -4    2    2     34.42      0.00
   -4    2    1     -1.26      0.00
    4    2    0     39.65      0.00
    4    2    1     -0.21      0.00
    4    2    2     28.01      0.00
    4    2    3      0.11      0.00
    4    2    4     11.46      0.00
    4    2    5      0.19      0.00
    4    2    6      2.21      0.00
    4    2    7     -1.31      0.00
    4    2    8     -0.45      0.00
    4    2    9     -2.70      0.00
    4    2   10     -0.86      0.00
    4    2   11     -2.59      0.00
    4    2   12      0.28      0.00
    4    2   13     -1.94      0.00
    4    2   14      1.21      0.00
    4    2   15     -1.41      0.00
    4    2   16     -0.22      0.00
    4    2   17     -0.38      0.00
   -4    4   18     -1.33      0.00
   -4    4   17     -0.16      0.00
   -4    4   16     -0.01      0.00
   -4    4   15     -1.06      0.00
   -4    4   14      0.95      0.00
   -4    4   13     -2.74      0.00
   -4    4   12      0.53      0.00
   -4    4   11     -4.88      0.00
   -4    4   10      0.74      0.00
   -4    4    9     -6.10      0.00
   -4    4    8      2.27      0.00
   -4    4    7     -5.96      0.00
   -4    4    6      4.49      0.00
   -4    4    5     -5.09      0.00
   -4    4    4      8.78      0.00
   -4    4    3     -3.36      0.00
   -4    4    2     14.72      0.00
   -4    4    1     -0.81      0.00
    4    4    0     16.79      0.00
    4    4    1     -0.58      0.00
    4    4    2     12.05      0.00
    4    4    3      0.11      0.00
    4    4    4      5.38      0.00
    4    4    5      0.37      0.00
    4    4    6      1.70      0.00
    4    4    7     -1.47      0.00
    4    4    8      0.23      0.00
    4    4    9     -3.32      0.00
    4    4   10     -0.42      0.00
    4    4   11     -3.42      0.00
    4    4   12      0.27      0.00
    4    4   13     -2.94      0.00
    4    4   14      0.95      0.00
    4    4   15     -2.62      0.00
    4    4   16     -0.17      0.00
   -4    6   17     -1.00      0.00
   -4    6   16      1.76      0.00
   -4    6   15     -2.63      0.00
   -4    6   14      2.72      0.00
   -4    6   13     -4.23      0.00
   -4    6   12      1.61      0.00
   -4    6   11     -5.03      0.00
   -4    6   10      0.61      0.00
   -4    6    9     -4.64      0.00
   -4    6    8      1.35      0.00
   -4    6    7     -3.55      0.00
   -4    6    6      2.55      0.00
   -4    6    5     -2.56      0.00
   -4    6    4      3.13      0.00
   -4    6    3     -1.61      0.00
   -4    6    2      3.66      0.00
   -4    6    1     -0.44      0.00
    4    6    0      3.97      0.00
    4    6    1     -0.16      0.00
    4    6    2      3.23      0.00
    4    6    3      0.25      0.00
    4    6    4      1.83      0.00
    4    6    5      0.39      0.00
    4    6    6      0.71      0.00
    4    6    7     -0.76      0.00
    4    6    8      0.13      0.00
    4    6    9     -2.07      0.00
    4    6   10      0.35      0.00
    4    6   11     -2.40      0.00
    4    6   12      1.22      0.00
    4    6   13     -2.34      0.00
    4    6   14      1.30      0.00
    4    6   15     -2.31      0.00
    4    6   16     -0.04      0.00
   -4    8   16      3.51      0.00
   -4    8   15     -1.66      0.00
   -4    8   14      3.67      0.00
   -4    8   13     -2.47      0.00
   -4    8   12      1.58      0.00
   -4    8   11     -2.07      0.00
   -4    8   10     -0.39      0.00
   -4    8    9     -1.49      0.00
   -4    8    8     -0.22      0.00
   -4    8    7     -1.39      0.00
   -4    8    6      1.12      0.00
   -4    8    5     -1.35      0.00
   -4    8    4      1.72      0.00
   -4    8    3     -1.11      0.00
   -4    8    2      1.37      0.00
   -4    8    1     -1.03      0.00
    4    8    0      1.02      0.00
    4    8    1      1.17      0.00
    4    8    2      0.80      0.00
    4    8    3      1.06      0.00
    4    8    4      0.16      0.00
    4    8    5      0.53      0.00
    4    8    6     -0.68      0.00
    4    8    7     -0.26      0.00
    4    8    8     -0.60      0.00
    4    8    9     -1.02      0.00
    4    8   10      0.88      0.00
    4    8   11     -1.31      0.00
    4    8   12      2.41      0.00
    4    8   13     -0.94      0.00
    4    8   14      2.22      0.00
    4    8   15     -0.33      0.00
   -4   10   15     -0.41      0.00
   -4   10   14      1.83      0.00
   -4   10   13     -0.59      0.00
   -4   10   12      0.00      0.00
   -4   10   11      0.37      0.00
   -4   10   10     -0.76      0.00
   -4   10    9      0.76      0.00
   -4   10    8      0.06      0.00
   -4   10    7      0.07      0.00
   -4   10    6      1.09      0.00
   -4   10    5     -0.20      0.00
   -4   10    4      1.04      0.00
   -4   10    3      0.14      0.00
   -4   10    2     -0.03      0.00
   -4   10    1     -0.51      0.00
    4   10    0     -1.03      0.00
    4   10    1      1.96      0.00
    4   10    2     -1.31      0.00
    4   10    3      2.33      0.00
    4   10    4     -1.27      0.00
    4   10    5      1.29      0.00
    4   10    6     -1.30      0.00
    4   10    7      0.04      0.00
    4   10    8     -0.69      0.00
    4   10    9     -0.87      0.00
    4   10   10      1.11      0.00
    4   10   11     -1.17      0.00
    4   10   12      2.84      0.00
    4   10   13     -0.31      0.00
   -4   12   13     -1.26      0.00
   -4   12   12     -0.70      0.00
   -4   12   11      0.23      0.00
   -4   12   10      0.33      0.00
   -4   12    9      1.64      0.00
   -4   12    8      1.61      0.00
   -4   12    7      1.74      0.00
   -4   12    6      1.71      0.00
   -4   12    5      1.81      0.00
   -4   12    4      0.73      0.00
   -4   12    3      2.18      0.00
   -4   12    2     -0.50      0.00
   -4   12    1      1.05      0.00
    4   12    0     -1.39      0.00
    4   12    1      1.47      0.00
    4   12    2     -1.47      0.00
    4   12    3      2.86      0.00
    4   12    4     -0.88      0.00
    4   12    5      2.29      0.00
    4   12    6     -0.26      0.00
    4   12    7      1.21      0.00
    4   12    8      0.36      0.00
    4   12    9      0.26      0.00
    4   12   10      1.44      0.00
    4   12   11     -0.58      0.00
    4   12   12      2.51      0.00
   -4   14   10      1.41      0.00
   -4   14    9      2.03      0.00
   -4   14    8      1.86      0.00
   -4   14    7      2.59      0.00
   -4   14    6      1.42      0.00
   -4   14    5      2.02      0.00
   -4   14    4      1.38      0.00
   -4   14    3      1.71      0.00
   -4   14    2      2.09      0.00
   -4   14    1      0.95      0.00
    4   14    0      2.43      0.00
    4   14    1      0.68      0.00
    4   14    2      1.90      0.00
    4   14    3      1.90      0.00
    4   14    4      1.25      0.00
    4   14    5      2.37      0.00
    4   14    6      1.10      0.00
    4   14    7      2.83      0.00
    4   14    8      1.34      0.00
    4   14    9      2.68      0.00
   -4   16    6      0.19      0.00
   -4   16    5      0.07      0.00
   -4   16    4      1.49      0.00
   -4   16    3     -0.69      0.00
   -4   16    2      3.98      0.00
   -4   16    1     -0.51      0.00
    4   16    0      5.19      0.00
    4   16    1      0.29      0.00
    4   16    2      3.92      0.00
    4   16    3      0.37      0.00
    4   16    4      1.86      0.00
    4   16    5      1.24      0.00
   -5    1   18     -0.06      0.00
   -5    1   17     -0.52      0.00
   -5    1   16     -1.16      0.00
   -5    1   15     -0.67      0.00
   -5    1   14     -1.55      0.00
   -5    1   13     -0.23      0.00
   -5    1   12     -0.42      0.00
   -5    1   11      1.00      0.00
   -5    1   10      0.20      0.00
   -5    1    9      2.34      0.00
   -5    1    8     -0.78      0.00
   -5    1    7      3.11      0.00
   -5    1    6     -6.14      0.00
   -5    1    5      3.04      0.00
   -5    1    4    -20.39      0.00
   -5    1    3      2.04      0.00
   -5    1    2    -37.98      0.00
   -5    1    1      0.69      0.00
    5    1    0    -42.91      0.00
    5    1    1     -0.15      0.00
    5    1    2    -29.78      0.00
    5    1    3     -0.48      0.00
    5    1    4    -12.01      0.00
    5    1    5     -0.36      0.00
    5    1    6     -2.20      0.00
    5    1    7      0.68      0.00
    5    1    8      0.66      0.00
    5    1    9      1.47      0.00
    5    1   10      0.92      0.00
    5    1   11      1.36      0.00
    5    1   12     -0.55      0.00
    5    1   13      1.02      0.00
    5    1   14     -1.47      0.00
    5    1   15      0.78      0.00
    5    1   16      0.29      0.00
    5    1   17      0.23      0.00
   -5    3   18      1.36      0.00
   -5    3   17     -0.43      0.00
   -5    3   16      0.19      0.00
   -5    3   15     -0.23      0.00
   -5    3   14     -0.62      0.00
   -5    3   13      1.10      0.00
   -5    3   12     -0.19      0.00
   -5    3   11      3.59      0.00
   -5    3   10     -0.48      0.00
   -5    3    9      5.74      0.00
   -5    3    8     -2.05      0.00
   -5    3    7      6.48      0.00
   -5    3    6     -5.26      0.00
   -5    3    5      5.77      0.00
   -5    3    4    -12.58      0.00
   -5    3    3      3.59      0.00
   -5    3    2    -22.02      0.00
   -5    3    1      0.90      0.00
    5    3    0    -24.75      0.00
    5    3    1      0.07      0.00
    5    3    2    -17.26      0.00
    5    3    3     -0.83      0.00
    5    3    4     -7.26      0.00
    5    3    5     -0.74      0.00
    5    3    6     -1.84      0.00
    5    3    7      1.43      0.00
    5    3    8      0.07      0.00
    5    3    9      3.14      0.00
    5    3   10      0.69      0.00
    5    3   11      2.98      0.00
    5    3   12     -0.25      0.00
    5    3   13      2.48      0.00
    5    3   14     -1.06      0.00
    5    3   15      2.23      0.00
    5    3   16      0.27      0.00
   -5    5   18      1.14      0.00
   -5    5   17      0.84      0.00
   -5    5   16     -0.40      0.00
   -5    5   15      2.11      0.00
   -5    5   14     -1.55      0.00
   -5    5   13      3.79      0.00
   -5    5   12     -1.07      0.00
   -5    5   11      5.36      0.00
   -5    5   10     -0.94      0.00
   -5    5    9      5.88      0.00
   -5    5    8     -2.16      0.00
   -5    5    7      5.16      0.00
   -5    5    6     -3.50      0.00
   -5    5    5      3.86      0.00
   -5    5    4     -5.00      0.00
   -5    5    3      2.10      0.00
   -5    5    2     -7.14      0.00
   -5    5    1      0.21      0.00
    5    5    0     -7.95      0.00
    5    5    1      0.42      0.00
    5    5    2     -5.85      0.00
    5    5    3     -0.43      0.00
    5    5    4     -2.84      0.00
    5    5    5     -0.53      0.00
    5    5    6     -1.12      0.00
    5    5    7      1.08      0.00
    5    5    8     -0.33      0.00
    5    5    9      2.47      0.00
    5    5   10     -0.08      0.00
    5    5   11      2.53      0.00
    5    5   12     -0.66      0.00
    5    5   13      2.54      0.00
    5    5   14     -0.85      0.00
    5    5   15      2.77      0.00
    5    5   16      0.39      0.00
   -5    7   17      1.08      0.00
   -5    7   16     -2.68      0.00
   -5    7   15      2.80      0.00
   -5    7   14     -3.32      0.00
   -5    7   13      3.86      0.00
   -5    7   12     -1.83      0.00
   -5    7   11      3.77      0.00
   -5    7   10     -0.34      0.00
   -5    7    9      3.08      0.00
   -5    7    8     -0.65      0.00
   -5    7    7      2.39      0.00
   -5    7    6     -1.75      0.00
   -5    7    5      1.83      0.00
   -5    7    4     -2.19      0.00
   -5    7    3      1.26      0.00
   -5    7    2     -2.20      0.00
   -5    7    1      0.70      0.00
    5    7    0     -2.22      0.00
    5    7    1     -0.45      0.00
    5    7    2     -1.80      0.00
    5    7    3     -0.53      0.00
    5    7    4     -0.77      0.00
    5    7    5     -0.37      0.00
    5    7    6      0.11      0.00
    5    7    7      0.37      0.00
    5    7    8      0.04      0.00
    5    7    9      1.13      0.00
    5    7   10     -0.97      0.00
    5    7   11      1.41      0.00
    5    7   12     -1.83      0.00
    5    7   13      1.49      0.00
    5    7   14     -1.31      0.00
    5    7   15      1.55      0.00
   -5    9   16     -3.02      0.00
   -5    9   15      1.47      0.00
   -5    9   14     -2.48      0.00
   -5    9   13      1.63      0.00
   -5    9   12     -0.63      0.00
   -5    9   11      0.57      0.00
   -5    9   10      0.53      0.00
   -5    9    9      0.03      0.00
   -5    9    8     -0.01      0.00
   -5    9    7      0.55      0.00
   -5    9    6     -1.23      0.00
   -5    9    5      0.93      0.00
   -5    9    4     -1.70      0.00
   -5    9    3      0.84      0.00
   -5    9    2     -1.20      0.00
   -5    9    1      1.15      0.00
    5    9    0     -0.50      0.00
    5    9    1     -1.76      0.00
    5    9    2      0.07      0.00
    5    9    3     -1.65      0.00
    5    9    4      0.75      0.00
    5    9    5     -0.82      0.00
    5    9    6      1.25      0.00
    5    9    7      0.18      0.00
    5    9    8      0.55      0.00
    5    9    9      1.04      0.00
    5    9   10     -1.37      0.00
    5    9   11      1.36      0.00
    5    9   12     -2.72      0.00
    5    9   13      0.69      0.00
    5    9   14     -2.14      0.00
   -5   11   14      0.09      0.00
   -5   11   13      1.09      0.00
   -5   11   12      0.83      0.00
   -5   11   11     -0.41      0.00
   -5   11   10      0.02      0.00
   -5   11    9     -1.41      0.00
   -5   11    8     -1.33      0.00
   -5   11    7     -1.02      0.00
   -5   11    6     -1.83      0.00
   -5   11    5     -0.83      0.00
   -5   11    4     -1.19      0.00
   -5   11    3     -1.13      0.00
   -5   11    2      0.13      0.00
   -5   11    1     -0.21      0.00
    5   11    0      1.32      0.00
    5   11    1     -1.79      0.00
    5   11    2      1.69      0.00
    5   11    3     -2.63      0.00
    5   11    4      1.42      0.00
    5   11    5     -1.67      0.00
    5   11    6      1.01      0.00
    5   11    7     -0.19      0.00
    5   11    8      0.12      0.00
    5   11    9      1.05      0.00
    5   11   10     -1.53      0.00
    5   11   11      1.58      0.00
    5   11   12     -2.79      0.00
   -5   13   12      0.26      0.00
   -5   13   11      0.53      0.00
   -5   13   10     -1.42      0.00
   -5   13    9     -1.80      0.00
   -5   13    8     -2.39      0.00
   -5   13    7     -2.42      0.00
   -5   13    6     -1.95      0.00
   -5   13    5     -2.22      0.00
   -5   13    4     -1.15      0.00
   -5   13    3     -2.23      0.00
   -5   13    2     -0.65      0.00
   -5   13    1     -1.24      0.00
    5   13    0     -0.21      0.00
    5   13    1     -0.94      0.00
    5   13    2      0.06      0.00
    5   13    3     -2.34      0.00
    5   13    4     -0.09      0.00
    5   13    5     -2.22      0.00
    5   13    6     -0.46      0.00
    5   13    7     -1.67      0.00
    5   13    8     -0.98      0.00
    5   13    9     -0.89      0.00
    5   13   10     -1.76      0.00
   -5   15    8     -1.46      0.00
   -5   15    7     -2.25      0.00
   -5   15    6     -0.80      0.00
   -5   15    5     -1.09      0.00
   -5   15    4     -1.35      0.00
   -5   15    3     -0.37      0.00
   -5   15    2     -2.96      0.00
   -5   15    1     -0.09      0.00
    5   15    0     -3.76      0.00
    5   15    1     -0.53      0.00
    5   15    2     -2.94      0.00
    5   15    3     -1.15      0.00
    5   15    4     -1.69      0.00
    5   15    5     -1.87      0.00
    5   15    6     -1.21      0.00
    5   15    7     -2.94      0.00
   -6    0   18      0.27      0.00
   -6    0   16      1.33      0.00
   -6    0   14      1.53      0.00
   -6    0   12      0.28      0.00
   -6    0   10     -0.31      0.00
   -6    0    8      0.76      0.00
   -6    0    6      6.04      0.00
   -6    0    4     19.47      0.00
   -6    0    2     35.47      0.00
    6    0    0     39.38      0.00
    6    0    2     27.04      0.00
    6    0    4     11.07      0.00
    6    0    6      2.28      0.00
    6    0    8     -0.57      0.00
    6    0   10     -0.86      0.00
    6    0   12      0.82      0.00
    6    0   14      1.73      0.00
    6    0   16     -0.21      0.00
   -6    2   18     -0.84      0.00
   -6    2   17      0.64      0.00
   -6    2   16      0.25      0.00
   -6    2   15      0.96      0.00
   -6    2   14      0.77      0.00
   -6    2   13      0.11      0.00
   -6    2   12      0.04      0.00
   -6    2   11     -2.13      0.00
   -6    2   10      0.07      0.00
   -6    2    9     -4.42      0.00
   -6    2    8      1.53      0.00
   -6    2    7     -5.49      0.00
   -6    2    6      5.64      0.00
   -6    2    5     -4.89      0.00
   -6    2    4     15.39      0.00
   -6    2    3     -2.85      0.00
   -6    2    2     27.23      0.00
   -6    2    1     -0.78      0.00
    6    2    0     30.17      0.00
    6    2    1      0.46      0.00
    6    2    2     20.77      0.00
    6    2    3      1.33      0.00
    6    2    4      8.67      0.00
    6    2    5      0.89      0.00
    6    2    6      2.07      0.00
    6    2    7     -1.17      0.00
    6    2    8     -0.29      0.00
    6    2    9     -2.48      0.00
    6    2   10     -0.80      0.00
    6    2   11     -2.17      0.00
    6    2   12      0.55      0.00
    6    2   13     -1.75      0.00
    6    2   14      1.42      0.00
    6    2   15     -1.59      0.00
    6    2   16     -0.24      0.00
   -6    4   18     -1.84      0.00
   -6    4   17     -0.25      0.00
   -6    4   16     -0.51      0.00
   -6    4   15     -0.80      0.00
   -6    4   14      0.60      0.00
   -6    4   13     -2.31      0.00
   -6    4   12      0.43      0.00
   -6    4   11     -4.63      0.00
   -6    4   10      0.83      0.00
   -6    4    9     -6.31      0.00
   -6    4    8      2.38      0.00
   -6    4    7     -6.36      0.00
   -6    4    6      4.31      0.00
   -6    4    5     -4.94      0.00
   -6    4    4      7.62      0.00
   -6    4    3     -2.47      0.00
   -6    4    2     12.03      0.00
   -6    4    1     -0.19      0.00
    6    4    0     13.28      0.00
    6    4    1     -0.11      0.00
    6    4    2      9.36      0.00
    6    4    3      1.05      0.00
    6    4    4      4.25      0.00
    6    4    5      0.79      0.00
    6    4    6      1.51      0.00
    6    4    7     -1.37      0.00
    6    4    8      0.27      0.00
    6    4    9     -2.75      0.00
    6    4   10     -0.26      0.00
    6    4   11     -2.47      0.00
    6    4   12      0.43      0.00
    6    4   13     -2.37      0.00
    6    4   14      0.85      0.00
    6    4   15     -2.66      0.00
    6    4   16     -0.43      0.00
   -6    6   17     -1.36      0.00
   -6    6   16      1.30      0.00
   -6    6   15     -2.96      0.00
   -6    6   14      2.39      0.00
   -6    6   13     -4.25      0.00
   -6    6   12      1.65      0.00
   -6    6   11     -4.87      0.00
   -6    6   10      0.91      0.00
   -6    6    9     -4.65      0.00
   -6    6    8      1.54      0.00
   -6    6    7     -3.75      0.00
   -6    6    6      2.46      0.00
   -6    6    5     -2.57      0.00
   -6    6    4      2.97      0.00
   -6    6    3     -1.27      0.00
   -6    6    2      3.62      0.00
   -6    6    1     -0.12      0.00
    6    6    0      3.97      0.00
    6    6    1     -0.18      0.00
    6    6    2      3.05      0.00
    6    6    3      0.31      0.00
    6    6    4      1.45      0.00
    6    6    5      0.29      0.00
    6    6    6      0.48      0.00
    6    6    7     -0.65      0.00
    6    6    8      0.37      0.00
    6    6    9     -1.33      0.00
    6    6   10      0.80      0.00
    6    6   11     -1.39      0.00
    6    6   12      1.23      0.00
    6    6   13     -1.78      0.00
    6    6   14      0.74      0.00
    6    6   15     -2.36      0.00
   -6    8   16      2.83      0.00
   -6    8   15     -2.71      0.00
   -6    8   14      2.88      0.00
   -6    8   13     -3.01      0.00
   -6    8   12      1.37      0.00
   -6    8   11     -2.05      0.00
   -6    8   10      0.07      0.00
   -6    8    9     -1.28      0.00
   -6    8    8      0.33      0.00
   -6    8    7     -1.24      0.00
   -6    8    6      1.41      0.00
   -6    8    5     -1.30      0.00
   -6    8    4      2.03      0.00
   -6    8    3     -1.18      0.00
   -6    8    2      2.03      0.00
   -6    8    1     -1.11      0.00
    6    8    0      1.76      0.00
    6    8    1      1.08      0.00
    6    8    2      1.05      0.00
    6    8    3      0.85      0.00
    6    8    4     -0.12      0.00
    6    8    5      0.42      0.00
    6    8    6     -0.83      0.00
    6    8    7     -0.15      0.00
    6    8    8     -0.11      0.00
    6    8    9     -0.76      0.00
    6    8   10      1.55      0.00
    6    8   11     -1.09      0.00
    6    8   12      2.31      0.00
    6    8   13     -1.00      0.00
    6    8   14      1.31      0.00
   -6   10   15     -1.62      0.00
   -6   10   14      0.49      0.00
   -6   10   13     -1.36      0.00
   -6   10   12     -0.43      0.00
   -6   10   11      0.25      0.00
   -6   10   10     -0.14      0.00
   -6   10    9      1.05      0.00
   -6   10    8      0.94      0.00
   -6   10    7      0.41      0.00
   -6   10    6      1.79      0.00
   -6   10    5     -0.08      0.00
   -6   10    4      1.80      0.00
   -6   10    3     -0.04      0.00
   -6   10    2      0.95      0.00
   -6   10    1     -0.69      0.00
    6   10    0     -0.15      0.00
    6   10    1      1.85      0.00
    6   10    2     -0.90      0.00
    6   10    3      2.06      0.00
    6   10    4     -1.34      0.00
    6   10    5      1.08      0.00
    6   10    6     -1.37      0.00
    6   10    7     -0.28      0.00
    6   10    8     -0.28      0.00
    6   10    9     -1.50      0.00
    6   10   10      1.69      0.00
    6   10   11     -1.91      0.00
    6   10   12      2.77      0.00
    6   10   13     -0.93      0.00
   -6   12   13     -2.12      0.00
   -6   12   12     -0.74      0.00
   -6   12   11     -0.17      0.00
   -6   12   10      1.18      0.00
   -6   12    9      1.75      0.00
   -6   12    8      2.50      0.00
   -6   12    7      1.96      0.00
   -6   12    6      2.33      0.00
   -6   12    5      1.78      0.00
   -6   12    4      1.38      0.00
   -6   12    3      1.92      0.00
   -6   12    2      0.23      0.00
   -6   12    1      0.92      0.00
    6   12    0     -0.83      0.00
    6   12    1      1.22      0.00
    6   12    2     -1.21      0.00
    6   12    3      2.35      0.00
    6   12    4     -0.90      0.00
    6   12    5      1.65      0.00
    6   12    6     -0.39      0.00
    6   12    7      0.32      0.00
    6   12    8      0.46      0.00
    6   12    9     -0.92      0.00
    6   12   10      1.77      0.00
    6   12   11     -1.67      0.00
   -6   14   10      2.27      0.00
   -6   14    9      1.82      0.00
   -6   14    8      2.41      0.00
   -6   14    7      2.61      0.00
   -6   14    6      1.52      0.00
   -6   14    5      1.86      0.00
   -6   14    4      1.21      0.00
   -6   14    3      1.38      0.00
   -6   14    2      1.64      0.00
   -6   14    1      0.73      0.00
    6   14    0      1.74      0.00
    6   14    1      0.62      0.00
    6   14    2      1.27      0.00
    6   14    3      1.60      0.00
    6   14    4      0.89      0.00
    6   14    5      1.85      0.00
    6   14    6      0.92      0.00
    6   14    7      2.01      0.00
    6   14    8      1.29      0.00
   -6   16    6     -0.04      0.00
   -6   16    5      0.06      0.00
   -6   16    4      0.79      0.00
   -6   16    3     -0.84      0.00
   -6   16    2      2.69      0.00
   -6   16    1     -0.79      0.00
    6   16    0      3.60      0.00
    6   16    1      0.67      0.00
    6   16    2      2.70      0.00
    6   16    3      0.75      0.00
   -7    1   19     -0.04      0.00
   -7    1   18      0.23      0.00
   -7    1   17     -0.42      0.00
   -7    1   16     -0.78      0.00
   -7    1   15     -0.79      0.00
   -7    1   14     -0.97      0.00
   -7    1   13     -0.41      0.00
   -7    1   12      0.07      0.00
   -7    1   11      0.92      0.00
   -7    1   10      0.23      0.00
   -7    1    9      2.38      0.00
   -7    1    8     -1.16      0.00
   -7    1    7      3.07      0.00
   -7    1    6     -5.60      0.00
   -7    1    5      2.64      0.00
   -7    1    4    -16.05      0.00
   -7    1    3      1.41      0.00
   -7    1    2    -28.24      0.00
   -7    1    1      0.41      0.00
    7    1    0    -30.94      0.00
    7    1    1     -0.52      0.00
    7    1    2    -21.28      0.00
    7    1    3     -1.05      0.00
    7    1    4     -9.16      0.00
    7    1    5     -0.60      0.00
    7    1    6     -2.36      0.00
    7    1    7      0.69      0.00
    7    1    8      0.32      0.00
    7    1    9      1.34      0.00
    7    1   10      0.73      0.00
    7    1   11      1.08      0.00
    7    1   12     -1.00      0.00
    7    1   13      0.85      0.00
    7    1   14     -1.90      0.00
    7    1   15      0.81      0.00
    7    1   16      0.06      0.00
   -7    3   18      1.81      0.00
   -7    3   17     -0.29      0.00
   -7    3   16      0.65      0.00
   -7    3   15     -0.50      0.00
   -7    3   14     -0.20      0.00
   -7    3   13      0.65      0.00
   -7    3   12      0.08      0.00
   -7    3   11      3.29      0.00
   -7    3   10     -0.41      0.00
   -7    3    9      5.75      0.00
   -7    3    8     -2.10      0.00
   -7    3    7      6.45      0.00
   -7    3    6     -4.81      0.00
   -7    3    5      5.06      0.00
   -7    3    4    -10.18      0.00
   -7    3    3      2.36      0.00
   -7    3    2    -16.77      0.00
   -7    3    1      0.30      0.00
    7    3    0    -18.33      0.00
    7    3    1     -0.54      0.00
    7    3    2    -12.76      0.00
    7    3    3     -1.75      0.00
    7    3    4     -5.80      0.00
    7    3    5     -0.99      0.00
    7    3    6     -1.94      0.00
    7    3    7      1.49      0.00
    7    3    8     -0.13      0.00
    7    3    9      2.69      0.00
    7    3   10      0.48      0.00
    7    3   11      2.12      0.00
    7    3   12     -0.58      0.00
    7    3   13      1.90      0.00
    7    3   14     -1.21      0.00
    7    3   15      2.15      0.00
    7    3   16      0.28      0.00
   -7    5   18      1.61      0.00
   -7    5   17      1.02      0.00
   -7    5   16      0.08      0.00
   -7    5   15      2.03      0.00
   -7    5   14     -1.24      0.00
   -7    5   13      3.40      0.00
   -7    5   12     -1.06      0.00
   -7    5   11      4.94      0.00
   -7    5   10     -1.04      0.00
   -7    5    9      5.73      0.00
   -7    5    8     -2.09      0.00
   -7    5    7      5.14      0.00
   -7    5    6     -3.19      0.00
   -7    5    5      3.46      0.00
   -7    5    4     -4.39      0.00
   -7    5    3      1.32      0.00
   -7    5    2     -6.14      0.00
   -7    5    1     -0.26      0.00
    7    5    0     -6.75      0.00
    7    5    1      0.25      0.00
    7    5    2     -4.95      0.00
    7    5    3     -0.63      0.00
    7    5    4     -2.44      0.00
    7    5    5     -0.35      0.00
    7    5    6     -1.08      0.00
    7    5    7      1.09      0.00
    7    5    8     -0.56      0.00
    7    5    9      1.70      0.00
    7    5   10     -0.45      0.00
    7    5   11      1.36      0.00
    7    5   12     -0.81      0.00
    7    5   13      1.77      0.00
    7    5   14     -0.60      0.00
    7    5   15      2.57      0.00
   -7    7   17      1.72      0.00
   -7    7   16     -1.98      0.00
   -7    7   15      3.40      0.00
   -7    7   14     -2.72      0.00
   -7    7   13      3.97      0.00
   -7    7   12     -1.80      0.00
   -7    7   11      3.50      0.00
   -7    7   10     -0.73      0.00
   -7    7    9      2.80      0.00
   -7    7    8     -0.90      0.00
   -7    7    7      2.21      0.00
   -7    7    6     -1.70      0.00
   -7    7    5      1.63      0.00
   -7    7    4     -2.26      0.00
   -7    7    3      1.04      0.00
   -7    7    2     -2.68      0.00
   -7    7    1      0.52      0.00
    7    7    0     -2.79      0.00
    7    7    1     -0.23      0.00
    7    7    2     -1.95      0.00
    7    7    3     -0.18      0.00
    7    7    4     -0.52      0.00
    7    7    5     -0.11      0.00
    7    7    6      0.22      0.00
    7    7    7      0.20      0.00
    7    7    8     -0.38      0.00
    7    7    9      0.45      0.00
    7    7   10     -1.52      0.00
    7    7   11      0.63      0.00
    7    7   12     -1.80      0.00
    7    7   13      1.13      0.00
    7    7   14     -0.69      0.00
   -7    9   16     -1.87      0.00
   -7    9   15      2.57      0.00
   -7    9   14     -1.30      0.00
   -7    9   13      2.21      0.00
   -7    9   12     -0.40      0.00
   -7    9   11      0.57      0.00
   -7    9   10     -0.11      0.00
   -7    9    9     -0.29      0.00
   -7    9    8     -0.68      0.00
   -7    9    7      0.13      0.00
   -7    9    6     -1.61      0.00
   -7    9    5      0.62      0.00
   -7    9    4     -2.16      0.00
   -7    9    3      0.78      0.00
   -7    9    2     -1.97      0.00
   -7    9    1      1.12      0.00
    7    9    0     -1.26      0.00
    7    9    1     -1.45      0.00
    7    9    2     -0.23      0.00
    7    9    3     -1.23      0.00
    7    9    4      0.88      0.00
    7    9    5     -0.60      0.00
    7    9    6      1.28      0.00
    7    9    7      0.19      0.00
    7    9    8      0.08      0.00
    7    9    9      1.06      0.00
    7    9   10     -1.89      0.00
    7    9   11      1.48      0.00
    7    9   12     -2.54      0.00
    7    9   13      0.98      0.00
   -7   11   14      1.26      0.00
   -7   11   13      1.77      0.00
   -7   11   12      0.86      0.00
   -7   11   11     -0.26      0.00
   -7   11   10     -0.85      0.00
   -7   11    9     -1.70      0.00
   -7   11    8     -2.15      0.00
   -7   11    7     -1.44      0.00
   -7   11    6     -2.40      0.00
   -7   11    5     -1.03      0.00
   -7   11    4     -1.90      0.00
   -7   11    3     -1.04      0.00
   -7   11    2     -0.79      0.00
   -7   11    1     -0.18      0.00
    7   11    0      0.53      0.00
    7   11    1     -1.43      0.00
    7   11    2      1.25      0.00
    7   11    3     -2.01      0.00
    7   11    4      1.36      0.00
    7   11    5     -1.04      0.00
    7   11    6      1.06      0.00
    7   11    7      0.52      0.00
    7   11    8     -0.06      0.00
    7   11    9      1.93      0.00
    7   11   10     -1.80      0.00
    7   11   11      2.40      0.00
    7   11   12     -2.55      0.00
   -7   13   12     -0.31      0.00
   -7   13   11      0.89      0.00
   -7   13   10     -2.43      0.00
   -7   13    9     -1.92      0.00
   -7   13    8     -3.03      0.00
   -7   13    7     -2.59      0.00
   -7   13    6     -2.20      0.00
   -7   13    5     -2.08      0.00
   -7   13    4     -1.37      0.00
   -7   13    3     -1.85      0.00
   -7   13    2     -0.81      0.00
   -7   13    1     -1.03      0.00
    7   13    0     -0.14      0.00
    7   13    1     -0.69      0.00
    7   13    2      0.26      0.00
    7   13    3     -1.67      0.00
    7   13    4      0.14      0.00
    7   13    5     -1.29      0.00
    7   13    6     -0.22      0.00
    7   13    7     -0.53      0.00
    7   13    8     -0.86      0.00
    7   13    9      0.36      0.00
   -7   15    8     -1.74      0.00
   -7   15    7     -2.28      0.00
   -7   15    6     -0.61      0.00
   -7   15    5     -0.91      0.00
   -7   15    4     -0.76      0.00
   -7   15    3     -0.01      0.00
   -7   15    2     -1.86      0.00
   -7   15    1      0.25      0.00
    7   15    0     -2.34      0.00
    7   15    1     -0.68      0.00
    7   15    2     -1.77      0.00
    7   15    3     -1.06      0.00
    7   15    4     -1.09      0.00
    7   15    5     -1.46      0.00
    7   15    6     -0.97      0.00
   -8    0   18     -0.10      0.00
   -8    0   16      0.80      0.00
   -8    0   14      0.79      0.00
   -8    0   12     -0.26      0.00
   -8    0   10     -0.29      0.00
   -8    0    8      1.18      0.00
   -8    0    6      5.23      0.00
   -8    0    4     14.38      0.00
   -8    0    2     24.87      0.00
    8    0    0     27.08      0.00
    8    0    2     18.87      0.00
    8    0    4      8.66      0.00
    8    0    6      2.61      0.00
    8    0    8     -0.21      0.00
    8    0   10     -0.56      0.00
    8    0   12      1.42      0.00
    8    0   14      2.32      0.00
    8    0   16      0.21      0.00
   -8    2   18     -1.21      0.00
   -8    2   17      0.49      0.00
   -8    2   16     -0.20      0.00
   -8    2   15      1.08      0.00
   -8    2   14      0.21      0.00
   -8    2   13      0.35      0.00
   -8    2   12     -0.38      0.00
   -8    2   11     -1.93      0.00
   -8    2   10      0.00      0.00
   -8    2    9     -4.29      0.00
   -8    2    8      1.68      0.00
   -8    2    7     -5.11      0.00
   -8    2    6      4.92      0.00
   -8    2    5     -3.93      0.00
   -8    2    4     11.61      0.00
   -8    2    3     -1.67      0.00
   -8    2    2     19.41      0.00
   -8    2    1     -0.32      0.00
    8    2    0     21.11      0.00
    8    2    1      0.96      0.00
    8    2    2     14.82      0.00
    8    2    3      1.92      0.00
    8    2    4      7.02      0.00
    8    2    5      0.91      0.00
    8    2    6      2.39      0.00
    8    2    7     -1.29      0.00
    8    2    8      0.03      0.00
    8    2    9     -2.11      0.00
    8    2   10     -0.50      0.00
    8    2   11     -1.46      0.00
    8    2   12      1.05      0.00
    8    2   13     -1.21      0.00
    8    2   14      1.82      0.00
    8    2   15     -1.43      0.00
    8    2   16      0.01      0.00
   -8    4   18     -2.23      0.00
   -8    4   17     -0.37      0.00
   -8    4   16     -0.88      0.00
   -8    4   15     -0.57      0.00
   -8    4   14      0.32      0.00
   -8    4   13     -1.80      0.00
   -8    4   12      0.30      0.00
   -8    4   11     -4.12      0.00
   -8    4   10      0.73      0.00
   -8    4    9     -5.98      0.00
   -8    4    8      2.18      0.00
   -8    4    7     -5.96      0.00
   -8    4    6      3.80      0.00
   -8    4    5     -4.04      0.00
   -8    4    4      6.21      0.00
   -8    4    3     -1.33      0.00
   -8    4    2      9.34      0.00
   -8    4    1      0.28      0.00
    8    4    0     10.17      0.00
    8    4    1      0.26      0.00
    8    4    2      7.36      0.00
    8    4    3      1.36      0.00
    8    4    4      3.77      0.00
    8    4    5      0.52      0.00
    8    4    6      1.71      0.00
    8    4    7     -1.49      0.00
    8    4    8      0.55      0.00
    8    4    9     -2.03      0.00
    8    4   10      0.10      0.00
    8    4   11     -1.28      0.00
    8    4   12      0.73      0.00
    8    4   13     -1.48      0.00
    8    4   14      0.87      0.00
    8    4   15     -2.27      0.00
   -8    6   17     -1.69      0.00
   -8    6   16      0.73      0.00
   -8    6   15     -3.06      0.00
   -8    6   14      2.00      0.00
   -8    6   13     -3.90      0.00
   -8    6   12      1.66      0.00
   -8    6   11     -4.31      0.00
   -8    6   10      1.08      0.00
   -8    6    9     -4.23      0.00
   -8    6    8      1.47      0.00
   -8    6    7     -3.44      0.00
   -8    6    6      2.19      0.00
   -8    6    5     -2.14      0.00
   -8    6    4      2.84      0.00
   -8    6    3     -0.80      0.00
   -8    6    2      3.74      0.00
   -8    6    1      0.13      0.00
    8    6    0      4.09      0.00
    8    6    1     -0.29      0.00
    8    6    2      2.99      0.00
    8    6    3      0.01      0.00
    8    6    4      1.29      0.00
    8    6    5     -0.09      0.00
    8    6    6      0.49      0.00
    8    6    7     -0.52      0.00
    8    6    8      0.74      0.00
    8    6    9     -0.45      0.00
    8    6   10      1.27      0.00
    8    6   11     -0.27      0.00
    8    6   12      1.33      0.00
    8    6   13     -1.04      0.00
    8    6   14      0.44      0.00
   -8    8   16      1.75      0.00
   -8    8   15     -3.44      0.00
   -8    8   14      1.93      0.00
   -8    8   13     -3.22      0.00
   -8    8   12      1.28      0.00
   -8    8   11     -1.84      0.00
   -8    8   10      0.60      0.00
   -8    8    9     -0.92      0.00
   -8    8    8      0.70      0.00
   -8    8    7     -0.81      0.00
   -8    8    6      1.46      0.00
   -8    8    5     -0.90      0.00
   -8    8    4      2.23      0.00
   -8    8    3     -0.95      0.00
   -8    8    2      2.62      0.00
   -8    8    1     -0.91      0.00
    8    8    0      2.36      0.00
    8    8    1      0.66      0.00
    8    8    2      1.23      0.00
    8    8    3      0.33      0.00
    8    8    4     -0.30      0.00
    8    8    5      0.21      0.00
    8    8    6     -0.85      0.00
    8    8    7      0.11      0.00
    8    8    8      0.33      0.00
    8    8    9     -0.22      0.00
    8    8   10      2.01      0.00
    8    8   11     -0.59      0.00
    8    8   12      2.21      0.00
    8    8   13     -0.84      0.00
   -8   10   15     -2.51      0.00
   -8   10   14     -0.68      0.00
   -8   10   13     -1.87      0.00
   -8   10   12     -0.44      0.00
   -8   10   11      0.20      0.00
   -8   10   10      0.65      0.00
   -8   10    9      1.36      0.00
   -8   10    8      1.57      0.00
   -8   10    7      0.95      0.00
   -8   10    6      2.12      0.00
   -8   10    5      0.37      0.00
   -8   10    4      2.31      0.00
   -8   10    3      0.13      0.00
   -8   10    2      1.72      0.00
   -8   10    1     -0.52      0.00
    8   10    0      0.57      0.00
    8   10    1      1.34      0.00
    8   10    2     -0.52      0.00
    8   10    3      1.39      0.00
    8   10    4     -1.29      0.00
    8   10    5      0.61      0.00
    8   10    6     -1.36      0.00
    8   10    7     -0.55      0.00
    8   10    8     -0.02      0.00
    8   10    9     -1.75      0.00
    8   10   10      1.94      0.00
    8   10   11     -2.16      0.00
    8   10   12      2.45      0.00
   -8   12   13     -2.56      0.00
   -8   12   12     -0.22      0.00
   -8   12   11     -0.22      0.00
   -8   12   10      2.16      0.00
   -8   12    9      2.06      0.00
   -8   12    8      3.06      0.00
   -8   12    7      2.30      0.00
   -8   12    6      2.60      0.00
   -8   12    5      1.83      0.00
   -8   12    4      1.85      0.00
   -8   12    3      1.69      0.00
   -8   12    2      0.83      0.00
   -8   12    1      0.83      0.00
    8   12    0     -0.42      0.00
    8   12    1      0.79      0.00
    8   12    2     -1.02      0.00
    8   12    3      1.45      0.00
    8   12    4     -0.93      0.00
    8   12    5      0.61      0.00
    8   12    6     -0.56      0.00
    8   12    7     -0.73      0.00
    8   12    8      0.36      0.00
    8   12    9     -1.93      0.00
    8   12   10      1.72      0.00
   -8   14   10      3.16      0.00
   -8   14    9      2.00      0.00
   -8   14    8      2.73      0.00
   -8   14    7      2.69      0.00
   -8   14    6      1.43      0.00
   -8   14    5      1.55      0.00
   -8   14    4      0.95      0.00
   -8   14    3      0.86      0.00
   -8   14    2      1.09      0.00
   -8   14    1      0.39      0.00
    8   14    0      0.87      0.00
    8   14    1      0.51      0.00
    8   14    2      0.46      0.00
    8   14    3      0.99      0.00
    8   14    4      0.36      0.00
    8   14    5      0.87      0.00
    8   14    6      0.54      0.00
    8   14    7      0.81      0.00
   -8   16    5     -0.05      0.00
   -8   16    4     -0.01      0.00
   -8   16    3     -1.08      0.00
   -8   16    2      1.26      0.00
   -8   16    1     -1.08      0.00
    8   16    0      1.87      0.00
    8   16    1      0.92      0.00
    8   16    2      1.35      0.00
   -9    1   19      0.17      0.00
   -9    1   18      0.61      0.00
   -9    1   17     -0.32      0.00
   -9    1   16     -0.20      0.00
   -9    1   15     -0.78      0.00
   -9    1   14     -0.23      0.00
   -9    1   13     -0.44      0.00
   -9    1   12      0.54      0.00
   -9    1   11      0.85      0.00
   -9    1   10      0.17      0.00
   -9    1    9      2.23      0.00
   -9    1    8     -1.48      0.00
   -9    1    7      2.69      0.00
   -9    1    6     -4.69      0.00
   -9    1    5      1.96      0.00
   -9    1    4    -11.30      0.00
   -9    1    3      0.72      0.00
   -9    1    2    -18.93      0.00
   -9    1    1      0.17      0.00
    9    1    0    -20.66      0.00
    9    1    1     -0.75      0.00
    9    1    2    -14.89      0.00
    9    1    3     -1.24      0.00
    9    1    4     -7.55      0.00
    9    1    5     -0.49      0.00
    9    1    6     -2.73      0.00
    9    1    7      0.77      0.00
    9    1    8      0.00      0.00
    9    1    9      1.10      0.00
    9    1   10      0.34      0.00
    9    1   11      0.65      0.00
    9    1   12     -1.65      0.00
    9    1   13      0.49      0.00
    9    1   14     -2.48      0.00
    9    1   15      0.66      0.00
   -9    3   18      2.05      0.00
   -9    3   17     -0.16      0.00
   -9    3   16      0.93      0.00
   -9    3   15     -0.63      0.00
   -9    3   14      0.14      0.00
   -9    3   13      0.35      0.00
   -9    3   12      0.33      0.00
   -9    3   11      2.90      0.00
   -9    3   10     -0.28      0.00
   -9    3    9      5.30      0.00
   -9    3    8     -1.97      0.00
   -9    3    7      5.69      0.00
   -9    3    6     -4.13      0.00
   -9    3    5      3.82      0.00
   -9    3    4     -7.70      0.00
   -9    3    3      1.12      0.00
   -9    3    2    -11.99      0.00
   -9    3    1     -0.09      0.00
    9    3    0    -13.05      0.00
    9    3    1     -0.94      0.00
    9    3    2     -9.58      0.00
    9    3    3     -1.96      0.00
    9    3    4     -5.17      0.00
    9    3    5     -0.63      0.00
    9    3    6     -2.30      0.00
    9    3    7      1.64      0.00
    9    3    8     -0.45      0.00
    9    3    9      2.03      0.00
    9    3   10      0.09      0.00
    9    3   11      1.03      0.00
    9    3   12     -1.02      0.00
    9    3   13      1.00      0.00
    9    3   14     -1.46      0.00
    9    3   15      1.67      0.00
   -9    5   18      1.88      0.00
   -9    5   17      1.15      0.00
   -9    5   16      0.37      0.00
   -9    5   15      1.84      0.00
   -9    5   14     -1.04      0.00
   -9    5   13      2.82      0.00
   -9    5   12     -1.02      0.00
   -9    5   11      4.22      0.00
   -9    5   10     -0.97      0.00
   -9    5    9      5.13      0.00
   -9    5    8     -1.80      0.00
   -9    5    7      4.57      0.00
   -9    5    6     -2.78      0.00
   -9    5    5      2.72      0.00
   -9    5    4     -3.92      0.00
   -9    5    3      0.65      0.00
   -9    5    2     -5.47      0.00
   -9    5    1     -0.44      0.00
    9    5    0     -5.96      0.00
    9    5    1      0.14      0.00
    9    5    2     -4.45      0.00
    9    5    3     -0.44      0.00
    9    5    4     -2.38      0.00
    9    5    5      0.10      0.00
    9    5    6     -1.26      0.00
    9    5    7      1.02      0.00
    9    5    8     -0.88      0.00
    9    5    9      0.78      0.00
    9    5   10     -0.86      0.00
    9    5   11      0.11      0.00
    9    5   12     -1.04      0.00
    9    5   13      0.78      0.00
    9    5   14     -0.54      0.00
   -9    7   17      2.21      0.00
   -9    7   16     -1.15      0.00
   -9    7   15      3.63      0.00
   -9    7   14     -2.06      0.00
   -9    7   13      3.72      0.00
   -9    7   12     -1.77      0.00
   -9    7   11      3.02      0.00
   -9    7   10     -1.03      0.00
   -9    7    9      2.35      0.00
   -9    7    8     -0.96      0.00
   -9    7    7      1.77      0.00
   -9    7    6     -1.55      0.00
   -9    7    5      1.22      0.00
   -9    7    4     -2.37      0.00
   -9    7    3      0.79      0.00
   -9    7    2     -3.15      0.00
   -9    7    1      0.36      0.00
    9    7    0     -3.23      0.00
    9    7    1      0.09      0.00
    9    7    2     -2.06      0.00
    9    7    3      0.28      0.00
    9    7    4     -0.39      0.00
    9    7    5      0.11      0.00
    9    7    6      0.20      0.00
    9    7    7     -0.19      0.00
    9    7    8     -0.74      0.00
    9    7    9     -0.44      0.00
    9    7   10     -1.93      0.00
    9    7   11     -0.29      0.00
    9    7   12     -1.85      0.00
    9    7   13      0.54      0.00
    9    7   14     -0.45      0.00
   -9    9   16     -0.50      0.00
   -9    9   15      3.22      0.00
   -9    9   14     -0.24      0.00
   -9    9   13      2.47      0.00
   -9    9   12     -0.40      0.00
   -9    9   11      0.54      0.00
   -9    9   10     -0.74      0.00
   -9    9    9     -0.56      0.00
   -9    9    8     -1.06      0.00
   -9    9    7     -0.41      0.00
   -9    9    6     -1.68      0.00
   -9    9    5      0.05      0.00
   -9    9    4     -2.39      0.00
   -9    9    3      0.44      0.00
   -9    9    2     -2.47      0.00
   -9    9    1      0.80      0.00
    9    9    0     -1.73      0.00
    9    9    1     -0.86      0.00
    9    9    2     -0.44      0.00
    9    9    3     -0.59      0.00
    9    9    4      0.90      0.00
    9    9    5     -0.37      0.00
    9    9    6      1.24      0.00
    9    9    7     -0.03      0.00
    9    9    8     -0.19      0.00
    9    9    9      0.65      0.00
    9    9   10     -2.13      0.00
    9    9   11      1.11      0.00
    9    9   12     -2.32      0.00
   -9   11   14      1.95      0.00
   -9   11   13      2.02      0.00
   -9   11   12      0.43      0.00
   -9   11   11     -0.29      0.00
   -9   11   10     -1.67      0.00
   -9   11    9     -2.00      0.00
   -9   11    8     -2.53      0.00
   -9   11    7     -1.91      0.00
   -9   11    6     -2.54      0.00
   -9   11    5     -1.38      0.00
   -9   11    4     -2.34      0.00
   -9   11    3     -1.13      0.00
   -9   11    2     -1.44      0.00
   -9   11    1     -0.32      0.00
    9   11    0     -0.03      0.00
    9   11    1     -0.83      0.00
    9   11    2      0.89      0.00
    9   11    3     -1.08      0.00
    9   11    4      1.23      0.00
    9   11    5     -0.20      0.00
    9   11    6      1.11      0.00
    9   11    7      1.11      0.00
    9   11    8     -0.05      0.00
    9   11    9      2.31      0.00
    9   11   10     -1.75      0.00
    9   11   11      2.57      0.00
   -9   13   12     -1.23      0.00
   -9   13   11      0.67      0.00
   -9   13   10     -3.29      0.00
   -9   13    9     -2.29      0.00
   -9   13    8     -3.24      0.00
   -9   13    7     -2.74      0.00
   -9   13    6     -2.15      0.00
   -9   13    5     -1.83      0.00
   -9   13    4     -1.49      0.00
   -9   13    3     -1.39      0.00
   -9   13    2     -0.87      0.00
   -9   13    1     -0.77      0.00
    9   13    0      0.08      0.00
    9   13    1     -0.33      0.00
    9   13    2      0.57      0.00
    9   13    3     -0.69      0.00
    9   13    4      0.44      0.00
    9   13    5     -0.03      0.00
    9   13    6      0.14      0.00
    9   13    7      0.70      0.00
    9   13    8     -0.53      0.00
   -9   15    8     -1.78      0.00
   -9   15    7     -2.24      0.00
   -9   15    6     -0.31      0.00
   -9   15    5     -0.53      0.00
   -9   15    4     -0.17      0.00
   -9   15    3      0.48      0.00
   -9   15    2     -0.78      0.00
   -9   15    1      0.59      0.00
    9   15    0     -0.91      0.00
    9   15    1     -0.68      0.00
    9   15    2     -0.55      0.00
    9   15    3     -0.60      0.00
    9   15    4     -0.38      0.00
  -10    0   18     -0.51      0.00
  -10    0   16      0.09      0.00
  -10    0   14     -0.06      0.00
  -10    0   12     -0.70      0.00
  -10    0   10     -0.10      0.00
  -10    0    8      1.57      0.00
  -10    0    6      4.26      0.00
  -10    0    4      9.60      0.00
  -10    0    2     15.90      0.00
   10    0    0     17.59      0.00
   10    0    2     13.27      0.00
   10    0    4      7.34      0.00
   10    0    6      2.87      0.00
   10    0    8      0.05      0.00
   10    0   10     -0.10      0.00
   10    0   12      2.13      0.00
   10    0   14      2.93      0.00
  -10    2   18     -1.42      0.00
  -10    2   17      0.35      0.00
  -10    2   16     -0.59      0.00
  -10    2   15      1.01      0.00
  -10    2   14     -0.30      0.00
  -10    2   13      0.35      0.00
  -10    2   12     -0.68      0.00
  -10    2   11     -1.75      0.00
  -10    2   10      0.01      0.00
  -10    2    9     -3.84      0.00
  -10    2    8      1.77      0.00
  -10    2    7     -4.27      0.00
  -10    2    6      4.10      0.00
  -10    2    5     -2.75      0.00
  -10    2    4      8.16      0.00
  -10    2    3     -0.68      0.00
  -10    2    2     12.94      0.00
  -10    2    1     -0.07      0.00
   10    2    0     14.27      0.00
   10    2    1      1.21      0.00
   10    2    2     10.86      0.00
   10    2    3      1.91      0.00
   10    2    4      6.22      0.00
   10    2    5      0.53      0.00
   10    2    6      2.71      0.00
   10    2    7     -1.39      0.00
   10    2    8      0.31      0.00
   10    2    9     -1.56      0.00
   10    2   10     -0.06      0.00
   10    2   11     -0.60      0.00
   10    2   12      1.62      0.00
   10    2   13     -0.46      0.00
   10    2   14      2.22      0.00
   10    2   15     -0.98      0.00
  -10    4   18     -2.23      0.00
  -10    4   17     -0.44      0.00
  -10    4   16     -0.91      0.00
  -10    4   15     -0.40      0.00
  -10    4   14      0.24      0.00
  -10    4   13     -1.37      0.00
  -10    4   12      0.22      0.00
  -10    4   11     -3.48      0.00
  -10    4   10      0.57      0.00
  -10    4    9     -5.24      0.00
  -10    4    8      1.86      0.00
  -10    4    7     -5.08      0.00
  -10    4    6      3.30      0.00
  -10    4    5     -3.00      0.00
  -10    4    4      5.15      0.00
  -10    4    3     -0.56      0.00
  -10    4    2      7.39      0.00
  -10    4    1      0.35      0.00
   10    4    0      8.05      0.00
   10    4    1      0.51      0.00
   10    4    2      6.19      0.00
   10    4    3      1.18      0.00
   10    4    4      3.70      0.00
   10    4    5      0.02      0.00
   10    4    6      2.00      0.00
   10    4    7     -1.47      0.00
   10    4    8      0.85      0.00
   10    4    9     -1.14      0.00
   10    4   10      0.49      0.00
   10    4   11     -0.04      0.00
   10    4   12      1.04      0.00
   10    4   13     -0.40      0.00
   10    4   14      0.96      0.00
  -10    6   17     -1.88      0.00
  -10    6   16      0.32      0.00
  -10    6   15     -2.91      0.00
  -10    6   14      1.67      0.00
  -10    6   13     -3.33      0.00
  -10    6   12      1.64      0.00
  -10    6   11     -3.60      0.00
  -10    6   10      1.13      0.00
  -10    6    9     -3.62      0.00
  -10    6    8      1.28      0.00
  -10    6    7     -2.91      0.00
  -10    6    6      1.95      0.00
  -10    6    5     -1.71      0.00
  -10    6    4      2.91      0.00
  -10    6    3     -0.61      0.00
  -10    6    2      4.01      0.00
  -10    6    1      0.09      0.00
   10    6    0      4.25      0.00
   10    6    1     -0.36      0.00
   10    6    2      3.00      0.00
   10    6    3     -0.33      0.00
   10    6    4      1.29      0.00
   10    6    5     -0.31      0.00
   10    6    6      0.60      0.00
   10    6    7     -0.12      0.00
   10    6    8      1.01      0.00
   10    6    9      0.54      0.00
   10    6   10      1.60      0.00
   10    6   11      0.84      0.00
   10    6   12      1.48      0.00
   10    6   13     -0.15      0.00
   10    6   14      0.42      0.00
  -10    8   16      0.61      0.00
  -10    8   15     -3.71      0.00
  -10    8   14      1.07      0.00
  -10    8   13     -3.14      0.00
  -10    8   12      1.26      0.00
  -10    8   11     -1.66      0.00
  -10    8   10      1.01      0.00
  -10    8    9     -0.67      0.00
  -10    8    8      0.85      0.00
  -10    8    7     -0.36      0.00
[truncated: 193,824 more chars]
