# Supplementary material for: Crystal structure of a Pd4 carbonyl tri­phenyl­phosphane cluster [Pd4(CO)5(PPh3)4]·2C4H8O, comparing solvates
Source: Acta Crystallogr E Crystallogr Commun. 2016 Jan 6;72(Pt 2):120–3. doi: 10.1107/S205698901502441X (PMC4770947; doi:10.1107/S205698901502441X)
Supplement: Supplementary file 2 [file e-72-00120-Isup2.hkl]

data_I                                                                          
_shelx_title ' CW259  C2/c'                                                     
_shelx_refln_list_code          4                                               
_shelx_F_calc_maximum      626.98                                               
_exptl_crystal_F_000      3544.00                                               
_reflns_d_resolution_high  0.9395                                               
                                                                                
loop_                                                                           
 _space_group_symop_operation_xyz                                               
 'x, y, z'                                                                      
 '-x, y, -z+1/2'                                                                
 'x+1/2, y+1/2, z'                                                              
 '-x+1/2, y+1/2, -z+1/2'                                                        
 '-x, -y, -z'                                                                   
 'x, -y, z-1/2'                                                                 
 '-x+1/2, -y+1/2, -z'                                                           
 'x+1/2, -y+1/2, z-1/2'                                                         
                                                                                
_cell_length_a    27.2540                                                       
_cell_length_b    16.0160                                                       
_cell_length_c    17.9380                                                       
_cell_angle_alpha  90.000                                                       
_cell_angle_beta  105.920                                                       
_cell_angle_gamma  90.000                                                       
                                                                                
_shelx_F_squared_multiplier     1.000                                           
                                                                                
loop_                                                                           
 _refln_index_h                                                                 
 _refln_index_k                                                                 
 _refln_index_l                                                                 
 _refln_F_squared_calc                                                          
 _refln_F_squared_meas                                                          
 _refln_F_squared_sigma                                                         
 _refln_observed_status                                                         
   4   0   0      78418.12      72621.16      4536.69 o                         
   6   0   0         33.80       1500.84       276.55 o                         
   8   0   0     269468.50     274292.41     15732.36 o                         
  10   0   0      58256.01      66074.04      3268.90 o                         
  12   0   0        847.48       3048.28       363.56 o                         
  14   0   0      97723.95      97078.88      4657.87 o                         
  16   0   0     352180.00     361163.75     16844.78 o                         
  18   0   0     214828.97     224587.73     10580.42 o                         
  20   0   0      81006.89      97131.70      4732.45 o                         
  22   0   0      59269.05      64371.23      3247.15 o                         
  24   0   0      39881.70      43701.34      2448.57 o                         
  26   0   0       8614.82      11683.52      1037.84 o                         
   3   1   0       8416.74       4411.12      2266.79 o                         
   5   1   0       2196.10       1883.32       318.50 o                         
   7   1   0      16692.31      17484.83       924.43 o                         
   9   1   0       3255.65       3877.58       456.78 o                         
  11   1   0      16575.15      16617.19       701.45 o                         
  13   1   0      27726.00      30790.93      1220.81 o                         
  15   1   0      48979.67      52167.44      2008.47 o                         
  17   1   0      87543.69      86070.99      2940.52 o                         
  19   1   0      20112.29      18905.37       828.95 o                         
  21   1   0       7682.54       7780.47       748.86 o                         
  23   1   0       6365.77       6586.76       605.93 o                         
  25   1   0          1.98       -256.03       526.27 o                         
  27   1   0       2287.92       1804.34       469.96 o                         
   0   2   0       1249.07       1151.93       747.31 o                         
   2   2   0      55425.54      69527.29      2863.92 o                         
   4   2   0     340108.94     374971.53     12469.11 o                         
   6   2   0      18830.06      19227.82       684.30 o                         
   8   2   0     110647.38     113926.03      3915.12 o                         
  10   2   0     105925.99      99544.70      4553.78 o                         
  12   2   0     187995.30     181217.06      6592.83 o                         
  14   2   0      23038.02      20746.12       881.57 o                         
  16   2   0      23929.87      24959.69      1057.58 o                         
  18   2   0      14120.07      14647.16       768.86 o                         
  20   2   0      18874.92      19421.16       840.29 o                         
  22   2   0       3222.37       4501.46       605.93 o                         
  24   2   0      10464.05      10217.17      1005.22 o                         
  26   2   0      27205.70      29827.30      1371.88 o                         
   1   3   0      37986.54      39544.42      2154.93 o                         
   3   3   0      30814.96      33061.58      1253.44 o                         
   5   3   0      11581.89      12949.50       485.57 o                         
   7   3   0      58195.44      58184.09      1965.14 o                         
   9   3   0       4129.94       4175.17       250.45 o                         
  11   3   0      24523.16      22765.22      1222.73 o                         
  13   3   0        470.25       1735.61       400.84 o                         
  15   3   0        678.99        845.94       425.70 o                         
  17   3   0      37743.23      37845.32      1503.76 o                         
  19   3   0      16201.01      15924.07       855.69 o                         
  21   3   0       6450.85       6541.25       513.81 o                         
  23   3   0         15.34        603.43       527.19 o                         
  25   3   0       2828.85       2760.46       936.86 o                         
  27   3   0       2719.25       2138.98       876.26 o                         
   0   4   0      40867.76      46848.40      2782.69 o                         
   2   4   0       8651.85       8357.64       404.12 o                         
   4   4   0      68378.30      70135.63      2659.40 o                         
   6   4   0     155451.48     160657.59      5871.73 o                         
   8   4   0     312534.88     336232.66     11135.92 o                         
  10   4   0      63641.92      62930.06      2165.11 o                         
  12   4   0      26830.21      24782.27       909.44 o                         
  14   4   0       4447.23       4334.96       312.73 o                         
  16   4   0        380.83        796.41       458.33 o                         
  18   4   0       5437.77       5999.31       440.00 o                         
  20   4   0       2882.37       2466.39       619.91 o                         
  22   4   0        250.43        866.42       430.50 o                         
  24   4   0       8043.41       8994.55       800.84 o                         
  26   4   0      10472.62      11924.65       756.66 o                         
   1   5   0      48558.95      49816.04      2122.45 o                         
   3   5   0       4608.11       5933.70       349.27 o                         
   5   5   0       5194.92       6017.34       321.78 o                         
   7   5   0     123332.25     123432.02      4502.29 o                         
   9   5   0     305129.34     305158.84     10077.38 o                         
  11   5   0      98202.01      91010.19      3094.60 o                         
  13   5   0      96883.47      98246.98      3329.41 o                         
  15   5   0      19003.63      18754.12       746.81 o                         
  17   5   0        176.06        818.78       360.34 o                         
  19   5   0       4249.33       4392.65       843.64 o                         
  21   5   0        343.35        708.97       414.46 o                         
  23   5   0      11770.51      11314.92       771.11 o                         
  25   5   0      47186.32      51918.98      2948.85 o                         
   0   6   0      17682.43      18295.99      1227.39 o                         
   2   6   0       9036.96       9216.55       461.16 o                         
   4   6   0         42.58        191.80       186.25 o                         
   6   6   0      13684.75      14066.53       606.24 o                         
   8   6   0      64285.13      63117.17      2347.46 o                         
  10   6   0     127147.54     129252.05      4751.92 o                         
  12   6   0      16155.91      16317.59       659.64 o                         
  14   6   0      14927.73      13764.52       604.23 o                         
  16   6   0        506.17        606.03       262.23 o                         
  18   6   0       8008.22       7584.38       980.36 o                         
  20   6   0      10183.83      12478.87      1222.73 o                         
  22   6   0       3483.53       2676.02       598.16 o                         
  24   6   0       1277.12       1614.08       449.45 o                         
  26   6   0      15095.32      10344.90       748.89 o                         
   1   7   0     154555.47     150461.66      6210.40 o                         
   3   7   0     142344.59     144911.66      5940.14 o                         
   5   7   0      69359.84      67458.77      2790.16 o                         
   7   7   0       6422.07       6575.86       380.95 o                         
   9   7   0      51247.71      49962.58      1875.78 o                         
  11   7   0      47396.82      45870.29      1761.99 o                         
  13   7   0      30011.55      28980.22      1183.40 o                         
  15   7   0      27132.23      26951.99      1042.31 o                         
  17   7   0      74863.60      74640.52      2588.28 o                         
  19   7   0      55449.81      58422.24      2081.60 o                         
  21   7   0      23928.97      25437.54      1586.29 o                         
  23   7   0       8999.49       8034.19       666.63 o                         
  25   7   0       5569.73       3130.40       824.99 o                         
   0   8   0      48932.39      49691.41      2917.69 o                         
   2   8   0      13265.11      12663.91       620.71 o                         
   4   8   0       4769.49       4582.53       399.29 o                         
   6   8   0      38625.26      40724.70      1555.62 o                         
   8   8   0      63276.92      60112.17      2246.50 o                         
  10   8   0      44552.08      47199.27      1803.89 o                         
  12   8   0      12420.05      12085.91       591.94 o                         
  14   8   0       5943.84       5623.09       473.67 o                         
  16   8   0      11366.38      11803.06      1513.26 o                         
  18   8   0      23266.58      24560.47      1105.18 o                         
  20   8   0       3753.62       4645.45       486.66 o                         
  22   8   0       4553.95       4425.36       641.66 o                         
  24   8   0       8750.27      10645.21      2711.14 o                         
   1   9   0      80009.98      73774.27      3074.39 o                         
   3   9   0      58121.11      58801.27      2454.58 o                         
   5   9   0      69567.45      67619.20      2805.40 o                         
   7   9   0      36494.40      37854.82      1472.59 o                         
   9   9   0       2647.21       3419.53       565.53 o                         
  11   9   0       1172.29       1080.88       301.41 o                         
  13   9   0      11611.54      10052.16       553.23 o                         
  15   9   0      30938.71      32621.65      1460.44 o                         
  17   9   0      69406.87      75614.85      2906.63 o                         
  19   9   0      42669.74      45121.32      1824.19 o                         
  21   9   0      34851.74      35167.28      2900.68 o                         
  23   9   0      18807.99      19769.92      1210.82 o                         
   0  10   0     170131.67     169877.38      9965.38 o                         
   2  10   0     163029.73     156134.48      6343.89 o                         
   4  10   0      26025.72      24333.59      1106.29 o                         
   6  10   0       9721.57       9903.65       896.46 o                         
   8  10   0          2.03         26.27       279.66 o                         
  10  10   0         32.78        856.28       304.52 o                         
  12  10   0       1424.41       1361.42       303.05 o                         
  14  10   0      14407.17      16691.50       830.97 o                         
  16  10   0      46868.32      50638.16      2278.79 o                         
  18  10   0      63271.75      65781.44      2753.09 o                         
  20  10   0      41828.45      43949.77      1834.38 o                         
  22  10   0      28192.81      26509.72      2471.87 o                         
   1  11   0      23436.80      22615.14      1216.23 o                         
   3  11   0        248.85         91.86       260.47 o                         
   5  11   0      30993.64      31806.28      1573.86 o                         
   7  11   0      52029.55      51456.10      2199.32 o                         
   9  11   0      60110.68      59515.03      2275.31 o                         
  11  11   0      17198.97      19726.83       906.59 o                         
  13  11   0      17588.29      18477.04       889.58 o                         
  15  11   0        938.58        600.54       548.44 o                         
  17  11   0      18206.46      19052.38       939.55 o                         
  19  11   0      11496.00      10301.12       697.08 o                         
  21  11   0        818.14        217.73       433.31 o                         
   0  12   0        185.32       1812.19       482.17 o                         
   2  12   0       3707.73       3412.65       391.52 o                         
   4  12   0       3770.83       4127.55       590.39 o                         
   6  12   0       9142.02       8320.40       577.26 o                         
   8  12   0      22977.85      24023.46      1058.63 o                         
  10  12   0      27411.76      30355.35      1271.02 o                         
  12  12   0      13331.36      15152.43       805.15 o                         
  14  12   0      16317.01      17039.19       830.61 o                         
  16  12   0       1925.66       1634.35       611.86 o                         
  18  12   0       5670.81       5631.70      1132.62 o                         
   1  13   0       2668.01       3049.05       402.40 o                         
   3  13   0        443.74        673.46       360.13 o                         
   5  13   0       1293.40       1514.86       478.53 o                         
   7  13   0       5532.24       4939.68       480.75 o                         
   9  13   0       3335.31       3959.94       499.57 o                         
  11  13   0        737.31       1060.16       391.03 o                         
  13  13   0       4222.01       4263.00       521.26 o                         
  15  13   0       1079.79       1265.09       596.61 o                         
  17  13   0       5026.32       3819.69       499.77 o                         
   0  14   0       7053.12       8117.54      1152.82 o                         
   2  14   0        332.54        818.22       363.47 o                         
   4  14   0       6907.85       7638.42       588.98 o                         
   6  14   0      31962.02      31106.13      1486.41 o                         
   8  14   0      22356.36      24636.30      1097.20 o                         
  10  14   0      17947.56      19236.13      1054.94 o                         
  12  14   0       9893.50      10112.70       717.92 o                         
  14  14   0       5821.28       5893.67       597.65 o                         
   1  15   0        134.90       -256.39       455.68 o                         
   3  15   0       7531.80       9928.46      1269.34 o                         
   5  15   0      22724.35      23302.17      1179.51 o                         
   7  15   0      56532.23      54722.20      2148.72 o                         
   9  15   0      92534.41      91643.30      3483.76 o                         
  11  15   0      66862.95      67237.75      2608.46 o                         
  13  15   0      18186.22      13470.58       841.08 o                         
   0  16   0      17683.16      16868.68      3854.63 o                         
   2  16   0       7618.89      10138.89      1328.38 o                         
   4  16   0       1085.19        428.81       577.96 o                         
   6  16   0        149.99          8.95       759.74 o                         
   8  16   0       5278.41       4439.48       601.27 o                         
   1  17   0      32578.38      20851.45      1298.73 o                         
 -27   1   1       4060.21       4748.65       579.08 o                         
 -25   1   1       4214.05       5037.10       599.45 o                         
 -23   1   1      33489.25      37415.25      1448.71 o                         
 -21   1   1      62980.33      65298.67      2301.65 o                         
 -19   1   1      71601.03      76595.16      2652.08 o                         
 -17   1   1      71265.30      71131.90      2688.95 o                         
 -15   1   1      51877.84      51216.08      1980.29 o                         
 -13   1   1      65819.12      71815.28      2679.99 o                         
 -11   1   1      36369.39      37929.16      1447.29 o                         
  -9   1   1        573.60        526.81       204.07 o                         
  -7   1   1     122118.91     121111.48      4407.81 o                         
  -5   1   1     115954.47     128338.52      7151.50 o                         
  -3   1   1     175180.48      93265.12     27342.86 o                         
   3   1   1     151013.56     165915.89      5534.76 o                         
   5   1   1        225.50        688.91       139.41 o                         
   7   1   1       3158.27       3778.17       210.90 o                         
   9   1   1      13641.79      13137.51       634.67 o                         
  11   1   1      35143.54      32464.06      1256.04 o                         
  13   1   1      24934.92      23184.19       870.09 o                         
  15   1   1      22309.66      22274.83       862.40 o                         
  17   1   1      94611.70      93257.96      3183.74 o                         
  19   1   1      56451.19      55428.56      1971.59 o                         
  21   1   1      66477.43      68456.85      2425.71 o                         
  23   1   1       4037.97       4332.32      1096.88 o                         
  25   1   1      14040.25      16198.47      1586.29 o                         
  27   1   1       5323.93       4846.60      1295.75 o                         
 -28   2   1       7161.72       5185.92      1117.08 o                         
 -26   2   1       1618.45       1253.53       563.68 o                         
 -24   2   1        141.56        716.51       409.42 o                         
 -22   2   1      13871.10      14523.95       701.26 o                         
 -20   2   1      35478.95      33935.35      1390.05 o                         
 -18   2   1      42891.02      40789.42      1813.12 o                         
 -16   2   1      43291.02      40618.30      2631.90 o                         
 -14   2   1        575.65        372.49       243.86 o                         
 -12   2   1      14890.11      15274.57       662.58 o                         
 -10   2   1      68872.61      68862.46      2787.27 o                         
  -8   2   1      95097.04      95116.53      3487.16 o                         
  -6   2   1       7554.23       8457.18       717.79 o                         
  -4   2   1      67173.62      70381.00      2344.42 o                         
  -2   2   1      88850.06      99488.51      3720.14 o                         
   0   2   1     185903.95     172256.16     30285.49 o                         
   2   2   1      24794.35      26719.65      1128.23 o                         
   4   2   1     230998.59     251976.00      9184.66 o                         
   6   2   1      69510.56      74354.37      2730.61 o                         
   8   2   1     102826.95     105824.47      3576.01 o                         
  10   2   1         16.51        204.80       168.08 o                         
  12   2   1       1736.29       1702.04       251.58 o                         
  14   2   1      14508.00      14484.45       806.35 o                         
  16   2   1      36129.96      35450.40      1425.97 o                         
  18   2   1      67776.81      67022.26      2344.42 o                         
  20   2   1      38825.23      37627.17      1425.94 o                         
  22   2   1       3298.33       4317.00       537.46 o                         
  24   2   1       2197.52       1300.11       680.50 o                         
  26   2   1       1005.62        968.66       510.54 o                         
 -27   3   1      36295.98      36635.04      2725.12 o                         
 -25   3   1      26193.79      29110.24      1256.75 o                         
 -23   3   1        483.78        771.91       641.66 o                         
 -21   3   1        104.22        -77.80       626.12 o                         
 -19   3   1        526.87        788.07       326.30 o                         
 -17   3   1        417.72       1044.82       332.58 o                         
 -15   3   1      20092.47      21268.64      1536.57 o                         
 -13   3   1      55439.88      51392.05      1940.18 o                         
 -11   3   1     155673.38     150161.16      5580.75 o                         
  -9   3   1     316593.97     341073.78     12802.16 o                         
  -7   3   1      92953.62      94509.02      3180.90 o                         
  -5   3   1      26579.04      27988.92      1072.09 o                         
  -3   3   1      11916.19      12547.65       561.23 o                         
  -1   3   1      60067.01      65320.45      2746.80 o                         
   1   3   1       2325.47       2451.89      1269.34 o                         
   3   3   1      14620.02      15467.25       688.15 o                         
   5   3   1      95914.20      98541.14      3353.15 o                         
   7   3   1      97607.03      99200.44      3347.30 o                         
   9   3   1     256692.70     246559.52      8199.78 o                         
  11   3   1     107672.91     102390.55      3447.72 o                         
  13   3   1      37661.18      36313.01      1289.71 o                         
  15   3   1        104.73       -263.81       263.81 o                         
  17   3   1         66.57         47.17       249.03 o                         
  19   3   1        409.26        919.99       325.04 o                         
  21   3   1       1822.16       1684.20       397.71 o                         
  23   3   1       5436.53       4936.06       616.80 o                         
  25   3   1      33313.16      36490.12      2046.17 o                         
 -26   4   1      27308.12      28378.86      1237.00 o                         
 -24   4   1       3542.53       3181.38       953.95 o                         
 -22   4   1         77.10        -68.57       364.10 o                         
 -20   4   1         12.79       -291.46       654.09 o                         
 -18   4   1         90.08        405.41       307.84 o                         
 -16   4   1        294.53        -66.02       243.77 o                         
 -14   4   1      44208.84      41799.23      1682.61 o                         
 -12   4   1      85249.12      83613.36      2828.76 o                         
 -10   4   1     121427.59     114382.40      3833.90 o                         
  -8   4   1      60460.27      58657.68      2011.99 o                         
  -6   4   1      34908.51      35185.28      1324.96 o                         
  -4   4   1       5210.58       4828.81       307.62 o                         
  -2   4   1      31346.12      33221.31      1392.77 o                         
   0   4   1     166015.52     173991.47      7185.87 o                         
   2   4   1      23957.28      23940.31      1027.59 o                         
   4   4   1       6601.01       6678.59       316.76 o                         
   6   4   1      51674.30      53828.67      2369.33 o                         
   8   4   1     149166.39     152155.31      5098.30 o                         
  10   4   1     143280.92     137530.62      4594.94 o                         
  12   4   1      52248.58      48940.53      1698.40 o                         
  14   4   1      15415.83      14670.20       624.06 o                         
  16   4   1       4359.71       4450.33       433.98 o                         
  18   4   1       2275.31       1677.43       329.49 o                         
  20   4   1       2426.82       1863.75       474.82 o                         
  22   4   1        889.96       -105.69       483.19 o                         
  24   4   1      23009.72      25651.86      1105.19 o                         
  26   4   1      36212.26      34351.39      1418.85 o                         
 -27   5   1       1083.03        172.35       555.44 o                         
 -25   5   1        290.94         51.98       446.80 o                         
 -23   5   1       4217.44       4377.27       798.58 o                         
 -21   5   1         87.08       -352.60       352.60 o                         
 -19   5   1       1215.71        605.10       350.85 o                         
 -17   5   1        808.63        241.43       325.16 o                         
 -15   5   1       2800.73       1651.74       227.02 o                         
 -13   5   1        107.83        155.30       190.24 o                         
 -11   5   1       3272.25       3170.37       262.39 o                         
  -9   5   1        234.99        206.44       157.79 o                         
  -7   5   1       6481.79       7037.17       357.92 o                         
  -5   5   1      13110.77      13804.56       564.06 o                         
  -3   5   1      26870.86      26971.84      1156.26 o                         
  -1   5   1       4571.90       4109.19       263.64 o                         
   1   5   1       2540.26       2453.82       278.11 o                         
   3   5   1        156.52        261.77       478.53 o                         
   5   5   1       1988.54       1908.72       275.00 o                         
   7   5   1        171.62        480.05       158.99 o                         
   9   5   1         94.63        -94.14       226.83 o                         
  11   5   1      20478.16      20649.51       777.22 o                         
  13   5   1       1413.71        979.75       224.72 o                         
  15   5   1        263.75        166.41       249.03 o                         
  17   5   1        508.83       1070.53       319.42 o                         
  19   5   1       4495.37       3598.00       490.98 o                         
  21   5   1        129.52       -153.34       464.24 o                         
  23   5   1       2234.48       3567.31       578.20 o                         
  25   5   1         20.76       -244.43       486.83 o                         
 -26   6   1       6746.93       6878.66       681.47 o                         
 -24   6   1      15782.53      16583.07       916.54 o                         
 -22   6   1      18713.54      18594.66       955.56 o                         
 -20   6   1         42.32         98.40       385.57 o                         
 -18   6   1        710.46        522.78       413.27 o                         
 -16   6   1      12481.65      12637.29       592.73 o                         
 -14   6   1      29558.11      27758.74      1019.44 o                         
 -12   6   1      48198.23      47484.52      1816.14 o                         
 -10   6   1      64128.57      62072.71      2332.59 o                         
  -8   6   1      75297.17      70070.12      2597.64 o                         
  -6   6   1      23501.56      22324.92       880.83 o                         
  -4   6   1       6522.32       5927.84       450.56 o                         
  -2   6   1      21879.20      22346.29      1007.27 o                         
   0   6   1      27952.61      27565.76      1176.34 o                         
   2   6   1      43437.57      45623.67      2112.98 o                         
   4   6   1      21281.92      20265.69       890.80 o                         
   6   6   1      22419.17      20090.22      1011.43 o                         
   8   6   1     122988.02     114325.09      4193.20 o                         
  10   6   1      75584.94      71942.34      2731.24 o                         
  12   6   1      72621.84      76159.38      2862.23 o                         
  14   6   1       6734.65       5374.13       433.47 o                         
  16   6   1      15912.54      14859.27       677.71 o                         
  18   6   1       8894.06       9853.42       595.14 o                         
  20   6   1       2549.91       2872.92       505.65 o                         
  22   6   1      20034.83      18297.61      1959.16 o                         
  24   6   1      12983.23      11004.90       799.66 o                         
 -25   7   1       7737.62       7849.75       868.50 o                         
 -23   7   1        499.68        445.48       429.04 o                         
 -21   7   1      14269.35      15142.60      1207.19 o                         
 -19   7   1      19546.78      21338.40      1446.46 o                         
 -17   7   1       1215.89       1198.88       338.27 o                         
 -15   7   1      12661.20      13277.39       612.97 o                         
 -13   7   1      13251.82      12566.73       933.75 o                         
 -11   7   1      73843.82      71359.83      2667.42 o                         
  -9   7   1     118778.30     117427.70      4296.62 o                         
  -7   7   1      70061.28      66516.91      2484.89 o                         
  -5   7   1      13858.62      13655.16       651.46 o                         
  -3   7   1       9227.49       9362.14       481.19 o                         
  -1   7   1         89.70        -32.73       160.22 o                         
   1   7   1      16452.82      15914.16       739.05 o                         
   3   7   1        937.73       1120.30       216.02 o                         
   5   7   1       5487.07       4878.36       334.42 o                         
   7   7   1     159985.06     157326.42      5725.66 o                         
   9   7   1     126260.97     124265.74      4572.61 o                         
  11   7   1      56414.18      56384.82      2175.44 o                         
  13   7   1       8939.18       9168.17       530.74 o                         
  15   7   1        180.30        456.22       355.44 o                         
  17   7   1        302.02        332.91       321.56 o                         
  19   7   1      17942.26      19178.34      1502.39 o                         
  21   7   1       7463.77       6856.11       630.49 o                         
  23   7   1       7247.70       6609.09       652.51 o                         
 -24   8   1       2294.63       2201.59       546.77 o                         
 -22   8   1      16659.40      18085.78      2064.81 o                         
 -20   8   1      90167.70      91572.46      4564.65 o                         
 -18   8   1     100179.61     103290.69      3531.34 o                         
 -16   8   1      47017.38      47263.41      1865.73 o                         
 -14   8   1      15290.56      16892.94       941.52 o                         
 -12   8   1        829.01       1328.80       299.28 o                         
 -10   8   1      10244.68      11342.86       561.17 o                         
  -8   8   1          1.65        272.85       202.33 o                         
  -6   8   1      18506.74      19956.17       821.22 o                         
  -4   8   1     118276.98     108882.42      4469.45 o                         
  -2   8   1     115057.56     115714.41      4713.69 o                         
   0   8   1      78266.42      75367.80      3105.39 o                         
   2   8   1     101514.72      97259.36      4027.91 o                         
   4   8   1      85803.37      82410.69      3411.10 o                         
   6   8   1      11715.94      12141.61       761.29 o                         
   8   8   1      10481.07      10501.79       537.43 o                         
  10   8   1        495.34        334.18       211.47 o                         
  12   8   1       4798.10       4757.53       368.08 o                         
  14   8   1      19059.81      21468.74      1180.78 o                         
  16   8   1      38181.95      41714.34      2136.28 o                         
  18   8   1      64258.16      68875.13      2647.76 o                         
  20   8   1      71473.48      74546.18      2868.58 o                         
  22   8   1      17255.49      18314.14      1699.70 o                         
  24   8   1        315.68        215.10       530.36 o                         
 -23   9   1       6106.53       6876.82       830.39 o                         
 -21   9   1      44184.23      44596.09      2052.09 o                         
 -19   9   1      33094.55      34707.98      1467.73 o                         
 -17   9   1       7467.57       8330.12      1494.62 o                         
 -15   9   1       2771.07       2858.35       435.01 o                         
 -13   9   1      17315.32      16529.90       981.91 o                         
 -11   9   1        129.87        393.15       244.13 o                         
  -9   9   1       5393.84       5565.58       373.81 o                         
  -7   9   1       1168.87        751.51       217.34 o                         
  -5   9   1      55466.83      53260.21      2227.33 o                         
  -3   9   1      33893.32      32881.08      1679.51 o                         
  -1   9   1     116455.37     114814.86      4691.81 o                         
   1   9   1     102122.07      96070.91      3929.11 o                         
   3   9   1      63606.22      63224.26      2636.62 o                         
   5   9   1       3415.12       2932.22       334.43 o                         
   7   9   1        582.31        561.23       224.70 o                         
   9   9   1        295.20        208.28       268.61 o                         
  11   9   1      10186.87       8836.04       500.82 o                         
  13   9   1       4625.44       4422.76       412.87 o                         
  15   9   1      27655.32      29859.92      1267.85 o                         
  17   9   1      33369.95      36643.75      1702.81 o                         
  19   9   1      71193.48      71634.98      2759.69 o                         
  21   9   1      29799.80      30058.97      1350.57 o                         
  23   9   1       1204.76        364.40       583.64 o                         
 -22  10   1       3902.63       3642.54      1432.47 o                         
 -20  10   1        211.51          6.76       477.61 o                         
 -18  10   1       5528.15       5558.76       618.36 o                         
 -16  10   1      12938.65      13566.41       814.99 o                         
 -14  10   1      14188.70      16097.62       798.78 o                         
 -12  10   1       1206.91       1078.85       314.18 o                         
 -10  10   1      18295.78      18165.88       817.21 o                         
  -8  10   1      39783.65      41695.85      2224.84 o                         
  -6  10   1      25343.86      24429.98      1179.23 o                         
  -4  10   1       4404.22       4404.53       344.21 o                         
  -2  10   1       3995.91       4070.41       441.24 o                         
   0  10   1       5639.82       5231.63       429.37 o                         
   2  10   1       6136.04       6336.44       403.64 o                         
   4  10   1       3359.76       3634.07       854.51 o                         
   6  10   1      10827.13      11421.47       613.01 o                         
   8  10   1      39974.66      40512.09      1581.77 o                         
  10  10   1        494.14        350.02       587.28 o                         
  12  10   1       3119.72       2882.12       373.64 o                         
  14  10   1       6438.62       7114.04       539.07 o                         
  16  10   1       8218.82       8318.27       620.04 o                         
  18  10   1       4205.01       3931.97       655.64 o                         
  20  10   1       1131.70       1088.27       994.34 o                         
  22  10   1       8644.93       6194.99       635.95 o                         
 -21  11   1       5192.08       5856.22       598.56 o                         
 -19  11   1      11004.52       9985.62       783.28 o                         
 -17  11   1      34327.88      37362.57      1604.99 o                         
 -15  11   1      14619.36      15975.53       849.85 o                         
 -13  11   1       1517.82       1972.14       357.64 o                         
 -11  11   1         42.10        220.05       384.47 o                         
  -9  11   1      41230.31      40692.31      1600.72 o                         
  -7  11   1      12507.41      13060.05       626.50 o                         
  -5  11   1       3256.73       3000.78       326.28 o                         
  -3  11   1      41788.70      40047.24      1733.46 o                         
  -1  11   1      84617.24      83176.09      3447.25 o                         
   1  11   1      58232.57      55507.45      2340.73 o                         
   3  11   1      46138.87      44360.29      1905.57 o                         
   5  11   1      10870.57      11116.08       633.75 o                         
   7  11   1      15782.15      16913.09       797.34 o                         
   9  11   1       6470.37       6566.32       526.69 o                         
  11  11   1       3200.54       3459.06       397.89 o                         
  13  11   1      17669.84      18380.77       894.33 o                         
  15  11   1      30142.22      32624.77      1412.57 o                         
  17  11   1      32536.92      33769.70      1475.46 o                         
  19  11   1      15518.09      15757.61       925.26 o                         
 -20  12   1       1245.53        546.10       426.88 o                         
 -18  12   1      28661.59      26973.99      1219.71 o                         
 -16  12   1      12177.98      14530.09       801.85 o                         
 -14  12   1        682.08        885.57       373.33 o                         
 -12  12   1      43605.74      44503.74      2002.67 o                         
 -10  12   1      17605.26      17202.79      1031.63 o                         
  -8  12   1       3133.92       2996.43       369.02 o                         
  -6  12   1       7900.27       8466.38       570.65 o                         
  -4  12   1        301.45       1229.02       921.32 o                         
  -2  12   1      34664.55      34484.25      1520.30 o                         
   0  12   1      49700.34      47165.10      2043.73 o                         
   2  12   1       9727.91       8397.48       974.14 o                         
   4  12   1       3496.32       3535.12       386.03 o                         
   6  12   1       2284.63       1869.31       384.84 o                         
   8  12   1         18.66        -60.75       315.39 o                         
  10  12   1       9256.22      10210.67       647.32 o                         
  12  12   1       6093.96       6903.03       624.57 o                         
  14  12   1       3703.68       3562.12       536.01 o                         
  16  12   1      19947.00      20557.88      1022.21 o                         
  18  12   1      15247.74      13173.13       772.46 o                         
 -17  13   1       3295.43       4004.83       893.35 o                         
 -15  13   1         88.21        393.20       424.67 o                         
 -13  13   1      29032.66      28414.79      1811.57 o                         
 -11  13   1      40866.18      43558.54      1773.70 o                         
  -9  13   1      24782.22      29034.06      1253.50 o                         
  -7  13   1      29048.96      28773.50      1928.09 o                         
  -5  13   1      35897.69      39507.61      1763.77 o                         
  -3  13   1       1441.92       1692.88       380.78 o                         
  -1  13   1      33866.45      31553.86      1458.69 o                         
   1  13   1       8822.51       7225.20       532.91 o                         
   3  13   1       7912.41       7839.97       573.46 o                         
   5  13   1      33792.12      35134.09      1576.24 o                         
   7  13   1      55788.43      56488.36      2203.73 o                         
   9  13   1      65490.18      68250.01      2632.48 o                         
  11  13   1      81490.81      84802.34      3281.33 o                         
  13  13   1      19768.82      19629.84      1297.31 o                         
  15  13   1       1075.42        708.11       778.38 o                         
  17  13   1       1727.61       1418.04       933.75 o                         
 -16  14   1        924.92         58.61       761.29 o                         
 -14  14   1      12598.85      13286.94       780.57 o                         
 -12  14   1      22147.12      22084.04      1729.22 o                         
 -10  14   1      24058.24      25550.13      1156.31 o                         
  -8  14   1      16797.40      17222.92       864.82 o                         
  -6  14   1      35460.36      36748.92      1681.34 o                         
  -4  14   1       9918.12      10023.76       910.44 o                         
  -2  14   1        746.46        938.52       362.82 o                         
   0  14   1       1860.30       2365.68       382.51 o                         
   2  14   1       6039.88       5298.06       567.09 o                         
   4  14   1      15748.64      15603.48       894.53 o                         
   6  14   1      16986.64      17515.90       951.88 o                         
   8  14   1      22762.03      24940.41      1133.30 o                         
  10  14   1      32534.78      34548.13      1475.97 o                         
  12  14   1      30317.27      32314.74      1391.39 o                         
  14  14   1        789.67        959.85       697.59 o                         
 -13  15   1        237.19        307.62       390.40 o                         
 -11  15   1        995.87        425.83       416.51 o                         
  -9  15   1        271.02        253.59       368.87 o                         
  -7  15   1       5050.27       4072.92       508.05 o                         
  -5  15   1       9129.18       8389.94       658.06 o                         
  -3  15   1       6292.09       6739.01       621.40 o                         
  -1  15   1      10260.35      11655.36       863.84 o                         
   1  15   1       3677.03       5062.17       553.34 o                         
   3  15   1       2443.73       2757.23       609.65 o                         
   5  15   1       4679.33       5726.79       543.41 o                         
   7  15   1       4324.38       3738.91       471.16 o                         
   9  15   1       1988.04       2102.70       525.14 o                         
  11  15   1        164.92         94.77       474.60 o                         
  -8  16   1      27748.87      27279.32      1511.71 o                         
  -6  16   1       8265.50       8585.51      1811.57 o                         
  -4  16   1       1939.31       1138.24       876.26 o                         
  -2  16   1       4733.78       4265.39       582.67 o                         
   0  16   1       5973.66       6117.19       576.81 o                         
   2  16   1       5332.63       5197.93       797.03 o                         
   4  16   1      13941.90      14104.69       885.35 o                         
   6  16   1      31223.54      29500.14      1275.50 o                         
   8  16   1      30778.37      24251.11      1778.94 o                         
 -28   0   2       4347.30       3483.30       826.55 o                         
 -26   0   2        739.90       1671.74       720.90 o                         
 -24   0   2      14476.37      16366.25      1214.96 o                         
 -22   0   2      14284.54      15971.62      1134.17 o                         
 -20   0   2      55922.29      59682.29      2973.70 o                         
 -18   0   2      35509.15      35780.78      1867.50 o                         
 -16   0   2      15644.41      14253.27      1068.92 o                         
 -14   0   2       2097.80       2041.51       410.17 o                         
 -12   0   2       4985.55       4148.27       559.32 o                         
 -10   0   2        425.79        304.52       267.23 o                         
  -8   0   2      94249.61      86632.06      5099.11 o                         
  -6   0   2       1847.99       3272.01       323.16 o                         
  -4   0   2      11501.07      15564.56       947.73 o                         
   2   0   2       9846.62      14001.58       609.03 o                         
   4   0   2       5807.07       8604.17       400.84 o                         
   6   0   2       9975.33      10599.07       497.17 o                         
   8   0   2      43208.77      45208.39      2199.98 o                         
  10   0   2     102903.93     100816.98      4803.92 o                         
  12   0   2      13817.34      20076.39      1106.21 o                         
  14   0   2     116235.08     110197.98      5226.51 o                         
  16   0   2      92248.78      85821.05      4117.20 o                         
  18   0   2      28303.76      30635.06      1631.34 o                         
  20   0   2      95516.80      92079.19      4542.90 o                         
  22   0   2      18448.70      18445.05      1193.21 o                         
  24   0   2        366.54        826.55       609.03 o                         
  26   0   2      16196.08      16739.13      1314.40 o                         
 -27   1   2       4222.31       4387.42       540.50 o                         
 -25   1   2        279.45         49.90       447.97 o                         
 -23   1   2      12513.09      12701.38       763.97 o                         
 -21   1   2       7702.85       7389.14       496.04 o                         
 -19   1   2      25608.94      26790.99      1193.21 o                         
 -17   1   2      57070.45      59329.98      2536.50 o                         
 -15   1   2      15642.28      16359.96       757.74 o                         
 -13   1   2      14372.14      15852.74       916.66 o                         
 -11   1   2     117128.52     120967.81      5060.27 o                         
  -9   1   2      25326.13      26150.87      1138.41 o                         
  -7   1   2      17953.72      17991.24       796.85 o                         
  -5   1   2        870.39       1456.37       149.06 o                         
  -3   1   2      67458.40      81710.78      3385.71 o                         
  -1   1   2     249229.39      93740.20    118447.91 o                         
   1   1   2      72552.38      90269.16      3770.58 o                         
   3   1   2        601.14       1178.41        96.26 o                         
   5   1   2       9724.31      10958.73       576.41 o                         
   7   1   2       5343.00       5795.96       374.43 o                         
   9   1   2      36999.01      36032.48      1163.95 o                         
  11   1   2       2935.05       2814.65       243.77 o                         
  13   1   2      25160.79      24730.98       929.22 o                         
  15   1   2      56419.89      56416.73      1955.48 o                         
  17   1   2      17978.36      17969.46       766.59 o                         
  19   1   2       4204.59       4124.12       432.70 o                         
  21   1   2      26817.99      27269.46      1111.14 o                         
  23   1   2        215.12        299.22       388.24 o                         
  25   1   2         34.04        133.46       406.20 o                         
 -28   2   2       6753.05       6401.40      1261.57 o                         
 -26   2   2       1417.59       1749.25       539.12 o                         
 -24   2   2        395.23        317.45       372.19 o                         
 -22   2   2         48.62        102.94       354.20 o                         
 -20   2   2        450.40        830.53       351.78 o                         
 -18   2   2       2847.11       2531.62       331.15 o                         
 -16   2   2        154.15          0.40       263.39 o                         
 -14   2   2       8337.70       8524.17       462.79 o                         
 -12   2   2      22830.54      22481.72       903.27 o                         
 -10   2   2        198.07        423.04       186.44 o                         
  -8   2   2        375.65        706.91       194.21 o                         
  -6   2   2       4958.75       6781.86       314.20 o                         
  -4   2   2       5966.48       8090.04       303.12 o                         
  -2   2   2      26700.46      32009.24      1210.04 o                         
   0   2   2      27636.37      33016.27      1591.75 o                         
   2   2   2       2996.66       2648.86       171.21 o                         
   4   2   2     137612.55     133701.23      4534.01 o                         
   6   2   2       5499.16       5533.77       274.55 o                         
   8   2   2      14803.34      14808.28       563.32 o                         
  10   2   2      52605.62      52090.04      1797.78 o                         
  12   2   2      43550.73      42859.28      1515.00 o                         
  14   2   2        758.61        733.21       224.27 o                         
  16   2   2        408.69        578.92       256.82 o                         
  18   2   2       4582.45       3942.86       358.06 o                         
  20   2   2         59.69        572.93       811.01 o                         
  22   2   2        383.67         95.32       350.04 o                         
  24   2   2       8546.23       7984.18       650.25 o                         
  26   2   2       9619.47      10026.24       726.92 o                         
 -27   3   2        550.12        447.84       991.23 o                         
 -25   3   2       1954.20       2945.62       589.46 o                         
 -23   3   2       3167.43       2751.21       502.60 o                         
 -21   3   2      16941.30      18628.52       924.29 o                         
 -19   3   2       8756.54       8192.61       537.94 o                         
 -17   3   2      12388.25      11893.06       631.58 o                         
 -15   3   2         28.47        116.67       366.66 o                         
 -13   3   2      12366.62      12121.80       628.15 o                         
 -11   3   2          0.30        101.38       262.57 o                         
  -9   3   2      12953.49      12294.86       482.65 o                         
  -7   3   2       1999.38       1731.60       161.48 o                         
  -5   3   2      91326.17      88893.02      3022.95 o                         
  -3   3   2     335137.59     354002.62     13226.93 o                         
  -1   3   2      65654.16      67778.15      2845.22 o                         
   1   3   2      18640.99      18767.41       799.37 o                         
   3   3   2      38363.50      36906.69      1561.52 o                         
   5   3   2        437.56        808.93       157.00 o                         
   7   3   2       1146.21       1531.27       234.60 o                         
   9   3   2       2596.20       3001.86       233.99 o                         
  11   3   2      17324.84      17636.69       684.22 o                         
  13   3   2      25866.10      26533.42       997.83 o                         
  15   3   2       4737.04       4594.94       455.39 o                         
  17   3   2      22953.98      22933.25       935.51 o                         
  19   3   2      11925.71      12347.29       797.03 o                         
  21   3   2       2743.39       2341.66       416.37 o                         
  23   3   2        752.31        912.96       483.85 o                         
  25   3   2       3536.41       3584.77       748.86 o                         
 -26   4   2       4697.50       4442.75       912.00 o                         
 -24   4   2       2564.47       3282.73      1368.77 o                         
 -22   4   2      10004.24      10837.98       678.21 o                         
 -20   4   2      11252.47      11604.84      1643.77 o                         
 -18   4   2        327.55        703.06       344.91 o                         
 -16   4   2         54.90        619.55       375.99 o                         
 -14   4   2       4962.57       4760.46       337.18 o                         
 -12   4   2      10900.79      10174.74       496.49 o                         
 -10   4   2      37348.37      35080.14      1226.02 o                         
  -8   4   2      40520.10      38049.71      3441.36 o                         
  -6   4   2      16508.78      18485.56       677.84 o                         
  -4   4   2          3.29        -75.24       172.46 o                         
  -2   4   2         35.79        280.60       145.15 o                         
   0   4   2        531.33        661.56       137.95 o                         
   2   4   2      63540.82      62985.14      2634.41 o                         
   4   4   2       4519.33       5263.73       304.31 o                         
   6   4   2      93471.02      90615.38      3340.90 o                         
   8   4   2      93655.34      92571.09      3134.29 o                         
  10   4   2      23358.92      21751.91      1106.21 o                         
  12   4   2      25149.18      27206.13       999.37 o                         
  14   4   2        859.82        513.50       229.54 o                         
  16   4   2          5.36       -369.77       369.77 o                         
  18   4   2      27842.71      26422.97      1138.72 o                         
  20   4   2       6582.48       5746.58       464.55 o                         
  22   4   2       4164.95       4461.46       560.87 o                         
  24   4   2       4614.43       4052.69      1589.39 o                         
  26   4   2      14842.81       9184.18      1197.87 o                         
 -27   5   2      17457.19      14335.36      1162.14 o                         
 -25   5   2      12821.94      14540.72       893.10 o                         
 -23   5   2        535.62          8.63       435.03 o                         
 -21   5   2      18788.34      19435.03       958.97 o                         
 -19   5   2      14700.52      14840.75      1031.63 o                         
 -17   5   2      12470.67      12850.02      1213.41 o                         
 -15   5   2       1049.05       1364.58       267.59 o                         
 -13   5   2      19378.33      19318.19      1006.77 o                         
 -11   5   2     136791.28     141301.45      5199.15 o                         
  -9   5   2     150463.36     150175.19      5035.17 o                         
  -7   5   2      94479.56      94632.03      5172.13 o                         
  -5   5   2       8466.02       8183.68       396.18 o                         
  -3   5   2      27963.09      30563.95      1303.43 o                         
  -1   5   2       4778.09       4609.30       270.02 o                         
   1   5   2      23043.49      26033.62      1113.32 o                         
   3   5   2         51.93        394.67       515.82 o                         
   5   5   2      86756.30      85045.42      3122.85 o                         
   7   5   2     237672.05     236730.41      8654.23 o                         
   9   5   2     116921.42     116568.31      4315.72 o                         
  11   5   2      49379.65      48004.96      1682.78 o                         
  13   5   2      24024.09      25055.16       936.78 o                         
  15   5   2       4349.78       3940.27       330.24 o                         
  17   5   2       8948.28       9497.04       543.73 o                         
  19   5   2       9324.31       9191.78       635.36 o                         
  21   5   2       7653.85       7725.46       622.64 o                         
  23   5   2      18291.70      20805.78       984.32 o                         
  25   5   2      20447.77      21447.50      1000.68 o                         
 -26   6   2       6491.40       5846.40       671.99 o                         
 -24   6   2        278.84         20.46       506.28 o                         
 -22   6   2       8504.76       9093.60       649.53 o                         
 -20   6   2      28849.56      31594.01      2577.52 o                         
 -18   6   2      12642.77      13285.25       927.54 o                         
 -16   6   2        100.60        182.81       403.95 o                         
 -14   6   2      12839.44      14025.70      1244.48 o                         
 -12   6   2      12923.46      12835.95       537.98 o                         
 -10   6   2      90880.17      89100.35      3050.44 o                         
  -8   6   2      21007.28      19974.03       804.05 o                         
  -6   6   2        643.76        743.69       153.62 o                         
  -4   6   2      79782.27      88611.23      3654.60 o                         
  -2   6   2      14840.70      15917.66       711.40 o                         
   0   6   2      18251.93      17827.06       790.55 o                         
   2   6   2      86854.20      87825.21      3735.24 o                         
   4   6   2        241.12        449.35       205.01 o                         
   6   6   2      34252.68      35002.29      1646.88 o                         
   8   6   2      29997.36      27616.02      1101.09 o                         
  10   6   2       8885.60       8888.89       455.39 o                         
  12   6   2        199.58        217.57       243.34 o                         
  14   6   2        491.49        427.79       257.91 o                         
  16   6   2      14555.77      13533.64       728.67 o                         
  18   6   2      58270.90      63275.33      2235.91 o                         
  20   6   2      24695.08      25400.67      1178.57 o                         
  22   6   2        906.81       1151.19       610.59 o                         
  24   6   2       4632.38       4962.96      1042.51 o                         
 -25   7   2         76.79       -396.80       420.76 o                         
 -23   7   2       6059.94       6720.35       599.57 o                         
 -21   7   2      13507.85      14527.38       835.28 o                         
 -19   7   2      13336.72      14564.73       798.92 o                         
 -17   7   2       4948.41       4539.63       403.41 o                         
 -15   7   2        715.27       1113.14       286.64 o                         
 -13   7   2       4509.45       4412.69       308.65 o                         
 -11   7   2       2149.70       1958.84       439.69 o                         
  -9   7   2       3527.25       3307.63       284.28 o                         
  -7   7   2        889.08        643.83       251.69 o                         
  -5   7   2       8261.43       8412.00       397.19 o                         
  -3   7   2      18807.41      18373.29       821.48 o                         
  -1   7   2      37069.95      34846.67      1485.87 o                         
   1   7   2      12851.75      11884.01       571.27 o                         
   3   7   2      68591.02      69268.20      2890.42 o                         
   5   7   2      21487.23      23443.22      1048.96 o                         
   7   7   2         73.97        305.86       619.91 o                         
   9   7   2        118.96       -140.81       223.41 o                         
  11   7   2       7858.48       7588.01       442.19 o                         
  13   7   2       4637.96       4316.93       492.51 o                         
  15   7   2       4435.15       5206.72       476.19 o                         
  17   7   2      14296.62      14817.05       838.98 o                         
  19   7   2      19199.96      18852.23       938.41 o                         
  21   7   2       7165.21       5101.10       738.03 o                         
  23   7   2       1162.70        776.53       503.10 o                         
 -24   8   2         60.79         55.75       412.33 o                         
 -22   8   2        586.69        583.37       447.45 o                         
 -20   8   2         81.91         49.16       884.03 o                         
 -18   8   2       5692.34       6212.40       564.45 o                         
 -16   8   2        201.10        -56.16       380.98 o                         
 -14   8   2       4386.91       4529.51       370.32 o                         
 -12   8   2      10626.28      10728.95       561.96 o                         
 -10   8   2       1592.78       1631.73       276.74 o                         
  -8   8   2        334.75        622.42       200.82 o                         
  -6   8   2       4306.84       3580.27       257.15 o                         
  -4   8   2      12301.66      11092.01       558.80 o                         
  -2   8   2       8915.06       9648.15       514.65 o                         
   0   8   2        970.94        909.18       211.25 o                         
   2   8   2        137.04          0.66       203.21 o                         
   4   8   2         11.65        167.80       214.41 o                         
   6   8   2        827.59        393.28       335.59 o                         
   8   8   2         85.60       -315.39       315.39 o                         
  10   8   2      11411.32      10660.56       566.30 o                         
  12   8   2       8980.63       9358.21       613.76 o                         
  14   8   2       5272.79       5033.87       441.58 o                         
  16   8   2       1267.96       1094.09       408.89 o                         
  18   8   2          3.75        718.87       424.15 o                         
  20   8   2       2704.36       2842.27       500.97 o                         
  22   8   2         10.09        119.73       490.96 o                         
 -23   9   2       4223.29       4369.54       913.55 o                         
 -21   9   2      18581.00      19081.27      1122.89 o                         
 -19   9   2      20629.08      22067.90      1073.34 o                         
 -17   9   2       5427.65       5852.76       546.35 o                         
 -15   9   2       1454.51       1739.57       335.95 o                         
 -13   9   2      10011.96      10618.73       575.57 o                         
 -11   9   2      14827.59      14895.50      1131.06 o                         
  -9   9   2      18199.86      18513.15       918.21 o                         
  -7   9   2       8904.04       7405.45       411.66 o                         
  -5   9   2       8450.03       8296.34       852.96 o                         
  -3   9   2      39167.66      39654.38      1695.63 o                         
  -1   9   2      22894.46      21390.97       970.02 o                         
   1   9   2      35837.49      34997.74      1721.62 o                         
   3   9   2       2492.83       2149.74       251.96 o                         
   5   9   2       5531.78       4948.37       373.35 o                         
   7   9   2       3942.83       3602.99       531.35 o                         
   9   9   2      11951.86      11274.46       582.03 o                         
  11   9   2       1347.50       1247.24       275.92 o                         
  13   9   2       5588.55       5920.39       804.80 o                         
  15   9   2      18670.05      18877.37       919.82 o                         
  17   9   2      24306.28      24265.77      1145.27 o                         
  19   9   2      13177.38      13737.12       828.08 o                         
  21   9   2       2234.88       4493.95       703.81 o                         
 -22  10   2      18378.40      19015.79      1139.29 o                         
 -20  10   2      39160.15      40291.93      1703.75 o                         
 -18  10   2      28366.02      29444.07      1311.80 o                         
 -16  10   2      16960.64      17395.00       891.71 o                         
 -14  10   2       8161.01       9530.22       748.86 o                         
 -12  10   2       6602.89       6767.81       467.45 o                         
 -10  10   2       9497.55       8737.56       485.09 o                         
  -8  10   2       2717.66       2373.75       495.62 o                         
  -6  10   2      12788.60      14003.36       729.58 o                         
  -4  10   2      53859.07      54179.67      2308.63 o                         
  -2  10   2      54503.68      50063.01      2114.28 o                         
   0  10   2      79210.10      73710.45      3051.83 o                         
   2  10   2      53771.66      54475.91      2290.58 o                         
   4  10   2       6185.27       5709.42       421.74 o                         
   6  10   2       3181.58       2902.11       334.77 o                         
   8  10   2       7308.91       7719.64       485.21 o                         
  10  10   2       8047.98       8562.18       512.11 o                         
  12  10   2        476.47        481.67       312.63 o                         
  14  10   2       9121.71       9198.47       674.17 o                         
  16  10   2      35779.80      40655.73      1689.28 o                         
  18  10   2      56137.05      56071.29      2235.35 o                         
  20  10   2      26990.66      26070.46      1207.63 o                         
 -21  11   2      13038.25      12779.65       893.22 o                         
 -19  11   2       5063.28       6061.44       606.42 o                         
 -17  11   2       8382.31       8115.68       642.88 o                         
 -15  11   2         69.08        703.51       367.41 o                         
 -13  11   2       6302.13       7002.61       516.57 o                         
 -11  11   2      14274.54      15279.80       758.50 o                         
  -9  11   2      13376.05      13866.58       680.90 o                         
  -7  11   2       9102.02       9242.87       510.05 o                         
  -5  11   2       1046.28       1260.64       318.63 o                         
  -3  11   2      14220.64      13582.46      1115.53 o                         
  -1  11   2      53604.10      50919.48      2886.70 o                         
   1  11   2      32943.79      30841.09      1374.19 o                         
   3  11   2      14141.49      14345.72       731.51 o                         
   5  11   2       1764.36       1842.87       316.19 o                         
   7  11   2      13616.98      14259.76       697.20 o                         
   9  11   2      18362.99      18527.64       850.38 o                         
  11  11   2       6643.45       8528.16       669.63 o                         
  13  11   2         28.35       -433.11       478.53 o                         
  15  11   2       5706.62       6310.28       546.75 o                         
  17  11   2      13522.83      13773.64       788.40 o                         
  19  11   2      11309.13      11536.22       778.38 o                         
 -20  12   2          1.00       -340.82       422.15 o                         
 -18  12   2         86.31       -224.57       425.23 o                         
 -16  12   2        163.81        -46.74       365.83 o                         
 -14  12   2      10875.23      11158.88       678.66 o                         
 -12  12   2      18834.48      19621.38       913.77 o                         
 -10  12   2      41577.56      43772.42      1772.40 o                         
  -8  12   2      13059.06      14162.86       992.79 o                         
  -6  12   2       1515.10       2274.82       464.54 o                         
  -4  12   2        618.40        637.00       309.81 o                         
  -2  12   2        137.78        -87.73       306.07 o                         
   0  12   2         26.24        203.88       403.95 o                         
   2  12   2       1297.73       1340.47       550.00 o                         
   4  12   2      20515.43      21807.55      1042.40 o                         
   6  12   2      34386.60      34979.00      1598.91 o                         
   8  12   2      31133.98      31222.16      1328.56 o                         
  10  12   2       8126.35       8717.51       629.47 o                         
  12  12   2      15218.31      16390.22       989.68 o                         
  14  12   2       1393.12       1569.78       463.57 o                         
  16  12   2        562.40        441.01       437.73 o                         
  18  12   2         34.70       1087.91       511.39 o                         
 -17  13   2        539.21       -157.55       420.29 o                         
 -15  13   2       1246.30       1363.10       451.95 o                         
 -13  13   2       3653.13       3403.33       519.35 o                         
 -11  13   2         45.59       -256.51       581.07 o                         
  -9  13   2       1230.35       1206.36       357.68 o                         
  -7  13   2        181.11         46.12       309.02 o                         
  -5  13   2       8919.71       8148.07       590.52 o                         
  -3  13   2       2417.21       2335.55       380.47 o                         
  -1  13   2         40.62        -45.55       269.29 o                         
   1  13   2       2176.51       1749.98       371.61 o                         
   3  13   2       5200.22       5596.45       525.61 o                         
   5  13   2       1039.96       1733.76       838.98 o                         
   7  13   2         95.71        268.90       323.22 o                         
   9  13   2       4347.50       3924.28       470.76 o                         
  11  13   2       1114.75        775.66       400.87 o                         
  13  13   2        365.58        312.60       381.34 o                         
  15  13   2        724.62        141.50       413.19 o                         
 -16  14   2        952.28        947.47       371.00 o                         
 -14  14   2       2950.71       2598.54       528.24 o                         
 -12  14   2      27050.33      27351.05      2596.17 o                         
 -10  14   2      44661.79      45739.04      1861.23 o                         
  -8  14   2      27331.25      28686.23      1217.10 o                         
  -6  14   2       8204.09      10444.49       639.09 o                         
  -4  14   2          6.40        102.98       425.09 o                         
  -2  14   2         95.21        554.65       333.38 o                         
   0  14   2         33.84       -171.67       517.37 o                         
   2  14   2       2798.84       3324.94       420.29 o                         
   4  14   2      18454.19      19639.50      1015.75 o                         
   6  14   2      22597.46      24407.61      1205.05 o                         
   8  14   2      23111.69      24453.50      1710.58 o                         
  10  14   2      23442.14      24089.59      1342.36 o                         
  12  14   2       6801.74       7538.65       643.44 o                         
  14  14   2       1143.39       1008.05       481.35 o                         
 -13  15   2      10691.17       8037.97       595.67 o                         
 -11  15   2      21002.56      19365.74      2161.14 o                         
  -9  15   2      31269.04      30331.94      1316.15 o                         
  -7  15   2      10106.94      10020.83       625.85 o                         
  -5  15   2       1096.05        968.23       452.30 o                         
  -3  15   2        212.51       1221.86       436.24 o                         
  -1  15   2       3627.01       4887.31      1305.07 o                         
   1  15   2      13076.06      12394.75       813.08 o                         
   3  15   2        653.95       1107.55       477.46 o                         
   5  15   2       8071.67       8812.17       749.94 o                         
   7  15   2      23286.60      23715.52      1097.12 o                         
   9  15   2      25491.36      26859.40      2164.25 o                         
  11  15   2      19136.43      18617.04       983.26 o                         
  -8  16   2       2483.89       2265.00       437.96 o                         
  -6  16   2        564.65        369.11       532.91 o                         
  -4  16   2       6951.78       7423.30       669.07 o                         
  -2  16   2      36509.51      35376.72      1669.69 o                         
   0  16   2      29002.76      28915.71      1405.45 o                         
   2  16   2       4694.64       2898.52      1191.66 o                         
   4  16   2        842.53        878.53       469.43 o                         
   6  16   2       1683.53       2184.13       519.47 o                         
   8  16   2       4421.43       3136.22       949.29 o                         
 -27   1   3      11229.98      11491.33       992.79 o                         
 -25   1   3       7733.73       7144.00       950.84 o                         
 -23   1   3          0.11       -228.95       359.84 o                         
 -21   1   3       1614.54       1778.56       375.72 o                         
 -19   1   3          7.67       -121.22       281.01 o                         
 -17   1   3       1072.91       1471.53       303.00 o                         
 -15   1   3      11540.22      10895.14       531.27 o                         
 -13   1   3      47642.31      47697.86      2042.28 o                         
 -11   1   3      98383.43      96678.34      3978.04 o                         
  -9   1   3      82788.20      85761.66      3556.23 o                         
  -7   1   3        755.36        818.10       180.13 o                         
  -5   1   3       9356.88      10468.43       879.37 o                         
  -3   1   3      26531.07      30314.36      1312.88 o                         
  -1   1   3        956.40       1155.83       107.20 o                         
   1   1   3      12952.06      15292.86       538.10 o                         
   3   1   3      27028.92      28496.91       859.28 o                         
   5   1   3      19323.73      20244.69       711.10 o                         
   7   1   3      41636.07      40135.40      1305.51 o                         
   9   1   3      19413.69      18198.82       627.28 o                         
  11   1   3      28752.67      28591.62      1036.91 o                         
  13   1   3       1040.15        895.29       274.28 o                         
  15   1   3       4666.53       4659.15       551.55 o                         
  17   1   3       3561.96       3349.20       860.73 o                         
  19   1   3        140.17        158.43       306.36 o                         
  21   1   3          3.89        603.34       397.74 o                         
  23   1   3        937.62       1161.05       619.91 o                         
  25   1   3       7087.01       8192.14      1651.54 o                         
 -28   2   3      18981.55      17903.74      1485.30 o                         
 -26   2   3       8462.75      10251.15       723.77 o                         
 -24   2   3      16627.78      18830.29       989.44 o                         
 -22   2   3      30193.61      29772.05      1282.10 o                         
 -20   2   3      22828.20      21728.58      1454.23 o                         
 -18   2   3      16622.67      16931.19       799.37 o                         
 -16   2   3       8172.24       8796.72       491.23 o                         
 -14   2   3       9992.71       9978.41       870.05 o                         
 -12   2   3      64600.19      66042.12      2456.85 o                         
 -10   2   3      20779.97      19381.73       785.73 o                         
  -8   2   3      25840.42      25879.40      1002.18 o                         
  -6   2   3      77805.30      77835.13      2892.83 o                         
  -4   2   3      34081.90      38863.31      1464.83 o                         
  -2   2   3     393104.16     371633.34     59836.10 o                         
   0   2   3     168157.73     165468.00     11383.67 o                         
   2   2   3      18913.44      20210.78       870.94 o                         
   4   2   3        672.96        526.78       312.29 o                         
   6   2   3      41853.77      45319.27      1701.26 o                         
   8   2   3      31329.80      30173.23       980.46 o                         
  10   2   3      31764.16      30393.18      1003.47 o                         
  12   2   3      10035.71      10585.11       452.30 o                         
  14   2   3      17970.50      18079.78       746.43 o                         
  16   2   3      55600.46      54381.60      1917.92 o                         
  18   2   3      41838.29      42124.46      1552.75 o                         
  20   2   3       8721.92       8269.37       562.84 o                         
  22   2   3         16.09        -77.13       441.62 o                         
  24   2   3        772.77       -104.68       468.91 o                         
  26   2   3       8709.41       4870.87       815.67 o                         
 -27   3   3       5553.06       6390.02       723.43 o                         
 -25   3   3         23.64       -126.24       414.42 o                         
 -23   3   3       2883.22       4113.44      1323.72 o                         
 -21   3   3      21666.92      24316.23      1429.37 o                         
 -19   3   3      36120.75      36444.44      1490.06 o                         
 -17   3   3      57478.94      58246.30      2215.18 o                         
 -15   3   3       5513.78       5628.28       384.45 o                         
 -13   3   3      12243.34      12836.99       680.50 o                         
 -11   3   3      37211.79      35534.12      1361.82 o                         
  -9   3   3      33282.11      32422.06      1264.42 o                         
  -7   3   3      53191.10      55859.32      2075.44 o                         
  -5   3   3        168.15        175.05       102.54 o                         
  -3   3   3      39308.89      44062.52      1634.69 o                         
  -1   3   3      95056.34      95958.88      3918.01 o                         
   1   3   3       1251.79        884.40       152.33 o                         
   3   3   3       5552.28       6100.05       324.71 o                         
   5   3   3      14482.13      16257.77       664.77 o                         
   7   3   3      40522.88      42964.91      1502.51 o                         
   9   3   3      46838.28      46131.15      1591.74 o                         
  11   3   3      50997.59      48812.25      1839.53 o                         
  13   3   3         82.80        316.19       316.95 o                         
  15   3   3      30201.73      28600.08       992.64 o                         
  17   3   3      24984.41      25508.97      1116.91 o                         
  19   3   3      11792.35      12666.54      1286.43 o                         
  21   3   3       4953.40       4631.19       525.24 o                         
  23   3   3          3.96        -35.58       546.00 o                         
  25   3   3      14281.60      16112.94       877.19 o                         
 -28   4   3       6790.14       2336.70       633.89 o                         
 -26   4   3       1669.61       1898.65       497.24 o                         
 -24   4   3       3877.60       4311.86       519.61 o                         
 -22   4   3       5556.35       6581.61       579.57 o                         
 -20   4   3       6375.66       7307.93       515.01 o                         
 -18   4   3       3533.79       3672.86       408.61 o                         
 -16   4   3        643.03        594.39       275.91 o                         
 -14   4   3      45482.02      48049.09      1829.89 o                         
 -12   4   3      51563.02      52555.82      2003.02 o                         
 -10   4   3      55666.43      57391.94      2145.71 o                         
  -8   4   3      24934.46      28632.15      1093.68 o                         
  -6   4   3      49680.86      51577.71      1807.93 o                         
  -4   4   3       1840.99       1886.25       151.41 o                         
  -2   4   3     118753.67     121007.61      4976.53 o                         
   0   4   3      62337.23      63163.57      2679.46 o                         
   2   4   3      27286.08      29921.13      1279.21 o                         
   4   4   3      43090.47      45563.59      1909.19 o                         
   6   4   3      35947.07      36881.04      1659.31 o                         
   8   4   3      10709.32       8952.22       444.22 o                         
  10   4   3      39347.71      38160.62      1337.75 o                         
  12   4   3       6100.85       4648.15       711.58 o                         
  14   4   3        518.58        557.69       232.87 o                         
  16   4   3      11509.13      11063.52       576.41 o                         
  18   4   3       3690.97       5770.02       512.71 o                         
  20   4   3       1267.55        814.62       435.64 o                         
  22   4   3       5091.73       5026.78      1145.05 o                         
  24   4   3       5963.53       6514.71      1937.41 o                         
 -27   5   3        547.03        328.03       487.32 o                         
 -25   5   3        574.38          4.33       442.63 o                         
 -23   5   3        127.53        420.29       449.45 o                         
 -21   5   3         77.88        217.51       456.78 o                         
 -19   5   3       7844.36       8358.81       795.47 o                         
 -17   5   3       2805.84       2421.03       459.88 o                         
 -15   5   3       1956.22       2551.92       461.44 o                         
 -13   5   3      13131.08      13669.04       614.56 o                         
 -11   5   3      42289.19      43722.85      1521.04 o                         
  -9   5   3      11566.25      11413.14       454.42 o                         
  -7   5   3       3039.04       2686.19       206.55 o                         
  -5   5   3       5042.69       5819.64       283.61 o                         
  -3   5   3      33441.38      34925.39      1461.34 o                         
  -1   5   3      35329.12      38009.66      1600.91 o                         
   1   5   3        126.10         96.33       147.60 o                         
   3   5   3       1305.47       1483.37       196.35 o                         
   5   5   3       1485.60       1239.66       209.57 o                         
   7   5   3       6522.00       6250.78       332.59 o                         
   9   5   3        976.19       1060.61       215.01 o                         
  11   5   3       4246.89       3684.47       338.17 o                         
  13   5   3       2137.17       2095.97       274.62 o                         
  15   5   3       6042.93       5981.69       612.14 o                         
  17   5   3       1296.20       1232.27       565.53 o                         
  19   5   3        327.84        488.16       598.16 o                         
  21   5   3       1914.60       1959.31       793.92 o                         
  23   5   3       2699.13       2542.67       716.24 o                         
  25   5   3         52.39        -65.23       387.58 o                         
 -26   6   3        255.48        485.89       445.58 o                         
 -24   6   3        120.24        395.19       546.26 o                         
 -22   6   3      19913.72      18878.79       951.20 o                         
 -20   6   3      30750.27      30624.47      1309.87 o                         
 -18   6   3       6532.22       6505.69       469.35 o                         
 -16   6   3        343.23        303.24       407.06 o                         
 -14   6   3       2574.12       2617.45       316.95 o                         
 -12   6   3        234.68        221.83       183.38 o                         
 -10   6   3      17632.27      17862.76       676.57 o                         
  -8   6   3      20748.02      22496.37       890.44 o                         
  -6   6   3         25.69        127.40       194.21 o                         
  -4   6   3      25282.36      26547.69      1030.31 o                         
  -2   6   3       5210.97       4150.14       268.95 o                         
   0   6   3      14027.29      13603.97       624.54 o                         
   2   6   3       8592.23       7683.95       399.01 o                         
   4   6   3        308.31        867.98       285.87 o                         
   6   6   3      16105.96      15012.80       792.37 o                         
   8   6   3      23942.60      22732.98       913.79 o                         
  10   6   3       4692.61       4611.89       334.37 o                         
  12   6   3        598.48       1043.83       321.61 o                         
  14   6   3       1102.59       1727.00       610.59 o                         
  16   6   3       2405.74       2232.52       542.23 o                         
  18   6   3       4912.48       4979.66       438.73 o                         
  20   6   3       1155.52        782.78       346.97 o                         
  22   6   3        415.09       -132.06       675.84 o                         
  24   6   3       7590.52       7676.21       594.02 o                         
 -25   7   3        880.01        501.88       462.51 o                         
 -23   7   3       6191.65       6991.01       837.42 o                         
 -21   7   3      30558.28      32734.32      1511.71 o                         
 -19   7   3      51532.12      59908.64      2340.56 o                         
 -17   7   3       6206.86       6077.96       474.32 o                         
 -15   7   3       1075.71       1435.60       249.03 o                         
 -13   7   3        227.44        291.08       245.48 o                         
 -11   7   3       5798.45       5482.08       349.33 o                         
  -9   7   3      17107.61      16394.97       698.11 o                         
  -7   7   3       1898.83       2308.25       245.48 o                         
  -5   7   3      72315.31      75682.99      2833.63 o                         
  -3   7   3     102876.33      99401.84      4142.39 o                         
  -1   7   3      88255.66      86481.90      3588.98 o                         
   1   7   3      98615.16      99191.49      4141.85 o                         
   3   7   3       1315.06       2148.11       534.46 o                         
   5   7   3        431.94        285.11       236.16 o                         
   7   7   3      14254.73      15222.76       683.02 o                         
   9   7   3       5417.44       5649.11       374.23 o                         
  11   7   3       1197.56       1917.07       374.43 o                         
  13   7   3        327.25        477.36       394.90 o                         
  15   7   3      25389.79      25746.96      1263.37 o                         
  17   7   3      63509.10      63738.94      2459.82 o                         
  19   7   3      37019.27      38095.70      1603.81 o                         
  21   7   3       6168.58       7510.40       708.47 o                         
  23   7   3       1255.33        978.97       626.12 o                         
 -24   8   3       1202.64        623.07       476.05 o                         
 -22   8   3       4749.55       4781.27       772.17 o                         
 -20   8   3      15101.56      17680.72       911.60 o                         
 -18   8   3       7309.43       6932.26       554.77 o                         
 -16   8   3       3089.88       2909.16       331.36 o                         
 -14   8   3       7403.88       7260.60       445.82 o                         
 -12   8   3      33201.09      35206.16      1898.57 o                         
 -10   8   3      72215.76      70701.84      2624.02 o                         
  -8   8   3      50500.18      50935.59      1941.80 o                         
  -6   8   3      17278.06      18918.87       918.21 o                         
  -4   8   3       5670.45       5399.71       341.53 o                         
  -2   8   3      16334.38      15152.18       704.06 o                         
   0   8   3      69729.08      69685.06      5921.00 o                         
   2   8   3       6828.44       6796.00       411.23 o                         
   4   8   3       9530.44       8861.16       487.72 o                         
   6   8   3      39984.38      40350.20      1736.52 o                         
   8   8   3      93681.29      95529.02      3531.73 o                         
  10   8   3      36794.02      35722.53      1406.00 o                         
  12   8   3       7937.69       8061.74       602.82 o                         
  14   8   3        725.21        442.32       579.52 o                         
  16   8   3       7660.37       7208.33       700.70 o                         
  18   8   3       8502.68       9007.56       627.66 o                         
  20   8   3       1937.94       1868.46       486.52 o                         
  22   8   3        327.67        293.81       632.34 o                         
 -23   9   3        123.22        -90.07       579.52 o                         
 -21   9   3       7818.08       7502.55      2019.76 o                         
 -19   9   3       2895.31       2825.30       580.89 o                         
 -17   9   3       1439.68       1504.52       941.52 o                         
 -15   9   3      14795.61      14818.35       727.91 o                         
 -13   9   3      10611.23      11292.03       572.66 o                         
 -11   9   3      54151.79      54659.02      2074.69 o                         
  -9   9   3      69444.67      67524.34      2533.11 o                         
  -7   9   3       7598.09       8565.08       439.69 o                         
  -5   9   3      11199.46      11240.16       586.46 o                         
  -3   9   3        705.70       1214.67       223.60 o                         
  -1   9   3        889.96        685.56       199.91 o                         
   1   9   3        113.58        218.13       238.33 o                         
   3   9   3       1013.05       1325.38       238.39 o                         
   5   9   3      21291.02      20710.87      1741.65 o                         
   7   9   3      32252.43      30110.52      1228.03 o                         
   9   9   3      13841.75      14915.71      1230.50 o                         
  11   9   3       4200.93       3560.49       367.18 o                         
  13   9   3        791.60       1584.74       361.01 o                         
  15   9   3       6442.31       5791.99       506.74 o                         
  17   9   3      10625.02      11057.92       674.51 o                         
  19   9   3       6384.73       6534.85       609.48 o                         
  21   9   3        116.35       -263.17       470.84 o                         
 -22  10   3       5020.22       5118.69       631.99 o                         
 -20  10   3       5619.56       4725.88      1196.32 o                         
 -18  10   3       2679.15       3230.54       521.52 o                         
 -16  10   3        164.45       -336.81       336.81 o                         
 -14  10   3      12884.22      12047.87       828.10 o                         
 -12  10   3        562.81        479.65       310.85 o                         
 -10  10   3       3280.95       3469.55       621.46 o                         
  -8  10   3        526.86        941.34       438.13 o                         
  -6  10   3      28308.92      28259.50      1130.12 o                         
  -4  10   3       3233.66       2678.73       310.43 o                         
  -2  10   3        708.71        530.17       229.00 o                         
   0  10   3       1057.36        821.70       256.08 o                         
   2  10   3      12476.66      11870.20       797.03 o                         
   4  10   3       6722.41       7023.90       688.27 o                         
   6  10   3       1970.29       1855.60       329.38 o                         
   8  10   3       2589.12       3209.18       378.62 o                         
  10  10   3       3428.27       4084.03       425.16 o                         
  12  10   3        760.52        993.76       374.20 o                         
  14  10   3         87.52        579.03       398.05 o                         
  16  10   3        668.16        602.25       440.87 o                         
  18  10   3       4133.03       4738.69       820.33 o                         
  20  10   3       5868.11       6821.96       755.88 o                         
 -21  11   3         14.96       -418.84       418.84 o                         
 -19  11   3       5669.28       5146.80       594.10 o                         
 -17  11   3      12596.74      11631.25      1331.49 o                         
 -15  11   3        115.74        622.25       384.50 o                         
 -13  11   3      20418.21      19292.66       886.63 o                         
 -11  11   3       5995.78       5945.22       854.51 o                         
  -9  11   3       1223.09       1308.52       298.91 o                         
  -7  11   3        202.17        464.17       243.62 o                         
  -5  11   3        901.78        813.97       268.34 o                         
  -3  11   3       7061.64       6052.94      1048.72 o                         
  -1  11   3      28660.77      27100.90      1230.51 o                         
   1  11   3        484.70        592.43       222.62 o                         
   3  11   3       2128.43       2456.21       393.08 o                         
   5  11   3        319.25        338.26       257.02 o                         
   7  11   3       2486.67       2126.18       483.19 o                         
   9  11   3      18452.27      19658.74       894.93 o                         
  11  11   3        119.38        476.28       332.44 o                         
  13  11   3        771.67        574.21       419.49 o                         
  15  11   3      11967.40      14082.31      1862.84 o                         
  17  11   3       4223.32       4779.66       623.02 o                         
  19  11   3        725.45        567.84       425.54 o                         
 -20  12   3       4169.58       3470.60       516.72 o                         
 -18  12   3      18189.32      18470.82      1325.27 o                         
 -16  12   3       6526.92       7015.84       556.06 o                         
 -14  12   3       7715.20       7921.61       555.28 o                         
 -12  12   3      13686.10      12659.88       662.53 o                         
 -10  12   3       2434.39       1788.14       352.40 o                         
  -8  12   3       5803.05       5940.82       481.71 o                         
  -6  12   3       7317.80       7005.51       455.77 o                         
  -4  12   3      12991.54      13007.22       721.44 o                         
  -2  12   3      58120.32      56159.54      2379.86 o                         
   0  12   3      30318.00      30096.23      1354.27 o                         
   2  12   3       1945.70       2148.96       525.14 o                         
   4  12   3         51.26        617.88       388.34 o                         
   6  12   3        471.52       -168.95       366.66 o                         
   8  12   3      23317.46      24693.19      1078.89 o                         
  10  12   3      20604.59      21441.27      1200.98 o                         
  12  12   3        487.15        305.02       406.30 o                         
  14  12   3      16035.77      19119.84      1009.26 o                         
  16  12   3      15272.76      14954.69      1900.13 o                         
  18  12   3       4117.51       2383.85       523.75 o                         
 -17  13   3      14796.67      13555.07      1222.73 o                         
 -15  13   3       2175.96       2391.08       440.37 o                         
 -13  13   3      21558.38      25038.95      1131.99 o                         
 -11  13   3      26926.14      29680.79      1283.29 o                         
  -9  13   3      16576.92      17315.68       922.87 o                         
  -7  13   3        519.60       1121.53       315.64 o                         
  -5  13   3        394.60        352.74       321.78 o                         
  -3  13   3      20670.05      19339.12       967.19 o                         
  -1  13   3      18740.90      17700.40       921.57 o                         
   1  13   3        960.32       1133.41       376.59 o                         
   3  13   3       2198.72       2144.22       337.23 o                         
   5  13   3       2328.05       2220.85      1270.89 o                         
   7  13   3      23841.91      23334.96      1032.62 o                         
   9  13   3      43014.25      43544.14      1743.30 o                         
  11  13   3      18379.76      17189.65       931.35 o                         
  13  13   3        457.86        908.19       473.12 o                         
  15  13   3       5285.48       3771.38      2630.35 o                         
 -16  14   3       4231.86       3705.20       884.03 o                         
 -14  14   3       4445.29       2746.18       452.85 o                         
 -12  14   3       4952.04       5026.77       683.61 o                         
 -10  14   3       3306.64       3033.59       514.26 o                         
  -8  14   3        176.64          3.93       325.52 o                         
  -6  14   3        130.60        268.55       312.83 o                         
  -4  14   3       6276.65       7054.95       533.80 o                         
  -2  14   3      37596.50      38351.93      1769.62 o                         
   0  14   3      16395.32      16475.20      1954.50 o                         
   2  14   3       7016.35       7817.99       600.86 o                         
   4  14   3       2885.27       3212.99       453.30 o                         
   6  14   3         11.81        189.15       383.03 o                         
   8  14   3       5806.89       5651.45       527.27 o                         
  10  14   3       6156.89       6176.05      1242.93 o                         
  12  14   3         34.67        517.85       685.16 o                         
  14  14   3       4140.71       2390.35       963.27 o                         
 -13  15   3         46.14         34.06       478.53 o                         
 -11  15   3        301.39        -21.22       347.29 o                         
  -9  15   3        464.69        881.42       398.52 o                         
  -7  15   3        477.99        323.24       831.21 o                         
  -5  15   3         15.76       -180.57       433.47 o                         
  -3  15   3       3294.13       3377.16       502.46 o                         
  -1  15   3       7132.86       7882.28       597.20 o                         
   1  15   3         97.58         -9.47       680.50 o                         
   3  15   3       1498.90       1330.52       452.65 o                         
   5  15   3       2963.03       3230.97       499.05 o                         
   7  15   3       1517.25       1094.17       444.11 o                         
   9  15   3         65.71        319.59       409.87 o                         
  11  15   3        831.77        455.93       377.71 o                         
  -8  16   3         36.87        -65.61       464.54 o                         
  -6  16   3       8665.44      10693.07       899.57 o                         
  -4  16   3      15544.39      15969.54      1098.44 o                         
  -2  16   3       5841.63       6784.91       629.43 o                         
   0  16   3      10699.21      11255.72       902.64 o                         
   2  16   3       6936.79       7841.46       659.15 o                         
   4  16   3        534.97        734.77       428.81 o                         
   6  16   3       1034.65        390.86       396.91 o                         
 -28   0   4      54602.20      57255.46      3014.10 o                         
 -26   0   4       5262.68       5335.27       798.58 o                         
 -24   0   4         53.58       -102.54       490.96 o                         
 -22   0   4       1372.88       1895.46       481.63 o                         
 -20   0   4        744.71       1594.05       568.64 o                         
 -18   0   4       8047.74       9070.27       935.30 o                         
 -16   0   4      17511.86      18923.58      1357.90 o                         
 -14   0   4      99792.38      86392.80      5086.68 o                         
 -12   0   4     238757.52     223739.42     12814.59 o                         
 -10   0   4     176079.83     177608.17     10397.09 o                         
  -8   0   4      37427.99      35429.66      2100.55 o                         
  -6   0   4       9408.07       9930.99       646.32 o                         
  -4   0   4          6.25        282.77       136.72 o                         
  -2   0   4       4901.23       4741.77       316.95 o                         
   0   0   4     198116.20     219041.16     12615.72 o                         
   2   0   4       4273.86       3806.47       261.01 o                         
   4   0   4      25019.66      23743.03      1009.88 o                         
   6   0   4     193827.44     200785.66      8184.68 o                         
   8   0   4     291071.25     297681.22     12224.19 o                         
  10   0   4     112069.71     109741.20      5297.98 o                         
  12   0   4       9026.29       9284.67       630.79 o                         
  14   0   4      16060.09      14887.17       882.48 o                         
  16   0   4       1171.41        779.94       422.60 o                         
  18   0   4       1034.91        981.91       419.49 o                         
  20   0   4       4625.16       4182.45       705.36 o                         
  22   0   4       3159.53       2190.66       584.18 o                         
  24   0   4      54772.01      54614.24      2899.13 o                         
 -27   1   4       7628.75       8938.94       729.99 o                         
 -25   1   4       8482.39       8885.22       664.39 o                         
 -23   1   4       5429.92       5580.23       517.41 o                         
 -21   1   4       6071.84       5519.47       717.79 o                         
 -19   1   4      26888.28      28329.33      1212.57 o                         
 -17   1   4      11021.52       9815.07       609.77 o                         
 -15   1   4       9373.90      10185.34       656.41 o                         
 -13   1   4      16826.10      15855.35      1230.50 o                         
 -11   1   4      70106.76      69154.79      2864.25 o                         
  -9   1   4      15322.09      15026.83       794.95 o                         
  -7   1   4       5598.72       6099.69       333.98 o                         
  -5   1   4      12069.59      13736.70       628.11 o                         
  -3   1   4     130180.58     145011.44      5887.79 o                         
  -1   1   4      63862.10      66758.18      2833.30 o                         
   1   1   4     214117.55     232016.06      7741.17 o                         
   3   1   4      11514.69      12265.53       415.42 o                         
   5   1   4       1155.59        678.40       131.83 o                         
   7   1   4      41237.06      38360.36      1219.72 o                         
   9   1   4      71125.34      68140.23      2140.34 o                         
  11   1   4        134.64        160.11       180.46 o                         
  13   1   4       2292.02       1524.20       247.18 o                         
  15   1   4      16090.73      15194.92       722.45 o                         
  17   1   4       1291.12       1160.49       298.60 o                         
  19   1   4      40458.80      40573.70      1515.38 o                         
  21   1   4      12378.05      13613.49       873.16 o                         
  23   1   4       5871.02       5530.28       561.23 o                         
  25   1   4      18849.33      20122.03       984.64 o                         
 -28   2   4       1074.52        349.23       617.16 o                         
 -26   2   4      21873.53      26320.18      1271.90 o                         
 -24   2   4      15448.17      15457.19       849.48 o                         
 -22   2   4      17434.14      17565.36      1002.23 o                         
 -20   2   4      39500.58      41170.12      1661.03 o                         
 -18   2   4      59156.18      58869.43      2248.51 o                         
 -16   2   4      22920.38      21229.60       977.25 o                         
 -14   2   4       6329.93       6153.45       359.10 o                         
 -12   2   4      22183.23      23550.35       935.18 o                         
 -10   2   4      11038.16      10072.68       503.15 o                         
  -8   2   4      41432.79      41570.07      1768.34 o                         
  -6   2   4         25.75        116.64       200.42 o                         
  -4   2   4     270591.38     289109.69     11821.68 o                         
  -2   2   4     195822.94     205149.44      9993.90 o                         
   0   2   4      86535.66      87808.24      3640.57 o                         
   2   2   4       1026.92        960.22       189.55 o                         
   4   2   4       1883.98       1739.87       481.63 o                         
   6   2   4      36017.68      36671.45      1194.97 o                         
   8   2   4      13531.55      14538.75       522.43 o                         
  10   2   4          3.00        -62.85       184.88 o                         
  12   2   4      30831.50      30446.97      1014.76 o                         
  14   2   4      71739.47      69270.48      2210.96 o                         
  16   2   4      59617.20      59315.32      2062.83 o                         
  18   2   4       1811.67       1374.86       332.87 o                         
  20   2   4      21982.14      23106.98       965.63 o                         
  22   2   4      13386.79      13921.50       756.92 o                         
  24   2   4        473.99        510.29       416.16 o                         
 -27   3   4       3104.17       4017.56      1407.62 o                         
 -25   3   4       3179.31       3731.74       584.18 o                         
 -23   3   4       2290.39       3073.08       562.42 o                         
 -21   3   4        708.00       -264.67       342.87 o                         
 -19   3   4       2377.31       2106.20       373.04 o                         
 -17   3   4       4706.50       4371.11       425.70 o                         
 -15   3   4       3693.55       3062.64       366.66 o                         
 -13   3   4       1454.86        638.31       251.69 o                         
 -11   3   4      39106.07      36002.03      1538.96 o                         
  -9   3   4      47024.42      46090.20      1738.09 o                         
  -7   3   4      11305.69      11469.26       863.84 o                         
  -5   3   4      12738.70      14218.65       730.22 o                         
  -3   3   4       4065.40       3904.97       207.91 o                         
  -1   3   4      46313.66      45190.86      2170.39 o                         
   1   3   4      29779.16      29741.52      1292.65 o                         
   3   3   4       2461.07       2787.82       427.26 o                         
   5   3   4      48952.35      49971.14      1869.05 o                         
   7   3   4      89517.61      89844.02      3299.09 o                         
   9   3   4      17212.39      16610.32       586.16 o                         
  11   3   4        771.15       1188.52       264.12 o                         
  13   3   4       4467.99       4667.28       382.20 o                         
  15   3   4       3502.70       3257.58       330.92 o                         
  17   3   4       2006.80       1410.40       361.20 o                         
  19   3   4       5716.36       5228.46       479.56 o                         
  21   3   4       1887.15       1529.40       716.24 o                         
  23   3   4       3958.75       5007.67      1031.63 o                         
  25   3   4       3747.81       1746.02       480.22 o                         
 -28   4   4       1820.36       1061.61       419.01 o                         
 -26   4   4       1918.00       1923.56       522.25 o                         
 -24   4   4        138.81         10.02       376.92 o                         
 -22   4   4      15308.01      15732.64      2178.23 o                         
 -20   4   4      28623.81      30319.21      1284.86 o                         
 -18   4   4      23055.48      23521.65      1021.07 o                         
 -16   4   4         21.12        453.67       351.13 o                         
 -14   4   4      18997.81      20318.27       875.60 o                         
 -12   4   4      42251.68      42718.07      1828.66 o                         
 -10   4   4      38503.30      36706.68      1991.79 o                         
  -8   4   4          2.64         97.47       189.55 o                         
  -6   4   4      52496.41      54140.50      1861.32 o                         
  -4   4   4      44474.24      46188.33      1729.84 o                         
  -2   4   4      97649.98      96969.18      3581.67 o                         
   0   4   4      18564.04      16156.14       747.31 o                         
   2   4   4      15557.36      15211.68       683.26 o                         
   4   4   4      22914.19      24840.71      1110.22 o                         
   6   4   4      98299.12     101238.98      3788.19 o                         
   8   4   4       1030.20        934.47       190.82 o                         
  10   4   4       3849.22       3170.22       245.62 o                         
  12   4   4       5841.17       6921.09       389.61 o                         
  14   4   4      11106.41      11102.46       747.31 o                         
  16   4   4      18928.86      19962.65      1724.56 o                         
  18   4   4      30602.44      29443.77      1167.84 o                         
  20   4   4       1513.69       1601.94       338.82 o                         
  22   4   4       1072.00       1310.40       397.62 o                         
  24   4   4       2107.88       1984.41       462.48 o                         
 -27   5   4        165.01        183.56       741.50 o                         
 -25   5   4       1072.93        590.19       418.22 o                         
 -23   5   4      33948.00      31332.95      1347.51 o                         
 -21   5   4      73663.04      70327.43      2699.43 o                         
 -19   5   4      57399.49      57178.34      2216.76 o                         
 -17   5   4       4130.40       3000.52       382.99 o                         
 -15   5   4         82.51         16.98       355.79 o                         
 -13   5   4       2700.71       2748.81       259.02 o                         
 -11   5   4       4132.31       4701.16       300.53 o                         
  -9   5   4       7423.56       7487.10       528.24 o                         
  -7   5   4       3807.60       5284.40       264.43 o                         
  -5   5   4      43812.67      41281.37      1543.55 o                         
  -3   5   4     215368.52     223153.23      8198.57 o                         
  -1   5   4     257351.05     255740.64     10762.58 o                         
   1   5   4      54173.73      54424.54      2661.68 o                         
   3   5   4      26717.59      26229.82      1135.18 o                         
   5   5   4       1355.32       1481.61       187.39 o                         
   7   5   4      28479.05      28848.88      1255.14 o                         
   9   5   4       4497.68       4190.42       310.52 o                         
  11   5   4       4262.47       4473.47       378.21 o                         
  13   5   4       2788.23       2439.31       302.05 o                         
  15   5   4      22503.63      22753.47       911.55 o                         
  17   5   4      63874.41      65153.99      2120.48 o                         
  19   5   4      50260.65      55189.54      1837.84 o                         
  21   5   4       2211.54       1852.53       430.45 o                         
  23   5   4        705.75       1197.95       682.06 o                         
 -26   6   4          2.35        369.77       380.12 o                         
 -24   6   4       1272.29       1761.04       862.28 o                         
 -22   6   4      29191.51      28395.67      1243.83 o                         
 -20   6   4      45426.05      46642.11      1859.19 o                         
 -18   6   4      28333.47      30095.64      1275.10 o                         
 -16   6   4       4309.37       3910.76       382.23 o                         
 -14   6   4       2544.51       2493.02       261.29 o                         
 -12   6   4       1736.24       1635.83       219.59 o                         
 -10   6   4      23430.44      23221.34       854.64 o                         
  -8   6   4       7235.24       7977.25       431.65 o                         
  -6   6   4       1659.94       1518.70       276.55 o                         
  -4   6   4      73659.04      75308.20      2790.58 o                         
  -2   6   4     122110.66     123031.73      5067.20 o                         
   0   6   4      28861.93      28119.15      1224.41 o                         
   2   6   4      26063.90      27471.25      1420.33 o                         
   4   6   4       3118.47       3102.78       262.32 o                         
   6   6   4      46899.69      49706.69      1866.45 o                         
   8   6   4       6373.36       5252.54       333.70 o                         
  10   6   4         42.14       -182.65       268.78 o                         
  12   6   4       3306.22       3503.05       352.03 o                         
  14   6   4      14217.58      15113.90      1002.11 o                         
  16   6   4      47800.85      48238.80      1893.11 o                         
  18   6   4      22974.82      25333.79      1634.45 o                         
  20   6   4       4103.07       3115.47       448.70 o                         
  22   6   4        367.64       1319.25       470.19 o                         
 -25   7   4       8413.48       8207.08      1649.99 o                         
 -23   7   4        463.80       -228.75       424.67 o                         
 -21   7   4        953.19        851.20       417.13 o                         
 -19   7   4       1137.44        967.44       373.45 o                         
 -17   7   4      18900.06      18365.26       871.91 o                         
 -15   7   4      12264.17      12266.75       632.93 o                         
 -13   7   4      39021.90      37928.59      1343.48 o                         
 -11   7   4      98006.30      94583.34      3689.94 o                         
  -9   7   4     119065.08     114219.76      4186.93 o                         
  -7   7   4        633.30       1125.42       442.79 o                         
  -5   7   4       4097.07       3966.79       301.41 o                         
  -3   7   4       4936.11       3996.50       260.03 o                         
  -1   7   4      37565.57      40105.46      1718.18 o                         
   1   7   4       5735.53       5777.44       343.93 o                         
   3   7   4       3378.14       3364.98       299.19 o                         
   5   7   4      75057.33      75985.95      3139.29 o                         
   7   7   4      95503.87      94009.48      3449.51 o                         
   9   7   4      29445.59      29892.36      1207.25 o                         
  11   7   4       6774.86       5754.26       421.83 o                         
  13   7   4       7525.70       6968.02       466.63 o                         
  15   7   4       7529.92       8943.19       617.54 o                         
  17   7   4          0.77       -110.51       365.00 o                         
  19   7   4       1631.12        939.19       433.24 o                         
  21   7   4       7371.41       8063.20      1409.17 o                         
  23   7   4       7827.64       5178.12      1817.78 o                         
 -24   8   4       5075.70       5264.47       560.99 o                         
 -22   8   4       9005.82      10826.45       778.38 o                         
 -20   8   4      41001.45      41956.09      1730.06 o                         
 -18   8   4      45638.01      49770.45      3133.73 o                         
 -16   8   4      17669.79      17017.06       904.23 o                         
 -14   8   4        179.45        143.30       225.95 o                         
 -12   8   4       5647.42       5750.56       374.29 o                         
 -10   8   4      18328.17      18874.77       807.22 o                         
  -8   8   4       1863.15       1763.42       236.69 o                         
  -6   8   4       4202.53       3559.84       487.85 o                         
  -4   8   4      14640.43      12871.88       620.36 o                         
  -2   8   4      61802.32      57334.95      2387.84 o                         
   0   8   4      27176.79      25488.48      1150.83 o                         
   2   8   4       2011.73       2082.10       467.65 o                         
   4   8   4       1355.51       1969.59       262.57 o                         
   6   8   4      14624.58      15024.93       673.42 o                         
   8   8   4       6635.36       6541.93       560.87 o                         
  10   8   4        228.26        179.04       248.15 o                         
  12   8   4       4528.47       4516.96       411.45 o                         
  14   8   4      18431.57      18938.92      1300.41 o                         
  16   8   4      16112.05      17158.06       963.43 o                         
  18   8   4       4228.83       4666.56       578.55 o                         
  20   8   4        228.85       -292.68       431.08 o                         
  22   8   4       3013.04       1419.37       806.35 o                         
 -23   9   4        544.12        436.99       486.32 o                         
 -21   9   4         31.55        -53.69       394.39 o                         
 -19   9   4       1106.56        687.96       636.90 o                         
 -17   9   4       9091.57      10016.90       623.07 o                         
 -15   9   4      18207.07      16527.79      1373.44 o                         
 -13   9   4      58105.00      56929.21      2180.56 o                         
 -11   9   4      34009.34      32847.66      2137.84 o                         
  -9   9   4      25726.43      25089.69      1031.76 o                         
  -7   9   4      68031.96      62746.80      2345.43 o                         
  -5   9   4       2640.18       2525.63       270.34 o                         
  -3   9   4      11604.05      10765.12       661.86 o                         
  -1   9   4      25787.34      27310.85      1201.38 o                         
   1   9   4       1267.04        858.72       235.07 o                         
   3   9   4      41348.59      40958.93      1741.16 o                         
   5   9   4      32302.07      32740.88      1424.29 o                         
   7   9   4      46567.39      48036.66      1838.99 o                         
   9   9   4      34611.90      35450.35      1411.19 o                         
  11   9   4      27108.12      27096.00      1136.31 o                         
  13   9   4       4929.70       5043.87       478.53 o                         
  15   9   4       3101.42       3827.94       485.24 o                         
  17   9   4       2623.91       2138.64       441.26 o                         
  19   9   4          8.75        527.84       747.31 o                         
  21   9   4        510.87       -111.86       431.92 o                         
 -22  10   4       2123.81       2329.52       558.00 o                         
 -20  10   4       1666.19       1056.24       652.54 o                         
 -18  10   4        621.78        720.22       619.91 o                         
 -16  10   4       1607.21       2788.82       426.84 o                         
 -14  10   4      21415.28      21307.67      1134.17 o                         
 -12  10   4      85280.03      87538.30      3322.28 o                         
 -10  10   4      64734.61      66524.15      2541.79 o                         
  -8  10   4      37510.84      36464.40      1432.33 o                         
  -6  10   4       8493.35       8400.84       439.67 o                         
  -4  10   4         36.80       -310.57       324.41 o                         
  -2  10   4       2388.22       2085.46       251.57 o                         
   0  10   4      17820.02      17052.82       822.75 o                         
   2  10   4        864.03        380.81       249.86 o                         
   4  10   4      24404.06      23984.34      1115.77 o                         
   6  10   4      68130.22      66287.33      2811.29 o                         
   8  10   4      62266.42      62049.90      2369.31 o                         
  10  10   4      34023.96      35144.98      1433.63 o                         
  12  10   4      11730.24      12255.80       692.84 o                         
  14  10   4         16.16       -220.66       466.25 o                         
  16  10   4       5876.05       6822.06       670.52 o                         
  18  10   4       1763.68       2537.50       491.97 o                         
  20  10   4         81.17         95.66       522.21 o                         
 -21  11   4      24017.87      20950.21      1150.40 o                         
 -19  11   4      21198.81      23100.08      1106.14 o                         
 -17  11   4       4386.69       4842.77       504.63 o                         
 -15  11   4        634.68        711.90       350.41 o                         
 -13  11   4      16192.45      16121.02       767.11 o                         
 -11  11   4      20965.63      23307.91       998.16 o                         
  -9  11   4        328.39        165.72       287.43 o                         
  -7  11   4       8092.54       7759.21       446.46 o                         
  -5  11   4      22392.17      21264.17      1129.51 o                         
  -3  11   4      41440.14      40921.18      1790.02 o                         
  -1  11   4      35331.01      32774.41      1438.04 o                         
   1  11   4       9997.01      10157.97       797.03 o                         
   3  11   4       6201.66       6311.58       588.19 o                         
   5  11   4        576.95        597.06       536.01 o                         
   7  11   4      12663.97      12348.71       741.10 o                         
   9  11   4       5360.36       5610.07       919.77 o                         
  11  11   4        542.41       1388.20       382.94 o                         
  13  11   4       8929.92       8976.47       734.88 o                         
  15  11   4      16520.41      17104.97       908.73 o                         
  17  11   4      17808.22      19783.86      1147.45 o                         
 -20  12   4      14463.01      13658.24      1042.51 o                         
 -18  12   4      29066.39      29222.91      1297.60 o                         
 -16  12   4       3887.66       4179.30       468.86 o                         
 -14  12   4       6348.47       5908.98       497.65 o                         
 -12  12   4          0.52        793.83       344.13 o                         
 -10  12   4       3857.97       3694.84       390.69 o                         
  -8  12   4       2043.22       1874.00       402.40 o                         
  -6  12   4       3492.12       4190.04       657.20 o                         
  -4  12   4      10616.68      11239.06       672.33 o                         
  -2  12   4      27076.52      27494.59      1471.32 o                         
   0  12   4      21838.18      21943.60      1458.89 o                         
   2  12   4       7806.87       7336.27      1061.15 o                         
   4  12   4       7338.85       8284.76       655.89 o                         
   6  12   4        244.02        633.40       301.18 o                         
   8  12   4        213.84        511.51       326.06 o                         
  10  12   4        808.37        920.87       927.53 o                         
  12  12   4        933.01       1148.37       427.01 o                         
  14  12   4      11891.24      13423.36       776.81 o                         
  16  12   4      12626.14      12538.61       757.13 o                         
 -17  13   4         29.13       -378.54       406.34 o                         
 -15  13   4        300.83       1014.15       368.54 o                         
 -13  13   4       8077.34       7670.05       550.94 o                         
 -11  13   4       6806.95       6269.36       570.19 o                         
  -9  13   4       2908.92       3000.89       388.85 o                         
  -7  13   4       1841.91       2473.19       345.35 o                         
  -5  13   4       8866.68       9381.64       557.51 o                         
  -3  13   4      10561.10      10289.10       670.14 o                         
  -1  13   4       1911.80       2225.50       374.04 o                         
   1  13   4        500.55       1115.23       581.07 o                         
   3  13   4       4096.34       3713.49       548.44 o                         
   5  13   4       7802.27       8202.79       677.57 o                         
   7  13   4       3623.21       3746.47       422.56 o                         
   9  13   4       1407.92       1146.32       623.02 o                         
  11  13   4        579.56       1918.11       894.91 o                         
  13  13   4       4804.52       4794.78       584.57 o                         
  15  13   4        118.09        321.23       452.11 o                         
 -16  14   4       3687.08       1955.36       404.33 o                         
 -14  14   4        331.30       -246.66       349.29 o                         
 -12  14   4       6908.10       6324.44      1556.77 o                         
 -10  14   4       4567.55       4357.85       450.37 o                         
  -8  14   4        158.69       -330.93       330.93 o                         
  -6  14   4       7432.07       7767.81       552.42 o                         
  -4  14   4       7112.67       7276.38       609.58 o                         
  -2  14   4      13746.85      15077.60       838.09 o                         
   0  14   4      18513.17      19699.45      1032.24 o                         
   2  14   4       5189.20       5251.90       641.66 o                         
   4  14   4        523.40        800.58       363.59 o                         
   6  14   4       1243.73       1249.90       437.70 o                         
   8  14   4       5871.56       5365.44       553.10 o                         
  10  14   4       1284.28       1759.09       391.44 o                         
  12  14   4         12.79       1585.05      1384.31 o                         
 -13  15   4       4201.41       2222.50       834.32 o                         
 -11  15   4       1470.16        868.53       402.43 o                         
  -9  15   4       2008.13       1747.15       385.75 o                         
  -7  15   4       7052.87       7324.67       943.07 o                         
  -5  15   4       9526.43       9977.41       683.76 o                         
  -3  15   4      36786.01      40204.78      1858.30 o                         
  -1  15   4      46190.90      46080.68      2393.08 o                         
   1  15   4      19077.99      19016.98      1292.65 o                         
   3  15   4       1644.85       1963.43       838.98 o                         
   5  15   4         71.90        260.54       445.63 o                         
   7  15   4       1521.86       2174.38       652.54 o                         
   9  15   4       1618.14       1594.99       405.17 o                         
  -8  16   4      12649.10       9320.61      2133.18 o                         
  -6  16   4       2940.66       3866.54       637.00 o                         
  -4  16   4       1904.14       1501.02       440.23 o                         
  -2  16   4      12325.18      13307.54       870.49 o                         
   0  16   4       4282.43       3929.07       686.72 o                         
   2  16   4        675.17        567.17       422.94 o                         
   4  16   4       5784.47       5946.57       800.13 o                         
 -27   1   5      33996.31      35875.93      1475.41 o                         
 -25   1   5      10552.35      12495.88      1539.68 o                         
 -23   1   5       1095.61       1230.31       420.66 o                         
 -21   1   5       5177.48       4381.89       495.51 o                         
 -19   1   5       4968.95       5695.27       570.19 o                         
 -17   1   5      35660.90      36070.54      1616.04 o                         
 -15   1   5      56233.59      54475.74      2306.63 o                         
 -13   1   5     180888.50     174744.69      7133.66 o                         
 -11   1   5     202707.48     192283.48      7827.46 o                         
  -9   1   5      89182.21      84200.55      3524.41 o                         
  -7   1   5      18927.34      17110.53      1103.10 o                         
  -5   1   5      73315.48      75029.62      3101.70 o                         
  -3   1   5      29775.71      30089.71      1260.09 o                         
  -1   1   5      79248.38      80793.91      3353.44 o                         
   1   1   5       5600.47       4880.78       225.45 o                         
   3   1   5      21497.49      19609.23       695.10 o                         
   5   1   5     182716.83     183796.83      5713.11 o                         
   7   1   5     167195.25     161348.30      5409.67 o                         
   9   1   5     151969.48     148748.08      4606.90 o                         
  11   1   5      36259.75      36598.44      1195.78 o                         
  13   1   5      12452.98      11438.13       526.06 o                         
  15   1   5        482.35        727.35       292.82 o                         
  17   1   5       5428.83       5037.41       439.62 o                         
  19   1   5       3287.66       2998.81       658.75 o                         
  21   1   5      18255.56      18398.03       882.48 o                         
  23   1   5      14690.28      16244.63       846.20 o                         
 -28   2   5      28300.89      28384.21      1366.94 o                         
 -26   2   5       7109.19       6924.37      1361.01 o                         
 -24   2   5        497.16        130.60       427.46 o                         
 -22   2   5       2509.43       3057.55       604.37 o                         
 -20   2   5         24.19       -112.41       301.70 o                         
 -18   2   5       1342.22       1383.57       354.23 o                         
 -16   2   5      16652.07      16155.58       732.52 o                         
 -14   2   5      92652.00      83451.58      7883.27 o                         
 -12   2   5     168505.88     166248.72      8263.92 o                         
 -10   2   5     169995.81     161264.58      6653.77 o                         
  -8   2   5      17698.87      16070.93       724.44 o                         
  -6   2   5      20056.66      20861.12      1042.86 o                         
  -4   2   5      16401.66      16487.41       829.65 o                         
  -2   2   5       2991.13       3030.77       168.50 o                         
   0   2   5       2603.02       2922.95       148.47 o                         
   2   2   5      26076.49      25700.55      1001.84 o                         
   4   2   5      66812.47      65687.73      2207.32 o                         
   6   2   5     137073.44     133900.25      4900.79 o                         
   8   2   5      73074.09      62654.22      1969.17 o                         
  10   2   5     107362.69     103695.80      3215.77 o                         
  12   2   5      20724.52      21763.53       975.70 o                         
  14   2   5        226.46        561.73       341.81 o                         
  16   2   5       1566.41       1465.24       379.84 o                         
  18   2   5      21908.32      20910.93       884.03 o                         
  20   2   5         60.34        212.12       361.03 o                         
  22   2   5       8748.37       8777.84       665.42 o                         
  24   2   5      43641.25      47073.75      1823.42 o                         
 -27   3   5        409.48        130.43       647.88 o                         
 -25   3   5      15598.75      17355.18      2565.09 o                         
 -23   3   5      47677.32      47354.43      1936.15 o                         
 -21   3   5      68918.84      73216.59      2780.77 o                         
 -19   3   5      91671.11      88008.50      3294.99 o                         
 -17   3   5      35435.00      34537.63      1383.44 o                         
 -15   3   5       9005.36       9501.95       500.22 o                         
 -13   3   5       6223.18       6985.32       435.02 o                         
 -11   3   5      11864.48      12765.46       553.22 o                         
  -9   3   5      19479.23      19406.89       764.51 o                         
  -7   3   5       6852.90       6101.01       291.08 o                         
  -5   3   5      87126.91      85740.36      3183.28 o                         
  -3   3   5     110693.05     110456.64      4510.77 o                         
  -1   3   5     172213.89     170973.80      9935.60 o                         
   1   3   5     130178.93     131429.88      4845.81 o                         
   3   3   5      34177.96      34562.22      1302.17 o                         
   5   3   5       7569.07       8856.74       372.38 o                         
   7   3   5       5735.01       4977.85       354.23 o                         
   9   3   5         57.53         33.01       186.44 o                         
  11   3   5       3353.10       3016.43       258.08 o                         
  13   3   5      38849.89      38324.58      1271.24 o                         
  15   3   5      88161.20      87067.91      2753.72 o                         
  17   3   5      57696.57      58687.44      2069.42 o                         
  19   3   5      22996.81      22978.53       972.46 o                         
  21   3   5        284.00        999.41       369.05 o                         
  23   3   5       3031.36       2196.39       513.39 o                         
 -28   4   5       1226.70        745.69       568.16 o                         
 -26   4   5      19103.31      21390.79      1427.81 o                         
 -24   4   5      22391.02      22019.69      1576.96 o                         
 -22   4   5      28850.77      28940.69      1291.66 o                         
 -20   4   5      50766.77      51681.98      2044.62 o                         
 -18   4   5      75975.04      75908.29      2850.14 o                         
 -16   4   5      31973.64      32058.96      1273.25 o                         
 -14   4   5       3309.33       2990.66       267.84 o                         
 -12   4   5       4864.31       3913.08       279.92 o                         
 -10   4   5      30464.32      29174.19      1141.36 o                         
  -8   4   5      21720.94      20807.65       924.43 o                         
  -6   4   5      27293.54      24500.31       944.40 o                         
  -4   4   5     316616.53     328119.56     13339.66 o                         
  -2   4   5     374166.19     337284.34     34870.33 o                         
   0   4   5     172914.91     173640.44      7106.85 o                         
   2   4   5       1452.60       1009.31       132.20 o                         
   4   4   5        333.05        616.85       164.69 o                         
   6   4   5       7836.33       7297.14       367.95 o                         
   8   4   5       4090.83       3673.75       251.00 o                         
  10   4   5        322.84        -77.59       224.82 o                         
  12   4   5      34745.88      33889.20      1144.48 o                         
  14   4   5      77965.86      78075.73      2492.97 o                         
  16   4   5      62539.44      65069.09      2106.03 o                         
  18   4   5      44933.22      45595.45      1551.99 o                         
  20   4   5      21907.61      22110.68       992.02 o                         
  22   4   5       4633.92       4722.53       517.65 o                         
  24   4   5       6328.40       4125.40       681.52 o                         
 -27   5   5         37.95       -132.12       380.33 o                         
 -25   5   5       1545.99        675.65       487.54 o                         
 -23   5   5       4576.98       4391.59       509.83 o                         
 -21   5   5       1425.49       1053.51       417.01 o                         
 -19   5   5        166.72        -65.09       455.22 o                         
 -17   5   5        102.21        142.07       259.02 o                         
 -15   5   5       8037.49       8858.09      1368.77 o                         
 -13   5   5      21814.73      20450.04       839.34 o                         
 -11   5   5       5413.64       5454.49       400.84 o                         
  -9   5   5      14414.78      14097.73       683.61 o                         
  -7   5   5      81618.58      82735.06      2774.76 o                         
  -5   5   5      27671.64      32271.70      1232.48 o                         
  -3   5   5       8016.69       9361.78       390.43 o                         
  -1   5   5       2972.76       3470.98       228.39 o                         
   1   5   5      22241.61      24047.72      1038.07 o                         
   3   5   5      23792.36      24244.57      1061.86 o                         
   5   5   5         17.67        612.61       212.85 o                         
   7   5   5      12684.73      12385.78       779.94 o                         
   9   5   5       2056.11       1872.00       259.24 o                         
  11   5   5      15586.07      15463.96       700.21 o                         
  13   5   5       1488.01       1609.01       294.19 o                         
  15   5   5       3179.99       3898.39       416.38 o                         
  17   5   5       4152.62       4452.53       386.38 o                         
  19   5   5        404.32        349.43       302.60 o                         
  21   5   5       1934.19       2267.61       402.50 o                         
  23   5   5         67.48        237.56       402.71 o                         
 -26   6   5       4873.06       4349.26      2144.05 o                         
 -24   6   5      14942.36      14688.79      1409.17 o                         
 -22   6   5      82291.80      87220.30      3337.76 o                         
 -20   6   5      64764.16      67983.69      2632.22 o                         
 -18   6   5      39824.18      41704.71      1684.30 o                         
 -16   6   5      50885.20      49881.41      2141.36 o                         
 -14   6   5      48220.11      48034.91      1843.06 o                         
 -12   6   5      10854.92      10498.14       576.39 o                         
 -10   6   5        182.65        490.12       162.42 o                         
  -8   6   5      23474.63      20901.23      1444.90 o                         
  -6   6   5     130285.32     131481.19      4848.10 o                         
  -4   6   5      98182.70      91969.09      3375.12 o                         
  -2   6   5     149899.55     140088.66      5741.81 o                         
   0   6   5     144100.78     144596.83      5974.18 o                         
   2   6   5     135239.88     129637.19      5325.43 o                         
   4   6   5       1469.62       1059.12       194.80 o                         
   6   6   5       1034.96       1875.69       238.03 o                         
   8   6   5      28225.56      26463.20      1055.59 o                         
  10   6   5      16790.00      15370.12       703.11 o                         
  12   6   5      24278.22      26027.74      1081.75 o                         
  14   6   5      11435.51      10909.49       624.28 o                         
  16   6   5      80624.66      77639.97      2708.52 o                         
  18   6   5      68843.04      72491.00      2554.61 o                         
  20   6   5      31945.25      33285.23      1349.06 o                         
  22   6   5      10537.88      11732.53       693.81 o                         
 -25   7   5       2476.22       2599.00       546.27 o                         
 -23   7   5      14765.19      14332.77       867.66 o                         
 -21   7   5      29692.36      30443.82      1348.23 o                         
 -19   7   5      23359.49      25617.05      1118.80 o                         
 -17   7   5        769.84        437.31       338.70 o                         
 -15   7   5        156.68        -15.24       256.05 o                         
 -13   7   5      18139.81      18194.80       946.18 o                         
 -11   7   5      39146.47      41028.49      1906.34 o                         
  -9   7   5      19401.45      20296.35       832.40 o                         
  -7   7   5       1385.81       1380.37       251.77 o                         
  -5   7   5      71240.05      69350.60      2563.33 o                         
  -3   7   5      22547.86      18940.23       917.53 o                         
  -1   7   5      51436.85      50708.27      2135.86 o                         
   1   7   5      61533.09      59626.65      2507.85 o                         
   3   7   5         75.43        -12.41       206.64 o                         
   5   7   5      30134.52      31844.84      1377.31 o                         
   7   7   5       7484.83       6649.49       427.26 o                         
   9   7   5       1132.02        734.60       245.62 o                         
  11   7   5         54.57         -1.01       312.13 o                         
  13   7   5       5414.18       5520.23       528.24 o                         
  15   7   5      37803.05      37773.82      1536.43 o                         
  17   7   5      32693.13      31566.54      1379.77 o                         
  19   7   5        169.88        775.76       422.44 o                         
  21   7   5       4554.97       4477.03       925.98 o                         
 -24   8   5       2580.35       2247.22       563.98 o                         
 -22   8   5        648.02        642.63       678.95 o                         
 -20   8   5       2628.49       3418.09       531.03 o                         
 -18   8   5      13867.92      14336.59       724.60 o                         
 -16   8   5      23829.84      23323.71      1012.38 o                         
 -14   8   5      45790.64      43995.18      2509.16 o                         
 -12   8   5     113022.92     110073.05      4032.99 o                         
 -10   8   5     133992.36     127938.20      4667.42 o                         
  -8   8   5      89916.77      89215.10      4387.53 o                         
  -6   8   5       2586.91       2118.70       198.13 o                         
  -4   8   5        507.50        586.01       150.46 o                         
  -2   8   5        716.52       1058.50       170.71 o                         
   0   8   5        469.00        438.98       159.99 o                         
   2   8   5       1798.04       1601.13       254.80 o                         
   4   8   5     127191.67     122547.61      5034.70 o                         
   6   8   5     131853.70     133304.62      4900.16 o                         
   8   8   5      98490.70      95323.43      3772.29 o                         
  10   8   5      33734.36      33659.23      1365.07 o                         
  12   8   5       7455.58       7618.96       520.61 o                         
  14   8   5       4945.15       5046.68       468.91 o                         
  16   8   5       1995.72       2327.77       773.72 o                         
  18   8   5       2332.94       1759.59       522.70 o                         
  20   8   5         39.31        424.94       570.73 o                         
 -23   9   5        727.16        166.90       383.36 o                         
 -21   9   5        681.34        821.59       414.06 o                         
 -19   9   5        189.55         31.79       562.42 o                         
 -17   9   5      11601.46      13258.43      1452.67 o                         
 -15   9   5       7487.13       7710.58       512.98 o                         
 -13   9   5      37190.94      36809.36      1448.59 o                         
 -11   9   5      76549.50      75294.64      2827.53 o                         
  -9   9   5      70413.76      70458.70      2615.58 o                         
  -7   9   5       2496.22       2374.30       230.40 o                         
  -5   9   5       1202.47        648.51       164.40 o                         
  -3   9   5       1968.10       1657.48       360.45 o                         
  -1   9   5      10537.25       9843.32       720.90 o                         
   1   9   5        209.35        -74.36       173.94 o                         
   3   9   5      15230.42      15512.21       767.64 o                         
   5   9   5      95768.83      94150.42      3881.86 o                         
   7   9   5      60135.82      57263.62      2169.43 o                         
   9   9   5      34109.65      34098.23      1537.97 o                         
  11   9   5      22352.35      23224.56      1024.23 o                         
  13   9   5      13003.27      13555.10       706.03 o                         
  15   9   5         29.76        715.22      1152.82 o                         
  17   9   5       3804.12       3472.49       562.30 o                         
  19   9   5        279.33       1397.06       584.01 o                         
 -22  10   5       6955.83       9408.96       854.51 o                         
 -20  10   5      12985.98      12263.69      1945.18 o                         
 -18  10   5        685.14       1212.78       582.62 o                         
 -16  10   5        719.34       1160.58       338.37 o                         
 -14  10   5       1615.06        912.85       309.43 o                         
 -12  10   5        635.49        798.00       256.62 o                         
 -10  10   5        156.38       -108.68       315.39 o                         
  -8  10   5       8947.12       8970.31       466.18 o                         
  -6  10   5      12857.97      12674.28       581.92 o                         
  -4  10   5       2076.65       2472.60       304.82 o                         
  -2  10   5       3153.17       3748.34       374.91 o                         
   0  10   5       9997.16       9349.97       525.01 o                         
   2  10   5      12362.59      11891.55       632.11 o                         
   4  10   5        313.41        387.53       290.53 o                         
   6  10   5       2557.93       2759.26       369.77 o                         
   8  10   5        869.07       1559.31       382.20 o                         
  10  10   5        298.94         95.49       315.81 o                         
  12  10   5        719.85       1054.68       372.46 o                         
  14  10   5        701.71       1065.81       391.39 o                         
  16  10   5       2094.73       2279.56       522.03 o                         
  18  10   5       6728.91       7755.53      1816.23 o                         
 -21  11   5       2009.35       3091.99      1233.61 o                         
 -19  11   5       2671.74       4816.64       597.17 o                         
 -17  11   5        976.47       1159.72       359.11 o                         
 -15  11   5      36860.32      39002.71      3060.71 o                         
 -13  11   5      52613.70      52676.82      2096.34 o                         
 -11  11   5      32684.12      32601.03      1471.54 o                         
  -9  11   5      41853.23      42914.59      2408.17 o                         
  -7  11   5      33876.70      34408.96      1356.28 o                         
  -5  11   5       7610.58       8130.84       454.66 o                         
  -3  11   5        831.44        626.49       239.65 o                         
  -1  11   5      13417.97      13118.64       670.27 o                         
   1  11   5      24565.76      25193.30      1140.29 o                         
   3  11   5      36521.64      37360.05      1991.79 o                         
   5  11   5      16519.46      16522.21       845.85 o                         
   7  11   5      95521.58      91106.34      3916.78 o                         
   9  11   5      59618.80      59720.45      2326.31 o                         
  11  11   5      13389.28      15359.70       835.87 o                         
  13  11   5         90.20        168.00       518.92 o                         
  15  11   5       4963.27       5114.19       994.34 o                         
  17  11   5       9952.50      10604.43      1837.98 o                         
 -20  12   5       3006.74       2251.95       533.04 o                         
 -18  12   5        368.10        564.24       401.89 o                         
 -16  12   5        105.15        348.63       381.24 o                         
 -14  12   5      15964.62      15915.76       817.22 o                         
 -12  12   5      28979.04      31050.40      1287.88 o                         
 -10  12   5      14836.32      14576.43       710.59 o                         
  -8  12   5       7321.40       7575.01       484.72 o                         
  -6  12   5        794.50        982.36       286.97 o                         
  -4  12   5      15335.35      13867.72      1367.22 o                         
  -2  12   5      20119.86      20382.73       974.96 o                         
   0  12   5       2160.74       2197.06       353.67 o                         
   2  12   5          9.09        101.65       447.45 o                         
   4  12   5        350.32        405.62       414.83 o                         
   6  12   5      20013.90      19740.41       988.48 o                         
   8  12   5      39630.97      41403.06      1693.03 o                         
  10  12   5       7667.69       8501.62       586.44 o                         
  12  12   5        689.97       -146.57       420.10 o                         
  14  12   5       1707.63       1984.70       448.72 o                         
  16  12   5       1752.91        724.61       551.55 o                         
 -17  13   5      33286.48      31437.71      1346.09 o                         
 -15  13   5        567.78        714.25       407.49 o                         
 -13  13   5        500.15        994.24       464.54 o                         
 -11  13   5        712.61        873.14       359.84 o                         
  -9  13   5       4758.40       4668.61       416.38 o                         
  -7  13   5      15260.48      16676.01       791.95 o                         
  -5  13   5      28635.52      30126.31      1240.34 o                         
  -3  13   5      60605.37      67323.28      2931.01 o                         
  -1  13   5      53262.16      56144.37      2452.86 o                         
   1  13   5      33559.43      35551.04      1617.99 o                         
   3  13   5      23002.50      22851.69      2467.21 o                         
   5  13   5       1340.59       1512.10       461.63 o                         
   7  13   5         62.44        232.03       351.87 o                         
   9  13   5        774.52        810.64       448.08 o                         
  11  13   5       6882.63       6417.61       566.23 o                         
  13  13   5      33530.03      34469.95      2507.61 o                         
 -16  14   5       2256.26       1413.39       447.45 o                         
 -14  14   5       3050.95       1985.83       411.72 o                         
 -12  14   5       2807.77       1913.98       343.36 o                         
 -10  14   5        926.72        639.66       320.59 o                         
  -8  14   5       7182.59       7851.18       566.65 o                         
  -6  14   5       5480.84       5362.31       483.78 o                         
  -4  14   5      37335.54      39106.61      1762.12 o                         
  -2  14   5      66646.28      67199.05      4715.36 o                         
   0  14   5      20273.02      22161.35      1098.07 o                         
   2  14   5       2924.39       2777.37       431.92 o                         
   4  14   5       1641.33       1959.12       419.21 o                         
   6  14   5          1.59       -430.78      1028.52 o                         
   8  14   5        867.04       1427.96      1216.52 o                         
  10  14   5       1944.28       1480.98       426.67 o                         
 -13  15   5      14464.77       7095.73      1093.78 o                         
 -11  15   5       3441.48       3708.34       661.86 o                         
  -9  15   5       4124.48       4052.50       455.02 o                         
  -7  15   5      18265.99      18434.10      1157.48 o                         
  -5  15   5      20654.94      21337.02       965.05 o                         
  -3  15   5        138.06        -21.37       342.69 o                         
  -1  15   5        436.00        377.53       311.43 o                         
   1  15   5      11794.26      12539.29       753.69 o                         
   3  15   5      16797.67      17922.86       982.44 o                         
   5  15   5      10483.77      10687.07      1336.15 o                         
   7  15   5        768.78        531.43       354.43 o                         
  -8  16   5       5168.35       3387.12      2263.68 o                         
  -6  16   5      27548.87      25625.29      1184.45 o                         
  -4  16   5      15355.29      14775.54       766.99 o                         
  -2  16   5       4278.47       4908.77       528.19 o                         
   0  16   5      19915.70      20323.26      1096.63 o                         
   2  16   5      17838.93      15820.04      1530.35 o                         
   4  16   5       3869.94       1775.84       593.99 o                         
 -28   0   6      33367.92      36675.69      2060.15 o                         
 -26   0   6       3132.09       2370.88       686.72 o                         
 -24   0   6          1.82       -500.28       891.80 o                         
 -22   0   6       2786.79       3240.93       661.86 o                         
 -20   0   6      19672.85      20048.42      1413.83 o                         
 -18   0   6        585.74        916.66       428.81 o                         
 -16   0   6      66308.27      68861.30      4089.23 o                         
 -14   0   6     120384.62     120626.14      7041.19 o                         
 -12   0   6      56829.82      55701.80      3278.22 o                         
 -10   0   6     208527.39     200543.30     11568.55 o                         
  -8   0   6      30038.61      26884.53      1609.59 o                         
  -6   0   6      35704.44      31725.73      2029.08 o                         
  -4   0   6      31844.93      34590.68      2047.72 o                         
  -2   0   6      39868.50      44481.27      2619.47 o                         
   0   0   6      34281.04      35759.04      2187.55 o                         
   2   0   6      29202.36      27630.28      1426.26 o                         
   4   0   6      18726.10      15980.94       832.76 o                         
   6   0   6      94184.92      94850.92      3921.44 o                         
   8   0   6     189426.12     191510.31      7830.44 o                         
  10   0   6     103337.99      98843.83      4070.59 o                         
  12   0   6        696.39        950.84       301.41 o                         
  14   0   6       7928.48       7889.48       655.64 o                         
  16   0   6       3358.18       3455.34       478.53 o                         
  18   0   6       7309.87       7003.90       724.01 o                         
  20   0   6      10057.67      11316.86      1140.39 o                         
  22   0   6       5236.70       4894.03       776.83 o                         
 -27   1   6       3932.88       4252.20      1283.32 o                         
 -25   1   6        816.96       1136.84       466.41 o                         
 -23   1   6       1744.17       1786.67       556.21 o                         
 -21   1   6       2987.08       3670.28       700.70 o                         
 -19   1   6      16624.87      15034.51       787.31 o                         
 -17   1   6       9000.14       8745.31       692.93 o                         
 -15   1   6      63304.79      60083.13      2544.08 o                         
 -13   1   6      53837.02      50535.48      2134.04 o                         
 -11   1   6      22658.97      19878.01       901.61 o                         
  -9   1   6       4405.21       4293.48       298.82 o                         
  -7   1   6      58208.71      61209.87      2555.63 o                         
  -5   1   6      28534.66      30886.42      1297.45 o                         
  -3   1   6     101013.27     100759.57      4849.17 o                         
  -1   1   6      71250.09      72961.41      3016.57 o                         
   1   1   6       5871.36       6187.77       445.90 o                         
   3   1   6      69261.85      72067.72      2290.08 o                         
   5   1   6      44314.30      43329.94      1365.44 o                         
   7   1   6      30326.18      26544.36       812.96 o                         
   9   1   6     113246.82     109177.99      3396.85 o                         
  11   1   6      20387.18      19411.83       692.46 o                         
  13   1   6       5904.46       5740.99       369.64 o                         
  15   1   6       1866.87       1882.71       385.31 o                         
  17   1   6        375.06        981.97       394.63 o                         
  19   1   6         95.49        407.15       355.91 o                         
  21   1   6       1638.78       1402.28       483.50 o                         
  23   1   6      17937.09      19320.42      1183.89 o                         
 -28   2   6       3506.29       3411.87       573.72 o                         
 -26   2   6      26442.68      26206.32      1267.79 o                         
 -24   2   6      18712.97      18916.15       955.03 o                         
 -22   2   6      13684.56      12854.94       706.92 o                         
 -20   2   6      36618.19      35179.14      1440.91 o                         
 -18   2   6      46255.74      48782.79      2119.32 o                         
 -16   2   6      10747.07      11382.18       893.35 o                         
 -14   2   6       9134.23       9516.92       558.93 o                         
 -12   2   6       4362.60       3250.95       299.84 o                         
 -10   2   6      10254.10       7910.30       504.94 o                         
  -8   2   6       4574.80       3429.18       382.20 o                         
  -6   2   6      70546.29      70898.06      2920.08 o                         
  -4   2   6     108213.73     111531.64      5278.83 o                         
  -2   2   6     100078.83     103209.79      4253.13 o                         
   0   2   6      34699.66      34398.41      1324.29 o                         
   2   2   6      55916.31      56729.75      1984.20 o                         
   4   2   6      33409.89      33198.45      1153.65 o                         
   6   2   6      27995.36      27503.64       965.58 o                         
   8   2   6       1815.64       2153.62       214.28 o                         
  10   2   6      13027.93      12247.46       482.84 o                         
  12   2   6      61939.36      61835.64      1976.83 o                         
  14   2   6      43703.07      41744.81      1413.42 o                         
  16   2   6      23834.64      23522.04       938.20 o                         
  18   2   6      11991.01      12546.83       871.60 o                         
  20   2   6      13308.51      13133.53       791.40 o                         
  22   2   6      10385.19       9819.07       693.23 o                         
 -27   3   6      30140.88      32054.70      1511.11 o                         
 -25   3   6      24064.07      23584.21      1170.66 o                         
 -23   3   6       1070.19        976.80       407.25 o                         
 -21   3   6       5776.64       6565.19       491.78 o                         
 -19   3   6      48598.26      51602.97      2002.35 o                         
 -17   3   6      94490.34      93156.51      3487.05 o                         
 -15   3   6      42742.73      38691.31      1499.76 o                         
 -13   3   6      53353.61      50101.81      1889.84 o                         
 -11   3   6      99776.90      91309.46      3352.92 o                         
  -9   3   6     110558.90     110859.29      4127.78 o                         
  -7   3   6      27207.09      23892.41       943.72 o                         
  -5   3   6      61341.51      62273.20      2312.97 o                         
  -3   3   6      63872.25      59007.66      3483.90 o                         
  -1   3   6     105116.95     107623.91      6260.35 o                         
   1   3   6      77419.55      77794.40      3859.29 o                         
   3   3   6      49350.01      45503.29      1699.43 o                         
   5   3   6     114363.09     108158.81      3618.41 o                         
   7   3   6     100487.09      96209.72      3217.20 o                         
   9   3   6      71384.66      69935.59      2371.43 o                         
  11   3   6      39890.27      40586.34      1321.35 o                         
  13   3   6      61472.62      58997.54      1913.67 o                         
  15   3   6      19592.48      19293.58       758.25 o                         
  17   3   6       5935.52       5141.58       451.62 o                         
  19   3   6      14256.85      15635.94      1199.43 o                         
  21   3   6      37590.17      40572.20      1562.10 o                         
  23   3   6      22160.84      21362.11       956.65 o                         
 -28   4   6         27.86        -83.76       479.24 o                         
 -26   4   6          9.86       -411.87       411.87 o                         
 -24   4   6      17050.15      17278.57      1019.20 o                         
 -22   4   6      69805.97      68245.52      2630.84 o                         
 -20   4   6      57271.19      55689.03      2162.06 o                         
 -18   4   6      23588.80      22513.99       966.18 o                         
 -16   4   6      10832.26       9814.18       541.48 o                         
 -14   4   6        733.81       1476.78       492.51 o                         
 -12   4   6        394.56        422.15       182.01 o                         
 -10   4   6      20364.59      19592.47       785.89 o                         
  -8   4   6      17767.88      17906.51       745.76 o                         
  -6   4   6      56517.02      56566.14      2081.99 o                         
  -4   4   6      93378.15      93857.27      3859.40 o                         
  -2   4   6     119755.72     112616.33      6542.52 o                         
   0   4   6      72032.63      70235.12      2868.17 o                         
   2   4   6      84516.37      88012.65      3210.36 o                         
   4   4   6       4988.01       5887.98       365.11 o                         
   6   4   6       7707.92       7023.02       335.12 o                         
   8   4   6       4396.89       4628.96       355.79 o                         
  10   4   6        559.61        468.96       226.45 o                         
  12   4   6      11724.45      11549.71       563.43 o                         
  14   4   6      28248.82      28311.48       998.47 o                         
  16   4   6      62055.93      67049.83      2176.27 o                         
  18   4   6      46414.70      48571.72      1653.76 o                         
  20   4   6        975.72       1171.77       437.80 o                         
  22   4   6        114.16        782.24       504.94 o                         
 -27   5   6       7082.41       6509.11       622.64 o                         
 -25   5   6      38620.80      42150.32      1760.06 o                         
 -23   5   6     118654.41     114830.02      4295.80 o                         
 -21   5   6      95828.16      97808.71      3657.59 o                         
 -19   5   6      51152.99      50847.39      2221.10 o                         
 -17   5   6      41610.86      42745.11      1803.80 o                         
 -15   5   6      45004.55      42955.24      1671.62 o                         
 -13   5   6       1139.35       1082.82       542.23 o                         
 -11   5   6       1040.22       1251.96       205.59 o                         
  -9   5   6       5987.98       5504.00       303.46 o                         
  -7   5   6     113990.01     108826.09      3977.58 o                         
  -5   5   6     282324.84     278070.72     11347.80 o                         
  -3   5   6     210450.20     202418.48      9500.67 o                         
  -1   5   6     278703.62     256811.70     12522.76 o                         
   1   5   6      77550.66      71614.05      2996.97 o                         
   3   5   6      20719.92      18958.58      1629.79 o                         
   5   5   6        242.12        124.78       172.46 o                         
   7   5   6       3334.07       2990.99       581.07 o                         
   9   5   6      30608.97      29180.43      1054.22 o                         
  11   5   6      77946.29      77529.84      2643.20 o                         
  13   5   6      97508.53      96655.41      3289.90 o                         
  15   5   6     109576.55     106764.59      3682.20 o                         
  17   5   6     104983.88     105499.69      3607.90 o                         
  19   5   6      70554.38      72707.01      2395.01 o                         
  21   5   6      22757.74      21115.70      1730.78 o                         
 -26   6   6       3447.42       2551.25       550.00 o                         
 -24   6   6       1307.42       1205.48       478.10 o                         
 -22   6   6      17637.47      16345.87       869.40 o                         
 -20   6   6       4628.71       5473.63       505.85 o                         
 -18   6   6        670.52        895.54       309.23 o                         
 -16   6   6        147.43       -149.65       273.99 o                         
 -14   6   6      14420.21      14933.95       672.55 o                         
 -12   6   6      51824.83      48962.62      1864.26 o                         
 -10   6   6      60629.34      59251.98      2236.73 o                         
  -8   6   6        954.20       1471.21       394.63 o                         
  -6   6   6      42240.41      44565.45      1696.91 o                         
  -4   6   6       7388.89       7567.09       393.53 o                         
  -2   6   6      23282.77      21467.53      1239.82 o                         
   0   6   6      14267.16      15298.17       696.47 o                         
   2   6   6       9415.18      10223.99       498.71 o                         
   4   6   6      31694.89      31312.73      1368.52 o                         
   6   6   6      72937.01      73366.36      2733.71 o                         
   8   6   6      47323.42      48579.50      1854.17 o                         
  10   6   6       1155.26       1133.81       262.60 o                         
  12   6   6        357.79        602.18       261.02 o                         
  14   6   6        360.48       1018.71       289.81 o                         
  16   6   6      16452.93      16772.06       761.14 o                         
  18   6   6       3276.90       2720.10       397.62 o                         
  20   6   6       4943.75       5474.29       641.66 o                         
  22   6   6       8446.25       5165.81       540.52 o                         
 -25   7   6      11342.92      10162.12       689.73 o                         
 -23   7   6       3169.54       2128.17       497.17 o                         
 -21   7   6       1080.44       1023.33       368.95 o                         
 -19   7   6      22352.95      24873.14      1123.42 o                         
 -17   7   6       4080.00       3880.65       383.65 o                         
 -15   7   6      21156.29      20631.96       888.51 o                         
 -13   7   6      58749.73      60053.69      2251.35 o                         
 -11   7   6     113909.38     108614.93      4479.60 o                         
  -9   7   6      78431.47      79797.91      4047.28 o                         
  -7   7   6      14712.45      13810.98       602.36 o                         
  -5   7   6      16621.60      15707.43       731.51 o                         
  -3   7   6       4602.70       4209.74       223.05 o                         
  -1   7   6       7086.63       5775.73       338.18 o                         
   1   7   6      15643.70      15278.01       838.07 o                         
   3   7   6      57583.49      55831.82      2344.53 o                         
   5   7   6     100849.62      99638.45      4140.73 o                         
   7   7   6      70015.20      66175.76      2474.13 o                         
   9   7   6      49109.55      46828.16      1812.86 o                         
  11   7   6      47547.98      45766.20      1778.51 o                         
  13   7   6       9531.87       9994.26       610.59 o                         
  15   7   6       3637.62       3936.13       388.24 o                         
  17   7   6        674.02       1169.77       807.90 o                         
  19   7   6       5736.05       5924.14       890.25 o                         
  21   7   6      10339.31       9086.99       725.56 o                         
 -24   8   6        493.90        430.83       463.05 o                         
 -22   8   6         12.95       -161.66       482.20 o                         
 -20   8   6        529.17       1682.98       905.78 o                         
 -18   8   6      31292.77      30226.10      1628.24 o                         
 -16   8   6       5025.22       5055.67       568.64 o                         
 -14   8   6        161.77        643.22       664.97 o                         
 -12   8   6        334.75         61.91       218.98 o                         
 -10   8   6       1600.21       2028.62       252.56 o                         
  -8   8   6        237.70        -51.79       163.69 o                         
  -6   8   6       3887.48       3650.69       245.42 o                         
  -4   8   6      21868.72      21677.87       854.05 o                         
  -2   8   6      40248.00      41436.28      1788.35 o                         
   0   8   6      19951.09      19709.67       883.92 o                         
   2   8   6       3886.44       3930.94       298.60 o                         
   4   8   6       1039.19       1221.27       206.50 o                         
   6   8   6       2697.63       2581.78       278.11 o                         
   8   8   6       1254.65        953.92       248.59 o                         
  10   8   6        270.31        472.58       299.96 o                         
  12   8   6      11037.98      11521.30       597.87 o                         
  14   8   6      15446.83      15839.92      1104.65 o                         
  16   8   6       9482.60       9511.37      1241.37 o                         
  18   8   6         71.89        397.74       465.49 o                         
  20   8   6       9533.52       7401.69       765.95 o                         
 -23   9   6        253.17        282.08       484.72 o                         
 -21   9   6          1.26       -247.55       424.21 o                         
 -19   9   6        765.59        662.27       336.64 o                         
 -17   9   6          6.68        -30.53       336.03 o                         
 -15   9   6       5960.40       5152.51       564.95 o                         
 -13   9   6      29259.63      27321.40      1112.82 o                         
 -11   9   6      42174.99      40897.98      1581.35 o                         
  -9   9   6      21309.12      20013.92       838.72 o                         
  -7   9   6       2433.11       2415.58       234.47 o                         
  -5   9   6       4076.17       3453.82       238.43 o                         
  -3   9   6      11383.91      11420.63       585.18 o                         
  -1   9   6      10369.71      10756.75      1648.43 o                         
   1   9   6       2657.68       2614.52       245.63 o                         
   3   9   6      53786.16      53833.22      2266.80 o                         
   5   9   6      19698.57      20500.43       988.87 o                         
   7   9   6      51203.42      53896.88      2087.98 o                         
   9   9   6       9882.13       9553.14       525.55 o                         
  11   9   6       1532.79       1418.78       312.96 o                         
  13   9   6          4.54        -75.27       334.80 o                         
  15   9   6       1116.81        230.37       378.46 o                         
  17   9   6         48.40       -270.24       438.31 o                         
  19   9   6          1.11       -143.32       432.03 o                         
 -22  10   6        446.98        233.05       447.45 o                         
 -20  10   6       1778.95       1727.66       502.28 o                         
 -18  10   6        754.50        700.40       710.02 o                         
 -16  10   6      35591.31      38162.72      1769.62 o                         
 -14  10   6     108258.10     111024.76      4176.66 o                         
 -12  10   6     103787.12     106235.28      3932.88 o                         
 -10  10   6      58251.09      58243.71      2194.35 o                         
  -8  10   6      51764.14      53978.66      2049.40 o                         
  -6  10   6      18351.36      16536.86       710.45 o                         
  -4  10   6       2298.63       2207.16       227.37 o                         
  -2  10   6        237.67        263.46       268.78 o                         
   0  10   6       1632.44       1854.34       425.70 o                         
   2  10   6      36765.81      36881.12      1609.48 o                         
   4  10   6      54029.46      55675.62      2393.24 o                         
   6  10   6      67218.34      69378.92      2970.31 o                         
   8  10   6     111518.45     114596.30      4241.78 o                         
  10  10   6      52451.68      55354.06      2141.26 o                         
  12  10   6      13166.50      13102.06      1042.51 o                         
  14  10   6       1150.34       1843.72       857.62 o                         
  16  10   6        993.30        555.47       342.02 o                         
  18  10   6       3674.87       2745.86      1269.34 o                         
 -21  11   6       4449.02       4118.28       772.17 o                         
 -19  11   6       3288.46       4164.88       592.42 o                         
 -17  11   6        406.15        882.86       545.33 o                         
 -15  11   6       5706.57       5903.09       497.27 o                         
 -13  11   6      12536.07      13472.66       767.43 o                         
 -11  11   6      18529.81      21416.91       919.60 o                         
  -9  11   6       6641.12       6926.34       444.85 o                         
  -7  11   6        649.26        565.47       262.57 o                         
  -5  11   6      15267.20      15079.77       697.32 o                         
  -3  11   6      39456.31      39088.12      1724.92 o                         
  -1  11   6      14382.60      14316.53       727.27 o                         
   1  11   6         44.83        408.85       271.03 o                         
   3  11   6       3045.67       3278.68       330.41 o                         
   5  11   6       7309.87       6803.92       522.03 o                         
   7  11   6      17090.26      16580.74       794.58 o                         
   9  11   6      25698.77      28038.68      1196.69 o                         
  11  11   6        643.76       -173.30       335.80 o                         
  13  11   6       3533.66       3956.01       454.68 o                         
  15  11   6      10516.72      11133.21       670.45 o                         
 -18  12   6      23666.93      25952.78      2667.63 o                         
 -16  12   6       6594.82       6982.50       543.72 o                         
 -14  12   6      13345.49      13908.97       720.30 o                         
 -12  12   6      14234.04      14818.81       758.15 o                         
 -10  12   6      20227.27      18089.12      1906.34 o                         
  -8  12   6      26573.15      26674.32      1079.58 o                         
  -6  12   6      40920.31      44054.53      1738.26 o                         
  -4  12   6      82149.39      85577.20      3208.44 o                         
  -2  12   6      61228.64      61208.68      2599.34 o                         
   0  12   6      59590.72      62256.48      2673.57 o                         
   2  12   6      55474.09      56941.30      2440.99 o                         
   4  12   6      31794.12      34029.42      1516.90 o                         
   6  12   6      15401.65      14625.80      1625.13 o                         
   8  12   6      13182.71      14948.60       779.32 o                         
  10  12   6      27348.10      27565.89      1228.95 o                         
  12  12   6      32505.18      36895.14      1762.45 o                         
  14  12   6      31267.41      34082.94      1473.73 o                         
 -17  13   6        722.11        288.36       377.54 o                         
 -15  13   6      10913.56      11633.39       659.24 o                         
 -13  13   6       6883.35       7531.40       700.70 o                         
 -11  13   6       3772.46       3386.30       714.68 o                         
  -9  13   6       8719.36       8810.21       519.10 o                         
  -7  13   6       8814.58       8726.37       508.11 o                         
  -5  13   6       8109.12       8335.51       537.39 o                         
  -3  13   6        728.14        742.61       335.59 o                         
  -1  13   6         38.09        865.26       494.06 o                         
   1  13   6       4901.08       4717.26       896.46 o                         
   3  13   6      17724.87      16360.37      1598.72 o                         
   5  13   6       2158.64       1371.96       557.76 o                         
   7  13   6       3911.99       4114.95       510.95 o                         
   9  13   6        694.52        576.40       354.60 o                         
  11  13   6       7999.68       7608.86       602.53 o                         
  13  13   6       3595.86       1496.90       504.92 o                         
 -14  14   6          8.80        -46.38       506.49 o                         
 -12  14   6       2504.18       2563.67       467.65 o                         
 -10  14   6      14113.47      15000.89       732.40 o                         
  -8  14   6      11149.74      12669.12       964.82 o                         
  -6  14   6      25303.71      27365.70      1172.50 o                         
  -4  14   6      33158.54      33813.13      1437.53 o                         
  -2  14   6      45955.94      48243.02      2147.04 o                         
   0  14   6      34076.77      33931.64      1559.35 o                         
   2  14   6       8444.53       8129.55       893.35 o                         
   4  14   6      17387.59      17609.82      1505.50 o                         
   6  14   6       5303.29       4520.67       527.59 o                         
   8  14   6        684.67        737.26       345.18 o                         
  10  14   6        130.78       -102.56       373.54 o                         
 -11  15   6       1559.71       1686.23       476.66 o                         
  -9  15   6         26.63        244.02       327.82 o                         
  -7  15   6       3971.40       4691.90      1839.53 o                         
  -5  15   6      17902.12      18742.19       898.90 o                         
  -3  15   6      39751.53      41061.06      1883.60 o                         
  -1  15   6      46610.77      46451.79      2073.94 o                         
   1  15   6       6276.21       5209.54       490.25 o                         
   3  15   6         11.71       -146.68       387.40 o                         
   5  15   6       1386.06       2152.71       547.24 o                         
   7  15   6       2148.37       1011.97       586.88 o                         
  -6  16   6          0.73         46.61       311.80 o                         
  -4  16   6       3522.65       2599.03       374.18 o                         
  -2  16   6       2067.33       1225.16       393.08 o                         
   0  16   6        830.51        544.90       512.71 o                         
 -27   1   7       2408.77       3871.71       535.02 o                         
 -25   1   7         88.91        518.69       399.00 o                         
 -23   1   7        239.17        355.47       367.44 o                         
 -21   1   7       5533.02       5879.28       561.38 o                         
 -19   1   7       4002.21       3652.00       755.08 o                         
 -17   1   7      19021.99      18077.48      1049.36 o                         
 -15   1   7      61220.42      63923.41      2706.87 o                         
 -13   1   7      50898.78      47678.96      2305.63 o                         
 -11   1   7      59598.86      55611.46      2350.90 o                         
  -9   1   7      37592.64      37632.27      1573.56 o                         
  -7   1   7      83718.70      89646.51      3741.77 o                         
  -5   1   7       1145.65       1143.49       153.38 o                         
  -3   1   7      24176.38      24620.20      1042.98 o                         
  -1   1   7        123.88         80.54       111.86 o                         
   1   1   7       4521.71       3919.21       251.40 o                         
   3   1   7      31933.62      30146.35      1051.11 o                         
   5   1   7      14017.82      12336.32       445.80 o                         
   7   1   7      69413.05      69831.61      2182.91 o                         
   9   1   7      55340.75      53960.85      1708.88 o                         
  11   1   7      33278.85      34060.23      1138.51 o                         
  13   1   7         83.50         96.02       442.79 o                         
  15   1   7         89.79        204.02       307.51 o                         
  17   1   7       4048.84       4658.36       477.43 o                         
  19   1   7       3852.60       4165.48       685.16 o                         
  21   1   7      11907.10      13434.69      1104.65 o                         
 -28   2   7       9968.86      11635.60      1766.51 o                         
 -26   2   7        717.75        307.07       623.02 o                         
 -24   2   7        253.22        557.13       548.44 o                         
 -22   2   7        401.71        564.37       417.54 o                         
 -20   2   7       1848.13       1632.31       584.18 o                         
 -18   2   7       6891.12       6856.18       686.72 o                         
 -16   2   7      49230.56      50630.85      2178.43 o                         
 -14   2   7      86574.49      82190.27      3428.37 o                         
 -12   2   7      68243.70      65996.88      2732.96 o                         
 -10   2   7      26430.35      24232.33      1584.73 o                         
  -8   2   7      11144.90      10039.62       476.66 o                         
  -6   2   7      42378.19      46827.70      1955.28 o                         
  -4   2   7      19988.35      20906.03      1398.29 o                         
  -2   2   7      12292.15      13481.88       532.67 o                         
   0   2   7      38910.49      42010.75      1596.24 o                         
   2   2   7     101881.63     106241.60      3899.16 o                         
   4   2   7     139407.23     136159.05      4570.90 o                         
   6   2   7      65249.75      63260.30      2139.99 o                         
   8   2   7      69881.19      67336.05      2521.73 o                         
  10   2   7      58903.25      56511.13      1837.40 o                         
  12   2   7       1421.01       1300.77       215.41 o                         
  14   2   7       3973.94       3709.37       449.01 o                         
  16   2   7       1539.94       1078.53       310.56 o                         
  18   2   7       1317.16        852.65       336.66 o                         
  20   2   7       3559.65       4573.52       478.85 o                         
  22   2   7      11241.63      12917.83      1847.30 o                         
 -27   3   7       2058.69       1927.50       638.55 o                         
 -25   3   7      17804.42      18740.31      1370.33 o                         
 -23   3   7      20222.00      20057.81       960.13 o                         
 -21   3   7      38344.05      36538.07      1686.18 o                         
 -19   3   7      58422.25      57061.88      2215.10 o                         
 -17   3   7       1948.12       1359.46       288.78 o                         
 -15   3   7      13569.46      12997.49       611.29 o                         
 -13   3   7      40859.42      38505.79      1481.83 o                         
 -11   3   7      22533.57      24568.52      1423.15 o                         
  -9   3   7       2716.44       2936.36       249.38 o                         
  -7   3   7       3100.21       2144.70       182.65 o                         
  -5   3   7     124387.88     125266.88      5142.41 o                         
  -3   3   7     134549.70     135428.19      7921.81 o                         
  -1   3   7     133346.56     135805.50      6450.77 o                         
   1   3   7      19910.99      19898.67       976.37 o                         
   3   3   7        584.54        494.02       117.27 o                         
   5   3   7      11359.80      10640.88       425.12 o                         
   7   3   7      41559.49      41593.82      1466.54 o                         
   9   3   7       4180.52       4087.76       290.01 o                         
  11   3   7       9740.00      10389.91       486.92 o                         
  13   3   7      32651.17      32323.03      1185.84 o                         
  15   3   7      29920.98      32005.07      1122.21 o                         
  17   3   7      46002.98      45491.62      1540.71 o                         
  19   3   7      27884.45      27910.15      1147.47 o                         
  21   3   7        490.48        148.97       803.24 o                         
 -28   4   7       7462.72       3776.52       579.57 o                         
 -26   4   7      20609.86      19242.37      1091.85 o                         
 -24   4   7      19802.63      20338.49      1023.42 o                         
 -22   4   7      22762.99      24766.26      1130.24 o                         
 -20   4   7      25520.86      26083.20      1148.73 o                         
 -18   4   7      51901.31      54025.52      2078.61 o                         
 -16   4   7      22560.03      21861.48       934.00 o                         
 -14   4   7       1099.68        746.13       230.40 o                         
 -12   4   7       5444.23       5814.41       330.75 o                         
 -10   4   7      25142.17      26650.57      1034.80 o                         
  -8   4   7      34942.89      34140.13      1313.72 o                         
  -6   4   7      59549.57      55297.91      2347.04 o                         
  -4   4   7      94342.71      88880.44      5152.90 o                         
  -2   4   7     136691.22     138208.31      7980.85 o                         
   0   4   7      62858.39      59773.36      2851.16 o                         
   2   4   7      48554.76      47869.52      1794.86 o                         
   4   4   7       6132.00       5842.72       300.92 o                         
   6   4   7       1647.52       1767.59       186.41 o                         
   8   4   7        149.22        132.12       189.55 o                         
  10   4   7      24881.99      24922.69       935.89 o                         
  12   4   7      59235.16      55128.90      1926.92 o                         
  14   4   7      67410.83      70396.15      3351.25 o                         
  16   4   7      31658.34      32288.05      1258.79 o                         
  18   4   7      18438.55      18796.94       789.02 o                         
  20   4   7      25505.37      25209.97      1334.59 o                         
  22   4   7       3136.32       1873.71       492.98 o                         
 -27   5   7        206.85        -33.24       469.21 o                         
 -25   5   7        345.62        288.85       378.21 o                         
 -23   5   7       2551.69       2453.47       416.29 o                         
 -21   5   7       2226.74       2499.05       490.06 o                         
 -19   5   7       1199.64       1480.02       366.57 o                         
 -17   5   7        740.66        556.45       284.97 o                         
 -15   5   7      13006.79      12968.76       611.41 o                         
 -13   5   7       8604.52       8231.34       435.23 o                         
 -11   5   7      17553.61      17548.94       731.62 o                         
  -9   5   7       8878.95       9284.88       420.26 o                         
  -7   5   7       7098.90       6892.18       318.03 o                         
  -5   5   7       2785.43       2626.01       168.85 o                         
  -3   5   7       3428.80       4268.49       605.93 o                         
  -1   5   7       5787.63       6036.73       606.24 o                         
   1   5   7       3960.70       4636.85       245.48 o                         
   3   5   7       6054.56       5822.91       287.91 o                         
   5   5   7       8132.19       8599.45       382.84 o                         
   7   5   7      31031.37      31647.42      1143.13 o                         
   9   5   7        877.19        521.84       397.74 o                         
  11   5   7       1156.64       1077.81       301.56 o                         
  13   5   7        716.99        760.01       268.78 o                         
  15   5   7      22255.46      20971.59       985.53 o                         
  17   5   7       2038.71       2428.00       415.64 o                         
  19   5   7        565.11        378.00       363.22 o                         
  21   5   7         49.33        -86.15       960.16 o                         
 -26   6   7       8288.53       8168.59       705.26 o                         
 -24   6   7      25474.58      25060.49      1182.51 o                         
 -22   6   7      35764.02      35842.40      1502.86 o                         
 -20   6   7      30306.12      29007.57      1244.68 o                         
 -18   6   7      11184.94      11223.60       628.70 o                         
 -16   6   7       8352.58       9364.82       980.36 o                         
 -14   6   7       6830.26       6468.74       400.80 o                         
 -12   6   7       3961.92       3760.66       828.10 o                         
 -10   6   7         24.52        455.97       352.68 o                         
  -8   6   7      39689.56      38301.01      2221.73 o                         
  -6   6   7      64421.39      62638.67      2697.98 o                         
  -4   6   7      66019.86      62607.28      2581.85 o                         
  -2   6   7     117241.77     114242.98      6730.23 o                         
   0   6   7      81589.16      82658.98      3054.74 o                         
   2   6   7      57737.14      56596.63      2111.38 o                         
   4   6   7        227.78        495.45       157.39 o                         
   6   6   7       4534.01       4399.41       439.69 o                         
   8   6   7      20241.58      20184.88       773.18 o                         
  10   6   7      28766.21      28837.76      1076.51 o                         
  12   6   7      26255.89      27813.23      1066.54 o                         
  14   6   7      26297.30      26096.72      1027.44 o                         
  16   6   7      47612.58      49038.68      1946.30 o                         
  18   6   7      23888.13      26297.64      1083.95 o                         
  20   6   7      12868.53      13985.71       756.65 o                         
 -25   7   7       3518.03       3245.48       531.26 o                         
 -23   7   7       6662.60       6950.81       601.22 o                         
 -21   7   7      22404.68      21675.92      1039.06 o                         
 -19   7   7      15226.71      14160.98      1207.19 o                         
 -17   7   7        693.76        907.03       329.38 o                         
 -15   7   7       2257.65       2321.55       294.09 o                         
 -13   7   7      33267.99      33691.70      1327.07 o                         
 -11   7   7      34215.38      32914.98      1892.36 o                         
  -9   7   7      10331.26      10176.30      1011.43 o                         
  -7   7   7      14678.00      16613.04       789.44 o                         
  -5   7   7      44253.55      44003.22      1734.27 o                         
  -3   7   7      31159.68      32005.51      1213.38 o                         
  -1   7   7      15123.59      14926.77       689.10 o                         
   1   7   7       7477.28       7073.26       542.23 o                         
   3   7   7       2323.81       2102.01       228.70 o                         
   5   7   7      41769.36      42741.11      1849.99 o                         
   7   7   7      37173.16      38450.97      1493.94 o                         
   9   7   7       1342.13       1449.26       277.67 o                         
  11   7   7          2.05       -173.39       238.09 o                         
  13   7   7       6923.50       6880.62       459.15 o                         
  15   7   7      23428.39      22762.85       948.43 o                         
  17   7   7      10644.98       9880.61       595.67 o                         
  19   7   7       1963.16       1918.24       387.24 o                         
 -24   8   7       1789.61       1677.19       437.07 o                         
 -22   8   7      10773.50      10713.39       715.70 o                         
 -20   8   7       5070.93       5398.34      1590.95 o                         
 -18   8   7       7746.74       7138.34       506.17 o                         
 -16   8   7      16463.48      17060.18       808.30 o                         
 -14   8   7      36080.11      34599.34      2535.57 o                         
 -12   8   7      75014.85      75967.90      3169.98 o                         
 -10   8   7      67985.61      66456.55      2791.53 o                         
  -8   8   7       6077.41       6164.91       523.58 o                         
  -6   8   7       2590.57       2266.25       194.00 o                         
  -4   8   7       2384.48       2073.22       166.64 o                         
  -2   8   7       2571.70       2292.03       196.57 o                         
   0   8   7       1016.00        810.94       159.29 o                         
   2   8   7       9036.07       9092.67       486.59 o                         
   4   8   7     113440.38     106437.26      4366.11 o                         
   6   8   7      96432.11      95072.58      3545.12 o                         
   8   8   7      35606.91      35600.05      1435.07 o                         
  10   8   7       6080.33       6592.83       568.64 o                         
  12   8   7       3446.13       3098.61       382.26 o                         
  14   8   7       5184.23       4378.97       439.14 o                         
  16   8   7       9547.59      10299.97       933.75 o                         
  18   8   7        698.79        811.90       641.66 o                         
 -23   9   7          6.96        284.85       448.06 o                         
 -21   9   7       3914.41       4572.51       526.86 o                         
 -19   9   7       1034.05        492.42       372.88 o                         
 -17   9   7      14341.03      13618.60       778.64 o                         
 -15   9   7      33325.80      33617.48      1817.13 o                         
 -13   9   7      23668.84      23446.30      1883.04 o                         
 -11   9   7      58052.52      55499.52      2114.65 o                         
  -9   9   7      23792.29      23881.37       990.34 o                         
  -7   9   7       3245.51       3446.71       246.99 o                         
  -5   9   7        685.23        541.58       287.43 o                         
  -3   9   7        503.25        612.29       171.21 o                         
  -1   9   7       1891.09       1502.87       301.41 o                         
   1   9   7        496.22        646.91       212.85 o                         
   3   9   7      20139.76      21466.95      1022.71 o                         
   5   9   7      56474.80      56132.88      2911.56 o                         
   7   9   7      25358.80      26208.69      1100.30 o                         
   9   9   7      21313.52      21381.25       992.79 o                         
  11   9   7      13688.43      11849.96       668.07 o                         
  13   9   7       7496.63       8810.65      1177.67 o                         
  15   9   7         16.86        650.70       477.16 o                         
  17   9   7        263.40        196.90       353.79 o                         
 -22  10   7        285.49        393.36       473.87 o                         
 -20  10   7        819.60         30.77       473.07 o                         
 -18  10   7       2174.67       2230.70       703.81 o                         
 -16  10   7        713.98        299.42       422.00 o                         
 -14  10   7        429.82        339.89       452.11 o                         
 -12  10   7       3892.39       3968.27       416.38 o                         
 -10  10   7         10.38       -140.02       201.82 o                         
  -8  10   7        588.71        995.05       221.79 o                         
  -6  10   7        291.19        332.32       191.01 o                         
  -4  10   7        125.14         68.09       168.92 o                         
  -2  10   7        289.37        752.29       643.22 o                         
   0  10   7       7970.89       7354.83       563.05 o                         
   2  10   7        798.51        729.42       213.33 o                         
   4  10   7      11366.27      10469.17      1629.79 o                         
   6  10   7         70.59        174.94       252.61 o                         
   8  10   7        874.94        757.63       449.01 o                         
  10  10   7       2597.42       2885.40       375.43 o                         
  12  10   7       4214.32       4580.75       541.85 o                         
  14  10   7       4269.76       5439.59       569.45 o                         
  16  10   7      14407.97      13949.03       793.68 o                         
 -21  11   7       1150.41        669.10       613.71 o                         
 -19  11   7       1737.44       3044.32       599.58 o                         
 -17  11   7       5941.92       5667.01       542.36 o                         
 -15  11   7      35472.43      35087.43      1630.66 o                         
 -13  11   7      42045.95      41744.05      1645.50 o                         
 -11  11   7      25194.91      23702.79      1135.73 o                         
  -9  11   7      41705.87      43195.84      1675.28 o                         
  -7  11   7      29770.51      32320.53      1319.32 o                         
  -5  11   7       6267.82       5920.70       361.87 o                         
  -3  11   7         39.16        -86.33       181.18 o                         
  -1  11   7       2048.31       1763.17       240.21 o                         
   1  11   7      44165.86      44835.29      1917.95 o                         
   3  11   7      14784.11      13544.89       766.74 o                         
   5  11   7      28517.26      28240.67      1288.95 o                         
   7  11   7      56484.45      55920.53      2200.22 o                         
   9  11   7      26564.27      28057.96      1217.08 o                         
  11  11   7      13578.66      14546.82      1264.68 o                         
  13  11   7       2184.93       2085.00       767.51 o                         
  15  11   7       2776.34       2214.78       499.44 o                         
 -18  12   7        469.30         57.96       407.48 o                         
 -16  12   7       7765.06       9591.12      1653.09 o                         
 -14  12   7      14285.61      15876.77      1485.30 o                         
 -12  12   7       3621.18       3760.50       668.07 o                         
 -10  12   7       4568.46       4593.90       894.91 o                         
  -8  12   7       3016.77       3677.20       383.75 o                         
  -6  12   7       2312.73       1982.91       298.30 o                         
  -4  12   7      21508.31      23505.08       979.91 o                         
  -2  12   7      29567.27      30242.12      1421.11 o                         
   0  12   7         76.42       -144.87       280.09 o                         
   2  12   7      10766.11      11008.32       753.28 o                         
   4  12   7       1252.96       1473.03       359.36 o                         
   6  12   7      28670.54      29853.13      1385.12 o                         
   8  12   7      32636.42      34914.69      1468.34 o                         
  10  12   7      12059.58      11579.19       699.52 o                         
  12  12   7        450.55        542.90       629.23 o                         
  14  12   7       8387.50       5873.23       981.91 o                         
 -17  13   7       4417.87       4200.89       631.56 o                         
 -15  13   7       1604.47       1262.79       353.42 o                         
 -13  13   7        432.72        510.48       344.88 o                         
 -11  13   7       6336.82       5645.29       462.17 o                         
  -9  13   7       8802.65       8639.22       519.16 o                         
  -7  13   7      11582.56      11171.54       581.60 o                         
  -5  13   7      50208.88      49544.47      1917.77 o                         
  -3  13   7     125627.30     131661.03      4864.11 o                         
  -1  13   7      56520.32      57396.86      2459.45 o                         
   1  13   7       4827.05       5382.64       476.73 o                         
   3  13   7      13379.86      13609.51       962.96 o                         
   5  13   7       5810.34       4730.64       496.62 o                         
   7  13   7       2777.35       3075.50       526.69 o                         
   9  13   7       1923.30       1306.09       365.78 o                         
  11  13   7      11945.61      11960.73      1827.10 o                         
 -14  14   7       2018.80       1685.98       413.44 o                         
 -12  14   7       2530.55       1901.42       590.39 o                         
 -10  14   7        565.94        180.09       311.04 o                         
  -8  14   7         46.88        492.82       241.89 o                         
  -6  14   7       5519.70       5527.13       657.20 o                         
  -4  14   7      26666.93      27987.09      1278.66 o                         
  -2  14   7      40883.34      43055.71      1908.20 o                         
   0  14   7       3534.15       4686.42      1165.24 o                         
   2  14   7        243.23        -17.40       294.74 o                         
   4  14   7          6.49        501.26       406.41 o                         
   6  14   7       1610.37       1869.92       480.23 o                         
   8  14   7       7819.92       6881.11       619.91 o                         
 -11  15   7       2463.85       1044.45       621.46 o                         
  -9  15   7       6228.16       7298.00       801.69 o                         
  -7  15   7      12165.48      13072.39       680.02 o                         
  -5  15   7       3263.58       2995.71       315.06 o                         
  -3  15   7        218.31        614.46       287.88 o                         
  -1  15   7       5218.29       5003.69       480.46 o                         
   1  15   7      13155.13      13230.85      1159.03 o                         
   3  15   7       3272.28       3809.17       936.86 o                         
   5  15   7       3708.74       1224.54       633.89 o                         
 -28   0   8       1664.93       2144.05       941.52 o                         
 -26   0   8       4399.88       4210.42       919.77 o                         
 -24   0   8      11735.61      12606.39      1171.46 o                         
 -22   0   8       3834.36       5310.41       739.54 o                         
 -20   0   8       8746.61       9188.34       854.51 o                         
 -18   0   8       1517.83       1876.82       462.99 o                         
 -16   0   8      41032.32      40339.22      2457.89 o                         
 -14   0   8      29018.68      27972.09      1740.10 o                         
 -12   0   8      53247.05      51336.03      3051.39 o                         
 -10   0   8      10069.44      10092.57       751.97 o                         
  -8   0   8      58486.82      59408.84      3526.81 o                         
  -6   0   8      67055.92      70912.14      4281.89 o                         
  -4   0   8     157649.06     158849.27      9129.30 o                         
  -2   0   8      38349.64      37138.68      2203.09 o                         
   0   0   8         30.22        459.88       170.90 o                         
   2   0   8      14745.92      15020.78       807.90 o                         
   4   0   8      56535.12      54831.76      2644.33 o                         
   6   0   8      31700.07      29883.09      1482.19 o                         
   8   0   8      40829.28      38322.57      1659.31 o                         
  10   0   8      32992.94      32825.72      1438.69 o                         
  12   0   8      12156.44      10586.64       711.58 o                         
  14   0   8        525.56       -139.83       379.09 o                         
  16   0   8       3988.06       3520.59       522.03 o                         
  18   0   8        463.91         80.79       568.64 o                         
  20   0   8       3306.74       2836.98       755.08 o                         
 -27   1   8         67.79        397.21       469.50 o                         
 -25   1   8       3369.19       4318.23       534.56 o                         
 -23   1   8      10860.30      11388.51       757.43 o                         
 -21   1   8      57405.07      58754.97      2537.04 o                         
 -19   1   8      14734.97      14667.07       964.82 o                         
 -17   1   8       8075.31       7590.63       672.73 o                         
 -15   1   8      10751.32      10248.33       582.24 o                         
 -13   1   8      26997.08      24596.86      1277.11 o                         
 -11   1   8       3884.59       4073.39       335.59 o                         
  -9   1   8       5533.35       6042.58       361.89 o                         
  -7   1   8        221.08        170.70       149.81 o                         
  -5   1   8      92207.59      93936.16      3866.14 o                         
  -3   1   8      52445.55      51677.33      2147.38 o                         
  -1   1   8       1209.77        787.02       114.12 o                         
   1   1   8         35.82       -144.62       144.62 o                         
   3   1   8      13260.17      12728.85       491.64 o                         
   5   1   8      27853.52      27508.49       974.37 o                         
   7   1   8      32450.72      31203.03      1029.50 o                         
   9   1   8      20195.35      18453.71       720.64 o                         
  11   1   8        172.57         91.61       195.22 o                         
  13   1   8      28271.55      28542.42       995.81 o                         
  15   1   8      22675.81      23665.58      1163.69 o                         
  17   1   8      17914.19      16793.83      1061.15 o                         
  19   1   8          5.80        421.50       574.85 o                         
  21   1   8        444.85        662.17       605.93 o                         
 -28   2   8        594.04       1243.01       519.58 o                         
 -26   2   8       5652.80       6327.11       683.61 o                         
 -24   2   8       2515.63       2414.77       464.53 o                         
 -22   2   8         75.42        131.97       356.39 o                         
 -20   2   8      17084.88      17735.22       961.77 o                         
 -18   2   8      11692.72      12107.81       714.05 o                         
 -16   2   8         13.48        -65.75       239.33 o                         
 -14   2   8       1579.51       1505.09       268.83 o                         
 -12   2   8        250.38        565.45       293.64 o                         
 -10   2   8       1476.55       1329.52       248.59 o                         
  -8   2   8       1265.28       2115.62       464.54 o                         
  -6   2   8      26580.84      29198.04      1248.38 o                         
  -4   2   8      26189.23      26989.16      1167.26 o                         
  -2   2   8       9256.75       8003.04       386.86 o                         
   0   2   8      10135.47      10122.49       849.85 o                         
   2   2   8      22118.20      23440.95       840.29 o                         
   4   2   8       5886.58       5702.78       284.40 o                         
   6   2   8       1470.57       1968.20       195.51 o                         
   8   2   8         88.32        107.36       188.11 o                         
  10   2   8       8531.88       7828.73       410.60 o                         
  12   2   8      40548.16      40590.54      1447.96 o                         
  14   2   8       9095.71       9392.14       493.46 o                         
  16   2   8       8794.45       8575.16       542.61 o                         
  18   2   8      13261.94      14483.18       767.18 o                         
  20   2   8      15620.55      15908.66       876.26 o                         
 -27   3   8       4468.33       3948.51      1242.93 o                         
 -25   3   8        554.93        370.88       585.73 o                         
 -23   3   8       2902.85       3797.17       478.19 o                         
 -21   3   8       1713.99       2229.00       430.36 o                         
 -19   3   8       6815.36       6865.40      1148.15 o                         
 -17   3   8          3.66        194.82       321.61 o                         
 -15   3   8        660.85        629.35       203.77 o                         
 -13   3   8      13387.17      12969.91       768.55 o                         
 -11   3   8      48151.61      48023.44      2022.71 o                         
  -9   3   8        516.91        641.53       170.97 o                         
  -7   3   8        616.44        947.89       177.12 o                         
  -5   3   8       2727.08       2637.71       478.53 o                         
  -3   3   8       7749.89       6435.62      2019.76 o                         
  -1   3   8        442.31        446.68       228.39 o                         
   1   3   8       5126.99       5355.50       312.96 o                         
   3   3   8      12591.17      12982.96       506.45 o                         
   5   3   8       2622.59       2032.26       184.84 o                         
   7   3   8       5980.15       6091.78       316.53 o                         
   9   3   8        439.09        280.18       182.33 o                         
  11   3   8       6062.01       6313.39       503.39 o                         
  13   3   8         19.50        -51.27       399.29 o                         
  15   3   8       4260.38       4162.15       356.13 o                         
  17   3   8       2346.89       1474.10       397.74 o                         
  19   3   8       2500.48       2268.92       396.18 o                         
  21   3   8       8888.08       8531.54       644.32 o                         
 -26   4   8        974.75        861.23       459.07 o                         
 -24   4   8      19163.49      18838.95       942.86 o                         
 -22   4   8      35643.63      35296.51      1679.76 o                         
 -20   4   8       1409.80       1472.90       793.92 o                         
 -18   4   8         77.61       -238.75       292.21 o                         
 -16   4   8        855.87       1280.80       577.96 o                         
 -14   4   8       1818.18       1641.84       265.43 o                         
 -12   4   8      30742.34      30242.67      1174.16 o                         
 -10   4   8      14347.08      13746.30       812.56 o                         
  -8   4   8       1622.30       1429.34       138.87 o                         
  -6   4   8      20073.26      18840.32       748.09 o                         
  -4   4   8      38995.08      41053.30      2491.06 o                         
  -2   4   8      38665.62      37529.48      3024.98 o                         
   0   4   8      17885.34      16924.88       870.82 o                         
   2   4   8        603.02        393.12       113.47 o                         
   4   4   8      57951.25      57463.57      1949.64 o                         
   6   4   8      15320.23      14336.12       575.11 o                         
   8   4   8        664.96        758.37       245.48 o                         
  10   4   8        377.92        533.00       315.39 o                         
  12   4   8        960.49       1158.55       253.77 o                         
  14   4   8       5215.68       5977.91       438.31 o                         
  16   4   8      33029.09      33294.49      1287.11 o                         
  18   4   8      12123.64      10949.43       645.97 o                         
  20   4   8          8.08        340.97       377.85 o                         
 -27   5   8        686.39        310.05       481.63 o                         
 -25   5   8       4833.90       6295.95      1275.55 o                         
 -23   5   8      29700.90      29933.90      1484.25 o                         
 -21   5   8      36825.08      38560.86      1596.23 o                         
 -19   5   8        199.74        115.85       342.97 o                         
 -17   5   8        316.56        124.29       241.69 o                         
 -15   5   8       1668.90       1642.24       557.76 o                         
 -13   5   8      89972.14      93693.91      3467.22 o                         
 -11   5   8      29639.73      31222.91      1618.09 o                         
  -9   5   8       6080.02       6099.60       321.89 o                         
  -7   5   8      97237.73      99435.99      4165.44 o                         
  -5   5   8      38607.20      34943.75      2137.34 o                         
  -3   5   8       9268.63       7188.82       606.42 o                         
  -1   5   8      62413.34      61729.38      3667.24 o                         
   1   5   8      46536.70      47108.84      1758.70 o                         
   3   5   8      12024.37      12267.66       517.95 o                         
   5   5   8      48401.54      48706.96      1850.27 o                         
   7   5   8      18735.87      18715.37      1134.17 o                         
   9   5   8       3717.14       3484.55       274.62 o                         
  11   5   8       4127.53       4633.48       365.87 o                         
  13   5   8      24291.48      24074.94      1121.74 o                         
  15   5   8      50864.69      50497.68      1809.92 o                         
  17   5   8      31238.96      31182.58      1223.13 o                         
  19   5   8       2581.27       2556.74       452.94 o                         
 -26   6   8       2919.31       2742.61       486.05 o                         
 -24   6   8      10190.72      10351.21       698.19 o                         
 -22   6   8      23840.16      23809.48      1125.36 o                         
 -20   6   8       2356.19       2163.48       452.46 o                         
 -18   6   8        894.75       1131.93       300.13 o                         
 -16   6   8        195.96       -120.11       245.48 o                         
 -14   6   8      44117.31      46158.47      1764.60 o                         
 -12   6   8      41196.46      39892.51      1609.59 o                         
 -10   6   8       8352.76       7796.01       380.34 o                         
  -8   6   8       1544.92       1074.35       371.32 o                         
  -6   6   8      17326.40      16848.38      1420.04 o                         
  -4   6   8      17974.85      15725.91      1182.34 o                         
  -2   6   8      30057.86      29100.26      1835.74 o                         
   0   6   8      24592.47      23505.38      1524.33 o                         
   2   6   8       7317.85       7690.30       401.14 o                         
   4   6   8      45073.62      44852.45      1713.53 o                         
   6   6   8      27068.26      25124.27       919.51 o                         
   8   6   8       7689.51       7790.28       393.30 o                         
  10   6   8         79.53        146.04       213.13 o                         
  12   6   8        450.83        411.08       324.27 o                         
  14   6   8       8211.14       7451.43       477.59 o                         
  16   6   8      12864.58      12317.80       665.66 o                         
  18   6   8      11972.65      11056.46       918.21 o                         
  20   6   8         83.03          2.37       543.90 o                         
 -25   7   8         60.34        -39.55       537.34 o                         
 -23   7   8       3431.32       4875.55       535.09 o                         
 -21   7   8       1477.99       1387.23       668.07 o                         
 -19   7   8       9634.26       9185.86       583.63 o                         
 -17   7   8       1273.07       1141.14       286.43 o                         
 -15   7   8        927.68        775.97       306.07 o                         
 -13   7   8      14459.96      16439.26       713.60 o                         
 -11   7   8      14744.35      14501.78       713.62 o                         
  -9   7   8       2632.46       2540.41       506.49 o                         
  -7   7   8        388.72        384.39       137.63 o                         
  -5   7   8         35.40         51.22        58.57 o                         
  -3   7   8        221.06        546.08       349.29 o                         
  -1   7   8       3315.07       3019.11       506.20 o                         
   1   7   8       1798.12       1619.82       129.71 o                         
   3   7   8      10446.10      10422.83      1023.86 o                         
   5   7   8      16644.39      15503.87       630.59 o                         
   7   7   8       3745.59       3207.19       278.11 o                         
   9   7   8       3325.13       3077.98       301.18 o                         
  11   7   8       6060.17       5517.79       398.68 o                         
  13   7   8         30.93        305.16       274.41 o                         
  15   7   8       1808.50       1859.37       415.74 o                         
  17   7   8        415.20        335.76       410.04 o                         
  19   7   8       5013.06       3284.24       452.56 o                         
 -24   8   8        683.00       1609.89       674.29 o                         
 -22   8   8         14.84       -161.30       362.85 o                         
 -20   8   8         42.88         22.80       556.21 o                         
 -18   8   8       2292.13       2477.97       353.99 o                         
 -16   8   8        148.34        281.04       229.58 o                         
 -14   8   8        485.90        262.46       288.98 o                         
 -12   8   8        174.32         24.29       230.42 o                         
 -10   8   8       1850.16       1977.93       287.43 o                         
  -8   8   8       5137.12       6060.50       382.06 o                         
  -6   8   8       1115.02        922.58       391.52 o                         
  -4   8   8       5452.88       6191.77       863.83 o                         
  -2   8   8       2365.65       2228.70       142.94 o                         
   0   8   8       1227.59       1471.23       389.97 o                         
   2   8   8       7452.70       6466.19       386.54 o                         
   4   8   8       2137.67       2227.10       242.44 o                         
   6   8   8        145.68        -38.62       187.71 o                         
   8   8   8         61.49       1091.69       393.08 o                         
  10   8   8       8722.94       7933.68       663.41 o                         
  12   8   8       2308.68       2404.69       517.37 o                         
  14   8   8       1135.22       1164.03       318.07 o                         
  16   8   8        974.04       1228.43       360.13 o                         
  18   8   8       3108.60       2509.41       435.75 o                         
 -23   9   8       1474.61       2832.56      1173.01 o                         
 -21   9   8       2033.95       1219.87       420.95 o                         
 -19   9   8       9240.05       8271.23       552.12 o                         
 -17   9   8          4.84       -389.54       932.20 o                         
 -15   9   8      22528.39      24928.37      1375.86 o                         
 -13   9   8      27968.23      29553.21      3340.37 o                         
 -11   9   8      11746.15      12570.01       913.55 o                         
  -9   9   8        171.33        220.85       330.93 o                         
  -7   9   8        922.92        805.69       145.28 o                         
  -5   9   8       1595.21       1822.95       174.45 o                         
  -3   9   8       1454.50       1464.49       129.16 o                         
  -1   9   8       4215.03       4560.52       626.12 o                         
   1   9   8         44.92          3.73       195.58 o                         
   3   9   8       8595.19       8634.25       483.25 o                         
   5   9   8      32517.55      33380.59      1517.96 o                         
   7   9   8      28195.31      31818.49      1324.07 o                         
   9   9   8      14016.05      13927.82       726.20 o                         
  11   9   8        103.09        -50.63       314.60 o                         
  13   9   8       2997.29       2748.30       397.40 o                         
  15   9   8        459.26        135.34       325.45 o                         
  17   9   8         10.25        175.86       357.03 o                         
 -22  10   8      15096.56      10973.09       785.44 o                         
 -20  10   8       4606.19       4103.37       539.12 o                         
 -18  10   8        176.20        558.15       355.72 o                         
 -16  10   8      13766.48      14240.03       821.05 o                         
 -14  10   8      44490.71      42045.64      1896.10 o                         
 -12  10   8      31290.16      32285.07      1484.55 o                         
 -10  10   8      11822.17      11675.24       641.49 o                         
  -8  10   8        567.75        362.89       245.48 o                         
  -6  10   8       4870.58       5458.11       683.61 o                         
  -4  10   8      58449.82      58701.14      2233.83 o                         
  -2  10   8      24277.09      26070.17      1170.73 o                         
   0  10   8        307.11        244.36       874.71 o                         
   2  10   8      11933.32      10916.11      1211.85 o                         
   4  10   8      26842.76      25986.17      1358.62 o                         
   6  10   8      30743.45      29831.88      1774.28 o                         
   8  10   8      22566.79      23113.58      1032.37 o                         
  10  10   8       2096.32       2144.24       470.76 o                         
  12  10   8       1537.62       1742.58       449.40 o                         
  14  10   8       6583.73       7830.77       553.85 o                         
 -21  11   8      18303.60      11188.63      1043.83 o                         
 -19  11   8       2483.55       3688.39       574.85 o                         
 -17  11   8        491.09        330.74       459.88 o                         
 -15  11   8       2972.75       2592.49       534.46 o                         
 -13  11   8       2176.97       2381.38       761.29 o                         
 -11  11   8       8385.29       8674.57       497.23 o                         
  -9  11   8        311.26        312.74       299.86 o                         
  -7  11   8       2975.57       3176.95       322.79 o                         
  -5  11   8      16563.85      15991.91       741.17 o                         
  -3  11   8      15955.77      16027.28      1480.64 o                         
  -1  11   8       2050.55       2521.37       394.63 o                         
   1  11   8       1520.84       1267.09       252.57 o                         
   3  11   8       7392.23       7988.63       508.56 o                         
   5  11   8       7215.87       6887.56       476.79 o                         
   7  11   8       3962.52       3925.22       427.35 o                         
   9  11   8       3560.49       4614.31       980.36 o                         
  11  11   8       3218.91       3369.73       770.62 o                         
  13  11   8      14837.10      15818.49       912.56 o                         
 -18  12   8        561.81        856.65       689.82 o                         
 -16  12   8        275.91       -226.70       546.89 o                         
 -14  12   8       2569.78       3001.71      1221.18 o                         
 -12  12   8       1328.67       1396.59       458.33 o                         
 -10  12   8        136.89        -78.74       231.85 o                         
  -8  12   8        123.03       -153.46       240.22 o                         
  -6  12   8       8024.18       8751.61       482.99 o                         
  -4  12   8      34131.85      32731.75      1322.96 o                         
  -2  12   8      20437.60      22365.46       950.42 o                         
   0  12   8       6403.73       6224.02      1246.04 o                         
   2  12   8       1363.52       1021.21       536.01 o                         
   4  12   8        593.39        541.61       290.30 o                         
   6  12   8         35.89       -154.97       257.91 o                         
   8  12   8       3219.81       2760.13       390.95 o                         
  10  12   8        174.30       -299.77       399.29 o                         
  12  12   8       5118.35       4399.32       939.96 o                         
 -17  13   8        277.04       -550.00       550.00 o                         
 -15  13   8       3707.81       3429.15       585.12 o                         
 -13  13   8        401.94        442.37       263.28 o                         
 -11  13   8        167.99        213.32       268.76 o                         
  -9  13   8       2896.78       2297.67       305.08 o                         
  -7  13   8       1548.16       1501.00       509.60 o                         
  -5  13   8        140.03       -115.45       223.98 o                         
  -3  13   8         17.34        119.89       217.34 o                         
  -1  13   8        321.16        376.80       241.25 o                         
   1  13   8       5349.95       4680.61       393.26 o                         
   3  13   8        250.12        787.63       494.06 o                         
   5  13   8       3498.72       3214.62       398.64 o                         
   7  13   8       1416.05       1772.55       795.47 o                         
   9  13   8       2728.93       3140.66       438.14 o                         
 -14  14   8       2515.82       1264.29       607.41 o                         
 -12  14   8       4054.82       4751.35       609.03 o                         
 -10  14   8       3231.54       3059.54      1117.08 o                         
  -8  14   8          3.13       -111.58       266.77 o                         
  -6  14   8       8710.81       9162.07       516.24 o                         
  -4  14   8      12465.84      12676.94       755.08 o                         
  -2  14   8       9068.35       9780.88       529.61 o                         
   0  14   8        977.31        791.63       339.46 o                         
   2  14   8         89.87         30.46       425.33 o                         
   4  14   8       2411.62       3939.94       700.70 o                         
   6  14   8       7346.42       7984.44       568.45 o                         
  -9  15   8        925.52        -76.16       304.02 o                         
  -7  15   8       2306.86       2029.30       663.41 o                         
  -5  15   8      17247.55      17415.46       833.46 o                         
  -3  15   8      19667.33      20367.92      1143.49 o                         
  -1  15   8       5309.85       4480.32       607.48 o                         
   1  15   8        839.33        221.84       303.83 o                         
 -27   1   9       1085.37        373.38       654.09 o                         
 -25   1   9       6087.70       6138.25       884.03 o                         
 -23   1   9       6897.24       8487.70      1084.45 o                         
 -21   1   9       4493.16       5194.92       540.14 o                         
 -19   1   9        124.88        242.45       361.71 o                         
 -17   1   9          0.45        139.91       436.58 o                         
 -15   1   9       1465.80       1769.08       299.84 o                         
 -13   1   9       6116.85       5417.82       390.87 o                         
 -11   1   9        171.91        185.09       183.59 o                         
  -9   1   9       8481.01       9113.14       463.57 o                         
  -7   1   9       5794.48       5219.40       494.06 o                         
  -5   1   9      19101.91      17697.06       891.11 o                         
  -3   1   9      32521.91      30341.49      1272.18 o                         
  -1   1   9        312.58        547.47       181.78 o                         
   1   1   9       8029.24       8365.77       413.27 o                         
   3   1   9      25774.66      26111.03       930.42 o                         
   5   1   9       4555.31       4039.65       244.39 o                         
   7   1   9      16616.32      18659.86       716.78 o                         
   9   1   9      10440.74      10126.84       476.80 o                         
  11   1   9        319.04         41.85       276.19 o                         
  13   1   9       1080.39       1102.84       293.81 o                         
  15   1   9       2980.09       2906.43       537.57 o                         
  17   1   9       1630.00        701.49       337.33 o                         
  19   1   9       1187.83        841.62       513.02 o                         
 -28   2   9       1058.56        174.78       370.14 o                         
 -26   2   9       5455.48       5270.24       560.87 o                         
 -24   2   9      12266.03      11687.21       699.84 o                         
 -22   2   9      61393.35      61875.64      3222.29 o                         
 -20   2   9      47659.45      50291.78      2207.98 o                         
 -18   2   9      13054.40      13247.00      1155.92 o                         
 -16   2   9       8758.11      10397.86       616.66 o                         
 -14   2   9      11390.90      10957.54       581.65 o                         
 -12   2   9      34059.41      34323.57      1486.41 o                         
 -10   2   9       1640.00       2006.42       413.27 o                         
  -8   2   9       3170.81       3327.10       238.91 o                         
  -6   2   9      99153.45      96378.78      4895.58 o                         
  -4   2   9     102446.82      99035.12      4086.46 o                         
  -2   2   9      43805.66      41948.80      1563.13 o                         
   0   2   9       9172.76       9389.01      1098.44 o                         
   2   2   9         18.66         10.37       180.43 o                         
   4   2   9       1651.62       1577.32       262.57 o                         
   6   2   9      20196.03      20365.64       758.60 o                         
   8   2   9      24606.45      24060.31       900.78 o                         
  10   2   9       9942.67       9932.08       470.44 o                         
  12   2   9      71051.71      69721.12      2409.69 o                         
  14   2   9      33099.77      35461.01      1325.62 o                         
  16   2   9      26612.81      26740.59      1065.58 o                         
  18   2   9        270.35         47.14       351.04 o                         
  20   2   9         51.26        138.29       400.94 o                         
 -27   3   9        717.91        201.88       478.25 o                         
 -25   3   9      19051.72      18064.34      1521.03 o                         
 -23   3   9       8545.12       8507.21      1012.99 o                         
 -21   3   9       1567.79       1731.11       336.71 o                         
 -19   3   9       1783.45       2264.37       529.80 o                         
 -17   3   9       6238.57       6855.29       556.21 o                         
 -15   3   9      63527.24      65336.52      2723.32 o                         
 -13   3   9      74062.51      70653.45      2979.92 o                         
 -11   3   9       5437.31       4641.59       515.81 o                         
  -9   3   9       9789.10      10729.98       969.48 o                         
  -7   3   9       8222.91       7850.59       394.39 o                         
  -5   3   9      46080.32      45409.55      1904.73 o                         
  -3   3   9      70411.59      72777.98      3025.43 o                         
  -1   3   9      26594.17      26070.35      1022.74 o                         
   1   3   9      10325.92      10401.13       617.15 o                         
   3   3   9      45753.18      44158.61      1671.21 o                         
   5   3   9      26659.23      25195.39       912.70 o                         
   7   3   9      32375.66      30191.90      1083.22 o                         
   9   3   9      13857.92      14207.69       592.73 o                         
  11   3   9       6501.65       6918.15       441.91 o                         
  13   3   9       5349.07       6378.99       411.94 o                         
  15   3   9      11079.54      11528.08       596.47 o                         
  17   3   9       4311.48       4605.98       452.56 o                         
  19   3   9       2858.84       2137.84       443.33 o                         
 -26   4   9       2146.38       1482.23       517.22 o                         
 -24   4   9       4126.86       4220.51       514.96 o                         
 -22   4   9       1880.71       2394.73       407.36 o                         
 -20   4   9         22.74        -74.07       312.57 o                         
 -18   4   9       6743.85       6231.93       454.33 o                         
 -16   4   9      23992.50      23420.18      1471.32 o                         
 -14   4   9      59179.92      60537.86      2270.45 o                         
 -12   4   9      15545.67      13933.21       610.69 o                         
 -10   4   9      43955.73      43195.10      1643.58 o                         
  -8   4   9        326.77        245.19       125.85 o                         
  -6   4   9       4431.11       4710.01       307.62 o                         
  -4   4   9       2403.04       2638.97       419.97 o                         
  -2   4   9       7990.28       8442.10       691.40 o                         
   0   4   9      11656.63      11196.45       514.31 o                         
   2   4   9       9788.29       8866.41       468.19 o                         
   4   4   9      16719.92      15617.69       608.61 o                         
   6   4   9      58479.36      55693.45      1908.06 o                         
   8   4   9      55204.13      52795.78      1848.83 o                         
  10   4   9       1715.85       1386.03       242.33 o                         
  12   4   9        101.38       -219.72       219.72 o                         
  14   4   9       1389.50        750.55       421.55 o                         
  16   4   9         77.31         59.98       364.42 o                         
  18   4   9          7.06        -13.54       466.63 o                         
 -25   5   9        119.84        -69.88       663.41 o                         
 -23   5   9       3529.33       4239.96       480.46 o                         
 -21   5   9        143.25       -156.50       394.93 o                         
 -19   5   9       2193.14       2021.00       365.67 o                         
 -17   5   9         80.53        342.00       298.34 o                         
 -15   5   9       1403.96       1253.04       240.71 o                         
 -13   5   9        444.73        544.14       334.04 o                         
 -11   5   9       5500.52       5240.48       306.11 o                         
  -9   5   9         28.65        -13.52       115.69 o                         
  -7   5   9       5469.29       5248.06       283.05 o                         
  -5   5   9        725.42        680.58       355.20 o                         
  -3   5   9       9271.83       9149.34       775.28 o                         
  -1   5   9       6894.05       5623.72       922.87 o                         
   1   5   9       1426.84       1615.45       132.89 o                         
   3   5   9         71.81        -56.93       167.80 o                         
   5   5   9        984.50       1189.98       285.87 o                         
   7   5   9         21.37       -163.74       163.74 o                         
   9   5   9         12.24       -164.41       343.36 o                         
  11   5   9       7187.75       7243.82       431.24 o                         
  13   5   9       2930.75       3352.60       362.46 o                         
  15   5   9       2144.77       2153.65       613.70 o                         
  17   5   9       2398.95       2092.45       373.35 o                         
  19   5   9       2241.00       1857.03       422.06 o                         
 -26   6   9       1567.86       1224.49       474.60 o                         
 -24   6   9       3182.91       3000.55       553.58 o                         
 -22   6   9        310.18        341.97       395.63 o                         
 -20   6   9        453.19        386.75       373.04 o                         
 -18   6   9         26.55        -85.21       326.27 o                         
 -16   6   9      13882.48      14078.09       662.86 o                         
 -14   6   9      33945.48      34047.34      1327.73 o                         
 -12   6   9      50886.00      50812.16      1923.85 o                         
 -10   6   9       9615.25       9014.27       438.25 o                         
  -8   6   9        958.10       1080.06       243.92 o                         
  -6   6   9          9.26        772.69       381.34 o                         
  -4   6   9        260.90       1037.79       489.40 o                         
  -2   6   9         12.23        -61.60       567.09 o                         
   0   6   9       5487.17       5104.15       586.20 o                         
   2   6   9      12837.03      12419.16       624.54 o                         
   4   6   9      49397.56      48658.45      1835.85 o                         
   6   6   9      19520.22      19436.90       747.04 o                         
   8   6   9       6099.70       6219.88       374.49 o                         
  10   6   9       3810.00       4064.31       408.61 o                         
  12   6   9          0.96        294.99       450.56 o                         
  14   6   9      10391.54      10049.23       592.14 o                         
  16   6   9       5593.58       4562.27       450.28 o                         
  18   6   9        538.18        571.65       390.94 o                         
 -25   7   9      19997.54      17407.64       926.43 o                         
 -23   7   9      27707.71      30329.58      1320.17 o                         
 -21   7   9        918.99       1112.79       446.93 o                         
 -19   7   9          4.99       -325.61       325.61 o                         
 -17   7   9       1847.04       1867.05       397.74 o                         
 -15   7   9       3784.62       3119.23       322.63 o                         
 -13   7   9      29961.51      29020.92      1162.14 o                         
 -11   7   9      15042.75      15164.89       772.36 o                         
  -9   7   9          2.49        -96.56       556.21 o                         
  -7   7   9      17771.03      17428.87       822.78 o                         
  -5   7   9      15100.56      13704.64      1089.11 o                         
  -3   7   9      10252.82       9632.71       789.51 o                         
  -1   7   9      29269.05      30936.01      1975.21 o                         
   1   7   9       2179.66       2176.78       125.13 o                         
   3   7   9      12766.26      12863.83       637.14 o                         
   5   7   9      28660.60      29593.57      1301.97 o                         
   7   7   9      10868.09      11336.63       649.26 o                         
   9   7   9       1471.25       1791.48       422.60 o                         
  11   7   9        465.61        805.90       526.69 o                         
  13   7   9      12481.73      13265.33      1022.31 o                         
  15   7   9      18164.28      18648.44       860.15 o                         
  17   7   9      18423.03      18025.60      1047.17 o                         
 -24   8   9      25825.47      24505.04      1185.44 o                         
 -22   8   9      33758.07      37545.20      1594.33 o                         
 -20   8   9       3701.56       3240.41       443.46 o                         
 -18   8   9         26.59        190.61       331.10 o                         
 -16   8   9       7121.18       6947.64       458.81 o                         
 -14   8   9      18629.06      18387.50      1263.12 o                         
 -12   8   9      36168.59      36798.83      2206.20 o                         
 -10   8   9      10077.49      10039.23       555.29 o                         
  -8   8   9      18923.48      19346.76       904.54 o                         
  -6   8   9      41088.37      44252.01      2718.34 o                         
  -4   8   9      10499.23       9654.12       849.12 o                         
  -2   8   9       4176.66       5090.85       651.14 o                         
   0   8   9      12592.83      12354.31       970.36 o                         
   2   8   9       7613.82       7165.08       341.14 o                         
   4   8   9      36815.09      36815.50      1418.82 o                         
   6   8   9      27288.69      28071.78      1064.53 o                         
   8   8   9       1300.68        888.76       237.27 o                         
  10   8   9        437.67        571.24       542.23 o                         
  12   8   9         96.08        132.99       322.52 o                         
  14   8   9      20144.51      19693.96      2417.49 o                         
  16   8   9      26008.12      27154.88      1155.58 o                         
 -23   9   9      28294.01      23740.49      1113.79 o                         
 -21   9   9       3869.50       2966.14       418.44 o                         
 -19   9   9        934.15        657.36       328.04 o                         
 -17   9   9       1053.97        924.17       431.92 o                         
 -15   9   9       1185.09       1944.18       394.45 o                         
 -13   9   9       4956.10       4558.09       425.98 o                         
 -11   9   9      11828.52      12765.57       922.87 o                         
  -9   9   9       1003.45       1016.61       221.98 o                         
  -7   9   9      12189.86      12966.08       663.20 o                         
  -5   9   9      27165.39      27621.01      1430.91 o                         
  -3   9   9      10620.54      11416.25      1303.52 o                         
  -1   9   9      15282.65      16783.67      1242.31 o                         
   1   9   9       2145.75       2231.75       199.80 o                         
   3   9   9      13101.52      12804.83       644.74 o                         
   5   9   9      28402.89      27487.84      1134.66 o                         
   7   9   9       7716.99       7240.06       581.07 o                         
   9   9   9       2864.05       2778.87       317.78 o                         
  11   9   9       1025.68       1245.17       310.43 o                         
  13   9   9       6062.09       6531.99       868.50 o                         
  15   9   9      15832.76      14862.23       730.87 o                         
 -22  10   9       1502.77        307.62       397.74 o                         
 -20  10   9        599.84        497.17       537.57 o                         
 -18  10   9       1641.53       1022.60       482.45 o                         
 -16  10   9        603.37        592.19       411.72 o                         
 -14  10   9       3282.00       3249.66       452.14 o                         
 -12  10   9        652.97        665.69       359.57 o                         
 -10  10   9        377.89        224.60       506.49 o                         
  -8  10   9         23.70        468.51       247.03 o                         
  -6  10   9       6029.90       5998.06       506.49 o                         
  -4  10   9       1577.22       1283.52       114.12 o                         
  -2  10   9        219.29        172.46        97.88 o                         
   0  10   9       7190.76       6650.07      1000.56 o                         
   2  10   9        264.57        227.73       314.61 o                         
   4  10   9        581.95        277.56       341.81 o                         
   6  10   9       2444.46       2495.54       472.31 o                         
   8  10   9      10500.44      11187.68       986.57 o                         
  10  10   9        705.85        711.33       370.67 o                         
  12  10   9         92.13        466.66       319.69 o                         
  14  10   9        125.08        254.97       525.14 o                         
 -19  11   9       3525.54       3300.07       548.22 o                         
 -17  11   9        174.84        498.12       416.40 o                         
 -15  11   9       1475.61       1177.38       482.60 o                         
 -13  11   9       7647.98       8807.08      1917.22 o                         
 -11  11   9       2086.68       2045.70       539.12 o                         
  -9  11   9        947.75       1006.88       285.23 o                         
  -7  11   9       3517.63       3744.09       264.91 o                         
  -5  11   9      21199.56      21715.43       948.10 o                         
  -3  11   9      31832.87      33547.09      1361.13 o                         
  -1  11   9      18782.28      19583.64       958.40 o                         
   1  11   9         84.51        100.08       186.62 o                         
   3  11   9      10943.39      10253.25       590.86 o                         
   5  11   9        442.24        969.84       289.41 o                         
   7  11   9        102.30        376.20       317.14 o                         
   9  11   9       1078.50        616.95       305.20 o                         
  11  11   9       6095.58       7188.01       532.91 o                         
 -18  12   9       2748.87       1426.68       644.77 o                         
 -16  12   9       3924.90       2990.78      1050.27 o                         
 -14  12   9      16905.22      18099.54      2656.76 o                         
 -12  12   9       4268.93       3671.91       406.21 o                         
 -10  12   9        810.92       1145.02       293.13 o                         
  -8  12   9       1854.49       1971.35       268.81 o                         
  -6  12   9      24994.06      25966.78      1094.38 o                         
  -4  12   9      28187.80      29610.98      1220.35 o                         
  -2  12   9      17921.19      18440.47       829.24 o                         
   0  12   9         83.67        256.23       209.24 o                         
   2  12   9        622.61        566.37       576.41 o                         
   4  12   9        137.33        352.23       268.43 o                         
   6  12   9       2854.10       3495.76       842.08 o                         
   8  12   9       3829.38       3993.70      1618.91 o                         
  10  12   9        225.54        170.11       284.40 o                         
 -15  13   9      31407.10      31693.73      4274.12 o                         
 -13  13   9      34225.43      37092.47      1733.00 o                         
 -11  13   9      23237.18      23896.32      1718.35 o                         
  -9  13   9      16872.02      15819.72       857.62 o                         
  -7  13   9        236.93        400.29       184.56 o                         
  -5  13   9      10459.45      11398.50       829.65 o                         
  -3  13   9      23846.95      23844.71       982.49 o                         
  -1  13   9          1.17        -47.86       207.90 o                         
   1  13   9      16365.21      14847.27       872.44 o                         
   3  13   9      29305.88      31351.58      1500.35 o                         
   5  13   9      27352.91      26862.26      1273.31 o                         
   7  13   9      53438.15      53400.57      2106.26 o                         
 -12  14   9       4392.96       3645.21       837.42 o                         
 -10  14   9       1080.74       1537.46       528.63 o                         
  -8  14   9       1204.47        979.34       402.40 o                         
  -6  14   9       3849.86       2796.23       279.23 o                         
  -4  14   9       2665.43       3125.56       291.99 o                         
  -2  14   9        672.90        570.49       236.25 o                         
   0  14   9        636.53        959.33       366.93 o                         
   2  14   9       5532.81       5052.70      1545.89 o                         
   4  14   9       4263.42       3846.78       542.65 o                         
  -3  15   9       3143.63       1093.25      1134.17 o                         
 -26   0  10      29026.21      27593.00      2044.62 o                         
 -24   0  10      32271.40      36464.39      3480.20 o                         
 -22   0  10      42130.46      43679.59      2805.91 o                         
 -20   0  10      51642.32      55642.77      3386.98 o                         
 -18   0  10      23562.03      22518.74      1538.12 o                         
 -16   0  10      11680.58      11950.75       901.12 o                         
 -14   0  10       9646.81       9834.67       804.80 o                         
 -12   0  10       1360.85       1528.80       469.21 o                         
 -10   0  10      30316.29      30234.22      1820.89 o                         
  -8   0  10       7611.23       6696.27       528.24 o                         
  -6   0  10     105158.17      97473.50      5816.90 o                         
  -4   0  10     225872.45     216067.45     12426.17 o                         
  -2   0  10     119472.12     113006.99      6463.22 o                         
   0   0  10      28289.60      28876.32      1746.31 o                         
   2   0  10        252.39        192.65       239.26 o                         
   4   0  10      12024.48      15051.85       842.08 o                         
   6   0  10       1487.17       1096.88       267.23 o                         
   8   0  10          9.62        -52.82       326.27 o                         
  10   0  10      49226.50      48822.20      2411.28 o                         
  12   0  10      35828.54      36290.38      2370.88 o                         
  14   0  10      70574.56      75318.32      3756.75 o                         
  16   0  10      30750.12      29084.51      1674.85 o                         
  18   0  10      16324.87      14247.06      1118.63 o                         
 -27   1  10      18481.24      18652.12       957.80 o                         
 -25   1  10      10346.14      11067.62       783.84 o                         
 -23   1  10      10569.64      11164.52       792.37 o                         
 -21   1  10      48164.55      49331.60      2257.47 o                         
 -19   1  10      35777.82      36035.05      1633.13 o                         
 -17   1  10       2840.36       3650.18       563.98 o                         
 -15   1  10      14954.21      14265.79       723.87 o                         
 -13   1  10       2156.96       2361.76       288.17 o                         
 -11   1  10         17.40        -65.13       389.97 o                         
  -9   1  10         15.91         14.17       183.33 o                         
  -7   1  10      37402.75      36558.25      1570.09 o                         
  -5   1  10     126139.31     123654.65      5045.70 o                         
  -3   1  10      75239.63      71744.00      2980.07 o                         
  -1   1  10       5435.49       5381.19       389.97 o                         
   1   1  10        256.55        268.91       127.64 o                         
   3   1  10         33.32         29.97       217.51 o                         
   5   1  10       6314.03       5986.70       321.75 o                         
   7   1  10       5219.09       5272.20       327.82 o                         
   9   1  10       2003.68       2225.88       295.27 o                         
  11   1  10      35206.14      36623.56      1500.84 o                         
  13   1  10      17605.97      19007.26       850.80 o                         
  15   1  10      22749.20      22883.26      1050.66 o                         
  17   1  10       6037.93       5197.94       484.38 o                         
  19   1  10       4803.49       4532.54       536.24 o                         
 -26   2  10       2506.01       1731.98       443.77 o                         
 -24   2  10       1122.56       1403.00       436.80 o                         
 -22   2  10       6253.19       7234.95       640.22 o                         
 -20   2  10       1453.87       1579.93       458.33 o                         
 -18   2  10       7280.03       7246.18       521.75 o                         
 -16   2  10      22828.48      22864.66      1089.32 o                         
 -14   2  10      30362.32      30581.82      1365.31 o                         
 -12   2  10        153.55       -213.26       268.78 o                         
 -10   2  10      13368.06      12371.89       595.33 o                         
  -8   2  10        207.97        188.36       131.61 o                         
  -6   2  10      12639.94      12343.44       591.05 o                         
  -4   2  10       5209.40       4797.83       279.83 o                         
  -2   2  10      15214.50      15077.98       596.75 o                         
   0   2  10       1692.05       1102.54       208.19 o                         
   2   2  10       7826.14       7320.69       397.74 o                         
   4   2  10      13828.00      13054.82       756.63 o                         
   6   2  10      34893.23      32772.75      1278.13 o                         
   8   2  10      18404.52      18094.29       707.34 o                         
  10   2  10       7295.70       7779.75       459.65 o                         
  12   2  10       3554.41       3128.26       348.18 o                         
  14   2  10       2832.32       2510.15       402.40 o                         
  16   2  10       1714.44       1877.25       470.36 o                         
  18   2  10       1139.76       1316.40       472.02 o                         
 -27   3  10       7144.61       5781.86       761.29 o                         
 -25   3  10       7352.96       8140.16       756.63 o                         
 -23   3  10      10631.31      10841.81       658.47 o                         
 -21   3  10      20363.75      22904.70      1535.02 o                         
 -19   3  10      17694.39      18843.41      1763.40 o                         
 -17   3  10      39455.08      40290.25      1790.14 o                         
 -15   3  10      18041.27      17259.63       841.52 o                         
 -13   3  10        141.39        301.78       215.01 o                         
 -11   3  10      19423.17      20921.54      1058.04 o                         
  -9   3  10      48477.85      46701.74      1962.18 o                         
  -7   3  10      71199.42      67796.23      2811.25 o                         
  -5   3  10      32466.64      31138.07      1333.26 o                         
  -3   3  10      49560.89      49426.99      1836.60 o                         
  -1   3  10      94613.10      91776.06      3480.61 o                         
   1   3  10      20435.43      19016.22       880.93 o                         
   3   3  10       6067.81       6455.53       497.17 o                         
   5   3  10       6630.15       6610.13       484.74 o                         
   7   3  10      31327.30      32539.54      1171.24 o                         
   9   3  10      14937.14      14615.01       680.64 o                         
  11   3  10      10031.91       9893.89       509.74 o                         
  13   3  10       8483.80       8635.92       496.04 o                         
  15   3  10      17998.89      17829.32       787.42 o                         
  17   3  10       3789.61       3445.43       417.93 o                         
  19   3  10       2213.78       1071.96       406.85 o                         
 -26   4  10         42.19        -73.60       377.30 o                         
 -24   4  10       7963.45       8673.76       625.09 o                         
 -22   4  10       4670.73       3991.01       457.39 o                         
 -20   4  10       4926.13       5644.39      1740.10 o                         
 -18   4  10      22926.50      22613.58       968.14 o                         
 -16   4  10      13638.51      13456.63       724.01 o                         
 -14   4  10      41512.91      40030.56      1663.97 o                         
 -12   4  10      60337.89      59417.58      2227.59 o                         
 -10   4  10      17270.92      15767.07       655.40 o                         
  -8   4  10         33.12        673.54       357.34 o                         
  -6   4  10        331.50        271.96       192.65 o                         
  -4   4  10       3243.21       3429.00       451.52 o                         
  -2   4  10         11.01         12.30       294.40 o                         
   0   4  10       2875.39       2830.36       200.62 o                         
   2   4  10     107178.09     106595.41      4416.69 o                         
   4   4  10      68764.57      66267.44      2478.49 o                         
   6   4  10      50548.60      49504.25      1996.45 o                         
   8   4  10      14325.23      13556.70       592.03 o                         
  10   4  10       7766.43       8055.57       429.35 o                         
  12   4  10        374.36        554.69       309.78 o                         
  14   4  10       6352.75       6014.37       514.26 o                         
  16   4  10       4841.73       5084.07      1289.54 o                         
  18   4  10       1270.16       1501.12       528.20 o                         
 -25   5  10         40.09        248.77       491.47 o                         
 -23   5  10        341.06        825.27       563.98 o                         
 -21   5  10        144.04        730.61       291.71 o                         
 -19   5  10      14013.90      14018.92      1092.22 o                         
 -17   5  10      48219.00      50995.63      1976.14 o                         
 -15   5  10      87817.48      87652.92      3280.54 o                         
 -13   5  10     161582.81     155876.02      6362.40 o                         
 -11   5  10      89884.00      86585.10      3181.24 o                         
  -9   5  10      25097.08      24008.56      1138.83 o                         
  -7   5  10        378.63        879.92       496.04 o                         
  -5   5  10       1032.79       1382.80       508.05 o                         
  -3   5  10       1838.12       1391.44       361.69 o                         
  -1   5  10         55.25       -181.68       289.93 o                         
   1   5  10      53580.25      52544.31      2199.27 o                         
   3   5  10      82897.76      79044.34      3290.69 o                         
   5   5  10     104592.46     108230.12      3668.21 o                         
   7   5  10      74435.81      76695.64      2616.07 o                         
   9   5  10      25950.01      24347.44       956.28 o                         
  11   5  10      12366.12      12252.85       733.33 o                         
  13   5  10       1418.84       1094.70       498.72 o                         
  15   5  10       2338.65       1686.44       894.91 o                         
  17   5  10       1683.10       1220.63       369.77 o                         
 -24   6  10      33672.88      35760.10      1527.69 o                         
 -22   6  10      22995.83      22045.06      1037.85 o                         
 -20   6  10         83.82       -137.56       337.14 o                         
 -18   6  10       1044.33       1440.98       325.39 o                         
 -16   6  10       1784.75       1683.42       257.40 o                         
 -14   6  10      14933.31      15007.40       683.00 o                         
 -12   6  10       6394.27       6503.55       347.15 o                         
 -10   6  10        486.54        294.89       143.02 o                         
  -8   6  10      13551.25      13089.86       765.83 o                         
  -6   6  10      23331.86      22133.65      1472.91 o                         
  -4   6  10      29296.47      28210.01      1802.97 o                         
  -2   6  10      43732.45      44727.25      2710.83 o                         
   0   6  10       1969.72       1792.53       419.60 o                         
   2   6  10       6903.31       7537.53       494.06 o                         
   4   6  10       9655.24       9092.47       420.23 o                         
   6   6  10       4522.71       4687.63       413.27 o                         
   8   6  10        957.04       1077.01       217.95 o                         
  10   6  10         63.09        126.29       278.94 o                         
  12   6  10       5792.28       6784.07       532.91 o                         
  14   6  10      44396.26      42924.91      1585.03 o                         
  16   6  10      20426.72      20239.55       979.25 o                         
 -23   7  10      19906.57      21077.76      1063.13 o                         
 -21   7  10      12134.42      11959.83       705.82 o                         
 -19   7  10      15146.71      16595.11      1435.58 o                         
 -17   7  10       1632.24       1916.71       315.84 o                         
 -15   7  10       2427.59       1970.14       304.46 o                         
 -13   7  10       1322.13       1877.67       302.96 o                         
 -11   7  10      11198.40      10251.17       565.15 o                         
  -9   7  10      23039.09      23069.55      1962.27 o                         
  -7   7  10      28468.51      30045.20      1937.20 o                         
  -5   7  10      24540.52      26680.65      1778.88 o                         
  -3   7  10      37609.28      37969.43      2373.75 o                         
  -1   7  10      48195.20      51115.48      3118.86 o                         
   1   7  10       5551.26       5101.81       603.80 o                         
   3   7  10       3841.02       3776.60       461.44 o                         
   5   7  10       4477.87       5217.83       310.56 o                         
   7   7  10       6090.96       5968.28       424.15 o                         
   9   7  10       5314.14       5049.12       390.17 o                         
  11   7  10      10566.61      10064.22       619.91 o                         
  13   7  10      14234.79      13211.83       716.13 o                         
  15   7  10      23282.60      24148.27      1075.82 o                         
 -24   8  10        156.95       -242.73       767.51 o                         
 -22   8  10        420.68        615.90       400.09 o                         
 -20   8  10       1303.91       2224.00       904.23 o                         
 -18   8  10      14169.79      14218.58       718.76 o                         
 -16   8  10      22378.00      22432.94       976.45 o                         
 -14   8  10        772.22        294.61       297.97 o                         
 -12   8  10        109.41         90.11       599.71 o                         
 -10   8  10       8251.84       9000.90       725.56 o                         
  -8   8  10       1831.30       1685.95       496.80 o                         
  -6   8  10        375.11        502.81       686.72 o                         
  -4   8  10       5842.31       7980.63       991.23 o                         
  -2   8  10       1188.96       1786.01       514.45 o                         
   0   8  10       7679.64       8856.22       859.95 o                         
   2   8  10       1467.56       1060.60       220.62 o                         
   4   8  10        652.29        609.83       159.50 o                         
   6   8  10       3619.29       3891.71       389.97 o                         
   8   8  10      10210.47      11150.01       613.70 o                         
  10   8  10         11.03        266.77       239.97 o                         
  12   8  10        336.96         88.88       326.21 o                         
  14   8  10       1066.92        848.12       377.40 o                         
 -21   9  10      17337.75      17322.38      2706.47 o                         
 -19   9  10       5488.52       5801.60      1301.97 o                         
 -17   9  10       3747.65       3511.83       548.82 o                         
 -15   9  10       6517.93       5971.79       462.60 o                         
 -13   9  10        444.61        120.66       607.48 o                         
 -11   9  10        861.65       1051.30       688.27 o                         
  -9   9  10        649.70        506.49       152.26 o                         
  -7   9  10       3091.10       4126.17       690.35 o                         
  -5   9  10      20456.76      18742.38      1379.32 o                         
  -3   9  10      18626.56      20532.18      1475.07 o                         
  -1   9  10         33.88       -533.54       533.54 o                         
   1   9  10        226.63       1139.86      1432.47 o                         
   3   9  10       3033.05       2431.06       208.62 o                         
   5   9  10       5830.18       6010.53       365.11 o                         
   7   9  10       4537.49       4455.69       413.27 o                         
   9   9  10        989.34       1095.25       281.82 o                         
  11   9  10       5627.95       7280.72       837.42 o                         
  13   9  10      22609.90      24060.74       993.95 o                         
 -20  10  10      29140.42      33543.51      1824.00 o                         
 -18  10  10       1894.26       1966.25       635.45 o                         
 -16  10  10       2222.93       2189.59       682.06 o                         
 -14  10  10         48.48       -424.32      1036.29 o                         
 -12  10  10       1379.59       1356.13       961.72 o                         
 -10  10  10       2081.91       2964.39       646.32 o                         
  -8  10  10      22066.19      24263.08      1107.45 o                         
  -6  10  10      73044.89      77982.00      4742.70 o                         
  -4  10  10     130900.30     127095.77      7439.82 o                         
  -2  10  10      51290.73      54199.04      3386.54 o                         
   0  10  10        620.99       1476.63       595.05 o                         
   2  10  10          2.44        240.79       223.98 o                         
   4  10  10        144.69        172.72       167.50 o                         
   6  10  10       5047.13       4433.04       365.11 o                         
   8  10  10         62.17        281.44       236.16 o                         
  10  10  10       8693.44       9731.26       565.66 o                         
  12  10  10      47899.43      50092.32      1834.24 o                         
 -19  11  10       9650.35       8455.02       696.04 o                         
 -17  11  10        769.64        195.97       355.79 o                         
 -15  11  10      14625.25      13472.34      1475.98 o                         
 -13  11  10       8820.85       8415.44      1263.13 o                         
 -11  11  10       2415.84       2348.95       353.00 o                         
  -9  11  10        781.24        820.72       716.24 o                         
  -7  11  10       8492.45       8040.51       870.05 o                         
  -5  11  10      26559.60      25498.80      1858.59 o                         
  -3  11  10      37734.42      38452.74      2563.97 o                         
  -1  11  10       5727.68       5815.54       882.93 o                         
   1  11  10          3.10       -101.47       104.03 o                         
   3  11  10       6080.28       6886.69      1092.22 o                         
   5  11  10      11239.55      11014.46       562.93 o                         
   7  11  10       4237.05       4455.00       354.44 o                         
   9  11  10        536.76       1223.40       770.62 o                         
  11  11  10       5022.46       2945.05       969.48 o                         
 -16  12  10      16660.19      17609.27       944.03 o                         
 -14  12  10      32328.35      35424.00      4050.39 o                         
 -12  12  10      33458.61      36813.80      1664.32 o                         
 -10  12  10      14935.01      15175.14      1847.30 o                         
  -8  12  10       5662.94       6280.17      1323.72 o                         
  -6  12  10       1730.62       1909.11       240.82 o                         
  -4  12  10       2335.94       2115.00       288.98 o                         
  -2  12  10       3578.46       2926.39       256.58 o                         
   0  12  10      11746.84      13063.10       707.24 o                         
   2  12  10      28882.06      28331.26      1291.87 o                         
   4  12  10      26044.22      25057.07      1943.63 o                         
   6  12  10      22710.75      22136.26      1634.45 o                         
   8  12  10      14015.05      14023.76       653.20 o                         
 -13  13  10       2274.25       2261.55      1831.76 o                         
 -11  13  10       1256.16       1043.47       340.64 o                         
  -9  13  10       2325.11       1832.64       338.70 o                         
  -7  13  10       4506.28       3558.54       359.54 o                         
  -5  13  10       6951.92       6997.74       494.85 o                         
  -3  13  10       5699.31       5629.04       327.75 o                         
  -1  13  10         49.56        -62.94       301.41 o                         
   1  13  10       2645.50       3345.65       421.04 o                         
   3  13  10       1627.58       1511.85       403.95 o                         
   5  13  10         24.37         35.09       329.38 o                         
 -10  14  10      19066.94       7889.08      3099.55 o                         
  -8  14  10       8783.02       8118.97      1460.44 o                         
  -6  14  10        753.64       2344.63       991.23 o                         
  -4  14  10          6.07        -53.47       154.26 o                         
  -2  14  10       2404.04       2361.18       680.50 o                         
   0  14  10      14529.58      12601.64      1555.21 o                         
 -27   1  11      24729.85      21844.54      1228.63 o                         
 -25   1  11      18469.76      17001.92      2297.86 o                         
 -23   1  11      39705.90      41260.86      1896.00 o                         
 -21   1  11      36014.41      37487.16      1712.72 o                         
 -19   1  11      21547.86      22485.92      1114.08 o                         
 -17   1  11      17775.93      19394.62      1412.28 o                         
 -15   1  11        884.68        739.25       276.74 o                         
 -13   1  11         26.94        357.72       270.02 o                         
 -11   1  11      22496.31      22165.85      1072.02 o                         
  -9   1  11      64837.56      65266.92      2734.50 o                         
  -7   1  11     123314.34     124962.75      5169.96 o                         
  -5   1  11     128497.35     123952.27      5075.46 o                         
  -3   1  11      80829.22      77075.76      3163.81 o                         
  -1   1  11      68677.21      65503.80      2412.72 o                         
   1   1  11       4798.01       4072.00       536.01 o                         
   3   1  11       2028.99       1512.03       195.76 o                         
   5   1  11        222.33        121.96       178.40 o                         
   7   1  11      31271.01      31723.34      1499.28 o                         
   9   1  11      41321.93      43996.90      2058.60 o                         
  11   1  11      55136.41      57040.33      2207.35 o                         
  13   1  11      18552.34      19413.69      1040.95 o                         
  15   1  11      27294.41      27797.30      1241.51 o                         
  17   1  11      16510.57      14376.20      1166.80 o                         
 -26   2  11      18927.74      19050.40      1516.37 o                         
 -24   2  11      23545.16      23787.56      1134.17 o                         
 -22   2  11      37642.81      37922.16      2535.57 o                         
 -20   2  11      29411.39      31453.41      1475.90 o                         
 -18   2  11       3088.38       3322.53       418.08 o                         
 -16   2  11        129.29        -44.90       571.75 o                         
 -14   2  11      12305.02      12410.85       654.23 o                         
 -12   2  11        224.61        742.00       326.27 o                         
 -10   2  11       1129.17        718.81       458.33 o                         
  -8   2  11      27742.50      26550.79      1160.54 o                         
  -6   2  11      79608.77      77240.67      3767.81 o                         
  -4   2  11      48652.22      44607.87      2498.29 o                         
  -2   2  11      42345.42      42002.85      1561.09 o                         
   0   2  11      38255.46      39582.19      1671.29 o                         
   2   2  11         85.26        109.73       144.49 o                         
   4   2  11      15077.83      15198.82       608.58 o                         
   6   2  11       9387.73       9445.85      1113.97 o                         
   8   2  11        613.10        840.05       266.52 o                         
  10   2  11      28078.21      31472.05      1289.95 o                         
  12   2  11      15363.18      16249.15       731.31 o                         
  14   2  11      28488.57      30010.47      1209.02 o                         
  16   2  11      14953.79      15830.43       829.27 o                         
 -25   3  11        553.89        658.34       543.78 o                         
 -23   3  11       7855.79       6346.18       599.71 o                         
 -21   3  11       1639.13       1554.62       553.10 o                         
 -19   3  11      41150.05      41506.04      2580.63 o                         
 -17   3  11      46581.47      46804.56      2071.14 o                         
 -15   3  11      85307.63      86796.58      3918.33 o                         
 -13   3  11      71957.55      78236.41      3745.01 o                         
 -11   3  11      62125.54      59531.57      2472.25 o                         
  -9   3  11      27340.27      25470.57      1111.76 o                         
  -7   3  11       3027.34       3338.13       357.34 o                         
  -5   3  11      18739.79      18581.70       851.49 o                         
  -3   3  11        448.74        198.46        82.12 o                         
  -1   3  11      37132.02      34884.93      1358.68 o                         
   1   3  11      89671.11      89010.80      3685.97 o                         
   3   3  11      75311.16      71656.43      2710.05 o                         
   5   3  11      89948.70      87038.61      3233.01 o                         
   7   3  11      69259.78      69811.19      2612.08 o                         
   9   3  11       8087.19       8326.66       455.88 o                         
  11   3  11        135.88        790.81       344.96 o                         
  13   3  11       5587.46       4550.08       492.75 o                         
  15   3  11        292.19        314.09       430.36 o                         
  17   3  11        348.03         75.99       710.02 o                         
 -26   4  11       4043.92       2414.10       699.15 o                         
 -24   4  11        354.54       1972.48      1030.08 o                         
 -22   4  11        181.76       -350.16       350.16 o                         
 -20   4  11      19234.43      19587.74       897.91 o                         
 -18   4  11      75774.20      74946.06      2856.64 o                         
 -16   4  11      80989.01      79904.52      3048.55 o                         
 -14   4  11      49754.14      48437.84      1854.54 o                         
 -12   4  11      43733.29      39977.55      1544.60 o                         
 -10   4  11     123967.70     121207.10      4467.97 o                         
  -8   4  11      26738.95      27788.67      1089.76 o                         
  -6   4  11        919.09       1133.40       351.76 o                         
  -4   4  11       5355.20       5697.28       621.80 o                         
  -2   4  11      29301.37      29736.33      1859.53 o                         
   0   4  11      36746.80      37042.17      1621.38 o                         
   2   4  11      23481.03      24231.40      1097.11 o                         
   4   4  11      36413.56      34700.79      1396.80 o                         
   6   4  11      73074.20      72478.82      2760.85 o                         
   8   4  11      59085.69      59316.73      2065.20 o                         
  10   4  11       9122.12       9175.86       590.39 o                         
  12   4  11        141.39        -37.65       342.87 o                         
  14   4  11       2590.38       2284.25       337.14 o                         
  16   4  11       6465.67       5132.09       488.39 o                         
 -25   5  11        557.41       1119.46       497.37 o                         
 -23   5  11       3366.19       2021.80       933.75 o                         
 -21   5  11       1817.21       2317.93       377.84 o                         
 -19   5  11       2639.98       2236.79       367.24 o                         
 -17   5  11         60.14       -187.45       501.83 o                         
 -15   5  11       6026.07       6108.78       398.32 o                         
 -13   5  11      18742.98      19196.21       817.52 o                         
 -11   5  11       3175.25       3180.87       295.20 o                         
  -9   5  11        681.47        501.94       146.04 o                         
  -7   5  11       3307.04       2965.86       468.64 o                         
  -5   5  11       5544.25       4201.10       779.94 o                         
  -3   5  11       1126.60       1286.25       391.54 o                         
  -1   5  11       3005.06       2492.75       481.47 o                         
   1   5  11        326.49        324.04       340.25 o                         
   3   5  11      10556.74      11393.61       705.36 o                         
   5   5  11       1544.95       1731.28       308.63 o                         
   7   5  11       4155.30       3683.37       327.82 o                         
   9   5  11       2231.36       2418.59       428.81 o                         
  11   5  11        315.44        531.04       339.34 o                         
  13   5  11       2373.69       1815.54       866.94 o                         
  15   5  11       1192.77        778.63       330.93 o                         
 -24   6  11        768.40       1232.62       431.30 o                         
 -22   6  11      11301.43      10791.01       688.27 o                         
 -20   6  11      22335.12      21504.85      1255.36 o                         
 -18   6  11      27297.08      27845.99      1157.15 o                         
 -16   6  11      43807.22      46141.92      1793.37 o                         
 -14   6  11      49925.08      51079.54      2613.26 o                         
 -12   6  11      47297.61      47312.22      1825.17 o                         
 -10   6  11      16479.08      16282.31       775.80 o                         
  -8   6  11      18632.98      17813.30      1276.11 o                         
  -6   6  11      26334.91      25913.82      1889.25 o                         
  -4   6  11       5827.72       6588.20      1180.78 o                         
  -2   6  11      23874.02      22231.65      1519.17 o                         
   0   6  11      14377.46      13783.37      2159.59 o                         
   2   6  11      47817.82      46673.59      5153.49 o                         
   4   6  11      50175.43      52430.99      2031.09 o                         
   6   6  11      30324.10      31848.59      1181.36 o                         
   8   6  11      29045.37      28182.72      1429.37 o                         
  10   6  11      31902.63      31944.45      1231.46 o                         
  12   6  11       8576.24       8331.08       517.15 o                         
  14   6  11        118.30        148.67       346.94 o                         
 -23   7  11      20593.31      18039.56       914.31 o                         
 -21   7  11        657.71        466.16       391.98 o                         
 -19   7  11       2173.71       2975.55       441.98 o                         
 -17   7  11      10350.23      10797.22       585.97 o                         
 -15   7  11      22232.50      22083.86       957.07 o                         
 -13   7  11      35791.84      36694.80      1575.10 o                         
 -11   7  11      10683.34      11352.70      1539.68 o                         
  -9   7  11        716.92        654.10       442.39 o                         
  -7   7  11       6098.81       6176.46       747.65 o                         
  -5   7  11       9016.84       9474.54       904.37 o                         
  -3   7  11       1473.23       1720.80       860.73 o                         
  -1   7  11         65.83       1009.30       668.59 o                         
   1   7  11      17112.32      18702.44      3377.66 o                         
   3   7  11      46159.03      50461.43      2539.64 o                         
   5   7  11      48962.21      49332.33      1751.16 o                         
   7   7  11      11991.60      11638.90       616.80 o                         
   9   7  11      12448.74      12081.44       922.87 o                         
  11   7  11        720.50        701.92       301.70 o                         
  13   7  11       7375.37       7812.54      1113.97 o                         
  15   7  11       7943.58       5047.86      2094.33 o                         
 -22   8  11      26403.64      28136.84      1416.94 o                         
 -20   8  11       8173.96       8182.83       571.68 o                         
 -18   8  11      10255.10       9984.18       611.97 o                         
 -16   8  11         52.37        254.79       264.12 o                         
 -14   8  11       3076.87       3151.76       393.08 o                         
 -12   8  11       1080.99       1019.29       343.36 o                         
 -10   8  11      19284.16      17656.50       805.76 o                         
  -8   8  11      49628.54      52659.25      4417.05 o                         
  -6   8  11      76054.35      76008.91      4529.73 o                         
  -4   8  11      75248.42      77734.96      4633.22 o                         
  -2   8  11      84327.25      85675.80      5064.07 o                         
   0   8  11      27211.67      27461.87      1806.67 o                         
   2   8  11         80.07       -576.41       576.41 o                         
   4   8  11       9075.26       9106.19       457.17 o                         
   6   8  11       1279.53       1289.34       315.39 o                         
   8   8  11       7431.12       7533.52       898.02 o                         
  10   8  11       5397.42       5638.07       434.63 o                         
  12   8  11      32557.96      34980.50      1623.29 o                         
  14   8  11      57636.06      42337.43      1850.44 o                         
 -21   9  11       3009.56       3800.47       439.42 o                         
 -19   9  11       7532.44       8212.81       653.85 o                         
 -17   9  11       8941.96      10071.20       685.19 o                         
 -15   9  11        125.45       -124.29       469.21 o                         
 -13   9  11       4295.36       4206.99       381.63 o                         
 -11   9  11       3499.27       3503.56       919.77 o                         
  -9   9  11      37353.37      41123.02      2602.42 o                         
  -7   9  11      37449.45      40403.81      2609.40 o                         
  -5   9  11      14652.10      16855.22      1317.09 o                         
  -3   9  11      25037.48      25596.46      1766.29 o                         
  -1   9  11      31807.71      35501.29      2377.07 o                         
   1   9  11      20249.27      19960.41      1455.04 o                         
   3   9  11         73.43        205.34       212.85 o                         
   5   9  11          2.75         96.64       202.28 o                         
   7   9  11      10494.47      11474.15       568.44 o                         
   9   9  11      12404.99      13205.45      1006.77 o                         
  11   9  11      14519.06      15074.54       723.39 o                         
 -20  10  11       1744.71       1515.45       866.73 o                         
 -18  10  11         98.20        335.77       410.17 o                         
 -16  10  11       1108.13       1467.79       663.41 o                         
 -14  10  11      17536.06      17884.91      1656.20 o                         
 -12  10  11       9175.89      10062.06      2703.37 o                         
 -10  10  11       4538.86       4718.89       912.00 o                         
  -8  10  11         54.94       -230.23       560.08 o                         
  -6  10  11         69.61        417.95       533.70 o                         
  -4  10  11       3031.81       5384.33       932.20 o                         
  -2  10  11        779.61        382.49       555.68 o                         
   0  10  11       4496.92       4131.45       743.69 o                         
   2  10  11      22321.88      24870.94      3520.59 o                         
   4  10  11      19997.83      20748.91       867.08 o                         
   6  10  11       2292.50       2483.48       272.78 o                         
   8  10  11         15.54         34.45       229.94 o                         
  10  10  11       1373.25       1451.52       311.94 o                         
 -17  11  11       2597.80       3764.76      1723.01 o                         
 -15  11  11       3557.19       4328.06       528.24 o                         
 -13  11  11       7100.01       8189.20      1625.13 o                         
 -11  11  11      19146.88      18778.25       907.88 o                         
  -9  11  11      22568.39      22709.98      1833.32 o                         
  -7  11  11      36620.36      38765.18      2582.84 o                         
  -5  11  11      39819.14      45952.30      3433.59 o                         
  -3  11  11      49186.92      47923.02      4187.11 o                         
  -1  11  11      17210.49      15994.96      2293.20 o                         
   1  11  11      14437.05      15062.42      1410.63 o                         
   3  11  11       5865.71       5830.67       345.67 o                         
   5  11  11      15274.11      13930.35      1218.07 o                         
   7  11  11       8846.49       8179.19       811.01 o                         
   9  11  11      10602.03       7856.76       451.43 o                         
 -16  12  11       5549.69       2842.01      1173.01 o                         
 -14  12  11      13621.46      14138.99       977.25 o                         
 -12  12  11       5595.35       5084.99       975.70 o                         
 -10  12  11        579.44        279.57       386.86 o                         
  -8  12  11       2298.06       2928.90       760.28 o                         
  -6  12  11      11968.37      13923.76      1701.26 o                         
  -4  12  11      21674.07      20536.27      2299.42 o                         
  -2  12  11       5887.57       7343.42      1988.68 o                         
   0  12  11        870.12        511.33       838.88 o                         
   2  12  11       8732.33       8562.88      1651.54 o                         
   4  12  11      18264.06      18010.27       913.70 o                         
   6  12  11      13271.26      12691.38       593.06 o                         
 -11  13  11      24123.03      22118.32      1097.68 o                         
  -9  13  11       8575.57       8113.68       543.83 o                         
  -7  13  11        560.74      10667.43      2178.23 o                         
  -5  13  11       3265.88       4514.09       939.35 o                         
  -3  13  11        502.39       -490.29       980.36 o                         
  -1  13  11       5203.01       2883.33       716.69 o                         
   1  13  11      20572.95      23202.25      1778.00 o                         
   3  13  11      38779.29      30623.11      1668.41 o                         
 -26   0  12      21499.88      22434.85      1696.60 o                         
 -24   0  12      50355.75      48281.53      3051.39 o                         
 -22   0  12      75885.02      75675.66      4552.22 o                         
 -20   0  12      96470.45      99188.74      5860.40 o                         
 -18   0  12      40426.79      40749.39      2538.68 o                         
 -16   0  12       1020.28        835.87       484.74 o                         
 -14   0  12         38.23        217.51       360.45 o                         
 -12   0  12      17072.29      17354.38      1171.46 o                         
 -10   0  12      62493.15      61465.88      3663.53 o                         
  -8   0  12     107959.38     101528.55      5953.62 o                         
  -6   0  12     175299.06     181905.58     10599.07 o                         
  -4   0  12     184576.94     175280.78     10232.40 o                         
  -2   0  12     118660.55     113786.93      6690.06 o                         
   0   0  12      23686.76      24078.62      1249.14 o                         
   2   0  12       5097.94       5301.09       413.27 o                         
   4   0  12       1462.39       1274.00       332.48 o                         
   6   0  12        759.03       1146.60       416.38 o                         
   8   0  12      23732.69      24280.59      1298.86 o                         
  10   0  12     106202.42     108448.55      5229.62 o                         
  12   0  12      52046.82      52647.31      3228.50 o                         
  14   0  12      64356.14      64309.08      3964.94 o                         
  16   0  12      50208.98      50242.25      3216.08 o                         
 -25   1  12      14785.13      14804.47       914.98 o                         
 -23   1  12      15969.82      14078.15       894.88 o                         
 -21   1  12       1032.67       1493.14       621.46 o                         
 -19   1  12       2234.11       2749.68       452.59 o                         
 -17   1  12       5947.35       7210.76       893.35 o                         
 -15   1  12      39742.50      41464.47      2057.17 o                         
 -13   1  12          7.95       -276.48       276.48 o                         
 -11   1  12       2982.06       3445.45       439.69 o                         
  -9   1  12       3650.62       3058.69       266.63 o                         
  -7   1  12      31452.29      30218.38      1723.01 o                         
  -5   1  12      54332.02      55014.36      2328.34 o                         
  -3   1  12      17618.94      17387.78      1115.53 o                         
  -1   1  12       1830.64       1909.19       268.78 o                         
   1   1  12        163.74        107.28       151.75 o                         
   3   1  12       8135.82       9133.39       421.71 o                         
   5   1  12      15274.84      16478.73       662.47 o                         
   7   1  12       3341.09       3308.66       324.03 o                         
   9   1  12      16781.74      18170.63       832.31 o                         
  11   1  12      16029.63      15548.44       888.69 o                         
  13   1  12      16608.74      16319.17       854.51 o                         
  15   1  12      10162.64       9852.74       741.87 o                         
 -26   2  12       9101.57       7202.67       630.66 o                         
 -24   2  12       5440.90       5248.32       597.63 o                         
 -22   2  12       1565.33       1435.04       438.14 o                         
 -20   2  12       3692.52       4290.44       935.30 o                         
 -18   2  12      15147.88      15353.41      1095.33 o                         
 -16   2  12      80767.70      80969.77      3378.11 o                         
 -14   2  12      14487.75      13291.11       835.87 o                         
 -12   2  12      11027.88      10385.71       566.83 o                         
 -10   2  12      27142.56      26413.45      1153.65 o                         
  -8   2  12      23184.61      22964.89      1010.26 o                         
  -6   2  12      12420.00      12627.13       620.40 o                         
  -4   2  12         31.71       -132.63       132.63 o                         
  -2   2  12      30755.89      28348.37      1260.02 o                         
   0   2  12      46417.65      44051.62      1673.86 o                         
   2   2  12      25193.04      26342.39       965.63 o                         
   4   2  12      21995.24      21630.61       814.84 o                         
   6   2  12      56697.07      56803.58      2165.19 o                         
   8   2  12      28689.53      28354.04      1181.00 o                         
  10   2  12       8704.57       9083.08       548.99 o                         
  12   2  12       3918.02       4048.00       441.98 o                         
  14   2  12      10822.00      10398.14       684.63 o                         
  16   2  12       7952.34       7962.59       640.63 o                         
 -25   3  12      11180.95      12362.21       729.91 o                         
 -23   3  12       7577.39       8123.72       877.82 o                         
 -21   3  12       3835.75       3420.89       514.26 o                         
 -19   3  12       2947.39       3558.15       455.22 o                         
 -17   3  12      14159.29      13746.55       740.78 o                         
 -15   3  12        195.85         38.73       253.49 o                         
 -13   3  12       3831.42       3575.58       644.77 o                         
 -11   3  12       5914.62       6105.49       385.57 o                         
  -9   3  12      18388.67      17472.16       806.94 o                         
  -7   3  12      11582.32      10884.99       522.59 o                         
  -5   3  12        722.40        895.41       160.03 o                         
  -3   3  12      17320.71      16681.55       767.81 o                         
  -1   3  12      36413.32      36788.45      1420.12 o                         
   1   3  12        559.71        215.12       212.85 o                         
   3   3  12       4228.56       4351.97       313.63 o                         
   5   3  12        135.55        326.36       399.29 o                         
   7   3  12       9157.16       9206.77       513.90 o                         
   9   3  12       5061.28       5638.57       454.66 o                         
  11   3  12       4780.29       5659.18      1051.83 o                         
  13   3  12       5120.90       5696.40       666.52 o                         
  15   3  12       8220.10       9008.59       601.67 o                         
 -24   4  12       5500.36       6729.59       574.43 o                         
 -22   4  12        735.66        587.34       362.11 o                         
 -20   4  12        983.57       1415.26       352.34 o                         
 -18   4  12       7248.58       6494.33       432.76 o                         
 -16   4  12       9995.66       9741.44       680.50 o                         
 -14   4  12      85957.55      83430.15      3131.98 o                         
 -12   4  12      31923.11      31671.71      1241.30 o                         
 -10   4  12         21.92         47.08       151.51 o                         
  -8   4  12      12144.21      11663.74       533.75 o                         
  -6   4  12       2310.30       2882.79       532.82 o                         
  -4   4  12          5.68        476.12       386.76 o                         
  -2   4  12       3332.30       3338.08       506.09 o                         
   0   4  12       5785.60       5617.29       397.74 o                         
   2   4  12      61852.48      62680.96      2342.42 o                         
   4   4  12      17883.12      19095.62       823.63 o                         
   6   4  12       4149.56       4336.96       559.32 o                         
   8   4  12       4070.15       3646.40       394.59 o                         
  10   4  12        211.19        849.47       296.70 o                         
  12   4  12       1122.56        798.26       508.05 o                         
  14   4  12       7360.95       6848.88       466.30 o                         
 -25   5  12       8287.37       5285.76      1221.18 o                         
 -23   5  12         89.94        393.15       340.25 o                         
 -21   5  12       6146.73       5956.11       806.35 o                         
 -19   5  12      17283.69      17158.06       796.23 o                         
 -17   5  12      30794.00      31616.69      1308.05 o                         
 -15   5  12      87691.45      87823.56      3327.61 o                         
 -13   5  12      66126.29      69470.92      2980.49 o                         
 -11   5  12      19577.20      20640.96       849.62 o                         
  -9   5  12       1725.25       1464.87       340.25 o                         
  -7   5  12        390.94        893.83       528.24 o                         
  -5   5  12          9.52       -158.66       518.92 o                         
  -3   5  12       2385.86       2851.15       936.86 o                         
  -1   5  12        144.78       -372.88       512.71 o                         
   1   5  12      56988.71      57267.24      2416.58 o                         
   3   5  12      94866.21     101961.50      3762.58 o                         
   5   5  12      62601.46      65274.56      2510.11 o                         
   7   5  12      54175.16      57359.77      2536.48 o                         
   9   5  12      27826.48      26550.09      1048.54 o                         
  11   5  12       5474.53       6308.71       465.79 o                         
  13   5  12       3811.73       4109.19       452.11 o                         
  15   5  12       1109.37        503.75       259.84 o                         
 -24   6  12       6914.07       3447.81       779.94 o                         
 -22   6  12       1908.31       2000.16       344.77 o                         
 -20   6  12       1717.60       1800.96       323.85 o                         
 -18   6  12       2492.24       3483.09       339.34 o                         
 -16   6  12      28462.22      29365.28      1214.72 o                         
 -14   6  12      28056.24      29296.38      1932.75 o                         
 -12   6  12      36499.52      36565.62      1396.90 o                         
 -10   6  12       1660.53       1901.68       155.37 o                         
  -8   6  12        109.40       -319.91       603.26 o                         
  -6   6  12       1090.50       1615.47       528.82 o                         
  -4   6  12        233.73       -449.37       467.13 o                         
  -2   6  12       1544.00       1469.63       482.19 o                         
   0   6  12      21435.68      20818.08      1425.99 o                         
   2   6  12      36939.11      37596.38      1621.82 o                         
   4   6  12      22169.94      21803.78      1402.95 o                         
   6   6  12      11900.63      12717.62       640.65 o                         
   8   6  12      12147.90      11897.47       566.06 o                         
  10   6  12          3.28        443.44       312.77 o                         
  12   6  12       8250.11       8318.05       507.50 o                         
  14   6  12      12622.18      11083.13       661.86 o                         
 -23   7  12      18559.16      15789.08       872.69 o                         
 -21   7  12      12401.76      12799.17       728.58 o                         
 -19   7  12      14207.91      15928.46       761.81 o                         
 -17   7  12       7399.44       7458.23       451.25 o                         
 -15   7  12       1380.05       1466.65       259.79 o                         
 -13   7  12       7181.26       6659.12      1081.35 o                         
 -11   7  12      21698.79      21202.20       985.59 o                         
  -9   7  12      48647.48      48929.55      3033.02 o                         
  -7   7  12      50547.50      50785.22      3170.97 o                         
  -5   7  12      23915.13      23333.93      1706.96 o                         
  -3   7  12      33656.20      32946.38      2686.28 o                         
  -1   7  12      33682.68      32656.32      2120.89 o                         
   1   7  12      14115.22      16175.57      1280.53 o                         
   3   7  12        379.30        723.36       158.47 o                         
   5   7  12      10136.45      11145.13       571.22 o                         
   7   7  12      13977.61      14975.44       730.22 o                         
   9   7  12      18021.05      17356.63      1017.65 o                         
  11   7  12      13520.53      14903.76       815.67 o                         
  13   7  12      21018.55      17170.95       790.56 o                         
 -22   8  12        782.61        380.44       406.15 o                         
 -20   8  12       6101.72       6017.54      1451.12 o                         
 -18   8  12      11693.35      12048.32       846.74 o                         
 -16   8  12      16255.10      18175.87       919.10 o                         
 -14   8  12       7293.79       7767.70      1152.82 o                         
 -12   8  12      17562.45      19711.59      1942.07 o                         
 -10   8  12      16970.52      16364.53      1578.52 o                         
  -8   8  12      11594.08      14293.67      1699.70 o                         
  -6   8  12       3105.74       3914.93       742.65 o                         
  -4   8  12      15064.09      17534.14      1328.65 o                         
  -2   8  12      34781.31      35312.95      2316.25 o                         
   0   8  12      21980.62      23714.29      1660.74 o                         
   2   8  12      11107.39      12286.50      1196.46 o                         
   4   8  12      17442.14      19113.91       843.17 o                         
   6   8  12      17135.86      19156.72       786.62 o                         
   8   8  12      14673.51      15305.50      1003.66 o                         
  10   8  12       8564.27       9262.20       544.91 o                         
  12   8  12       1811.99        905.71       337.85 o                         
 -19   9  12       1234.94       2978.51       916.66 o                         
 -17   9  12          3.13        123.42       898.02 o                         
 -15   9  12       1324.13        454.71       571.75 o                         
 -13   9  12       2825.93       2521.94       289.04 o                         
 -11   9  12       5575.39       6387.59       969.48 o                         
  -9   9  12      12706.36      14527.39      1224.61 o                         
  -7   9  12      52628.68      53864.99      3405.82 o                         
  -5   9  12      54727.80      57605.26      3549.44 o                         
  -3   9  12      38995.49      40644.19      2582.39 o                         
  -1   9  12      10948.55      11700.14      1060.15 o                         
   1   9  12      11095.29       9305.50       988.19 o                         
   3   9  12       8919.49       8085.25      1572.30 o                         
   5   9  12         71.94        -36.92       129.41 o                         
   7   9  12        717.87        644.85       251.74 o                         
   9   9  12       7871.55       7839.20       459.15 o                         
 -18  10  12       3229.34       3325.09       787.71 o                         
 -16  10  12       1658.74       1993.64       430.89 o                         
 -14  10  12         57.02        158.53       852.96 o                         
 -12  10  12        847.35        878.07       184.59 o                         
 -10  10  12       8215.00       8159.65      1479.08 o                         
  -8  10  12      67319.85      75278.38      4567.69 o                         
  -6  10  12     101379.24     110095.73      6490.71 o                         
  -4  10  12      54718.24      63725.21      3912.09 o                         
  -2  10  12      32781.14      35672.43      3626.24 o                         
   0  10  12      10002.48      11570.39      1107.23 o                         
   2  10  12       1249.18       1931.90       701.40 o                         
   4  10  12        782.58       1099.88       589.24 o                         
   6  10  12          0.36         56.46       210.95 o                         
   8  10  12       8923.50       8866.94       512.44 o                         
 -17  11  12      16721.96       9147.25       876.15 o                         
 -15  11  12      33260.83      33459.05      1833.32 o                         
 -13  11  12      24091.02      24100.93      1181.19 o                         
 -11  11  12       7636.69       7531.50      1228.94 o                         
  -9  11  12        509.46        402.93       665.84 o                         
  -7  11  12       4814.40       6386.81       978.19 o                         
  -5  11  12       3815.56       3574.27       871.22 o                         
  -3  11  12       3734.42       3052.39       737.16 o                         
  -1  11  12        151.93        334.17       775.65 o                         
   1  11  12       6200.18       7501.67      1508.60 o                         
   3  11  12      21311.12      20629.26      2919.33 o                         
   5  11  12      23360.68      25160.23      1073.18 o                         
   7  11  12       7319.01       5164.16       742.65 o                         
 -14  12  12      18742.26      13622.49      1283.32 o                         
 -12  12  12      10466.95      10170.42      1187.00 o                         
 -10  12  12       6523.32       6683.84      1584.73 o                         
  -8  12  12        549.63       1364.64       717.13 o                         
  -6  12  12        101.62        551.49       593.48 o                         
  -4  12  12       6487.01       7325.35      1095.07 o                         
  -2  12  12       3073.11       4552.33      1698.15 o                         
   0  12  12      23842.33      24267.69      3644.89 o                         
   2  12  12      22670.53      22208.15      2955.06 o                         
   4  12  12      16923.97      10466.32      1097.73 o                         
  -9  13  12       1613.51        739.80       879.08 o                         
  -7  13  12       1735.12       1279.64       668.98 o                         
  -5  13  12       1933.45       1204.91       785.54 o                         
  -3  13  12        850.99        245.02       596.54 o                         
  -1  13  12        145.12       -528.87       721.51 o                         
 -25   1  13      13730.44      12238.94      1319.06 o                         
 -23   1  13      22558.24      20577.04      1693.49 o                         
 -21   1  13      28296.78      26437.85      1284.10 o                         
 -19   1  13       4772.41       5237.04       486.65 o                         
 -17   1  13       2812.46       2717.54       405.51 o                         
 -15   1  13        465.99        110.60       309.18 o                         
 -13   1  13      14205.05      14344.68       734.55 o                         
 -11   1  13       6619.84       6767.84       400.29 o                         
  -9   1  13      32705.50      32139.29      1388.78 o                         
  -7   1  13      49640.32      51394.96      2233.42 o                         
  -5   1  13      57112.88      59296.91      2474.60 o                         
  -3   1  13      57270.75      57929.06      2173.90 o                         
  -1   1  13      20125.69      19306.86       726.11 o                         
   1   1  13       5798.06       5787.80       336.62 o                         
   3   1  13       4699.47       5205.05       320.70 o                         
   5   1  13       2025.33       2941.28       288.40 o                         
   7   1  13       6981.43       7899.76       439.69 o                         
   9   1  13      30972.60      32592.92      1320.12 o                         
  11   1  13      41592.07      40390.72      1642.30 o                         
  13   1  13      46013.34      46667.13      1872.68 o                         
 -24   2  13      22283.98      19486.05      1979.36 o                         
 -22   2  13       8376.27       8679.01       625.81 o                         
 -20   2  13         26.16        348.22       355.34 o                         
 -18   2  13      25498.46      25696.51      1210.72 o                         
 -16   2  13      28658.76      30064.07      1363.26 o                         
 -14   2  13      19146.67      17926.53       907.41 o                         
 -12   2  13       9850.75       9076.41       884.03 o                         
 -10   2  13          6.31       -179.15       179.15 o                         
  -8   2  13      20302.35      20805.67       979.77 o                         
  -6   2  13      80468.05      82255.94      3425.34 o                         
  -4   2  13      22910.47      22586.03       922.00 o                         
  -2   2  13        841.46        859.89       206.64 o                         
   0   2  13       5039.96       4837.97       279.98 o                         
   2   2  13      12386.05      11908.35       492.83 o                         
   4   2  13      10926.88      10508.58      1216.52 o                         
   6   2  13      13448.50      13297.65       659.70 o                         
   8   2  13       7100.56       6854.38       739.54 o                         
  10   2  13       3588.14       4019.81       421.10 o                         
  12   2  13       6112.86       5066.09       547.92 o                         
  14   2  13       9600.12       9503.17       700.28 o                         
 -25   3  13        975.88       1038.24       537.57 o                         
 -23   3  13       4287.24       4584.21      1252.25 o                         
 -21   3  13        951.12        850.91       545.33 o                         
 -19   3  13       7609.66       6739.97       983.47 o                         
 -17   3  13      36732.38      37568.61      1657.00 o                         
 -15   3  13      17456.98      16592.27       841.52 o                         
 -13   3  13      32032.04      31896.63      1391.71 o                         
 -11   3  13      22232.15      22430.10      1006.21 o                         
  -9   3  13       2148.78       2249.97      1149.71 o                         
  -7   3  13       6076.25       5775.47       408.61 o                         
  -5   3  13        312.21         98.52       110.45 o                         
  -3   3  13        215.96        221.18       160.03 o                         
  -1   3  13      14094.72      13399.32       585.00 o                         
   1   3  13      31668.68      32547.51      1744.76 o                         
   3   3  13      37487.39      37154.75      1449.15 o                         
   5   3  13      56284.21      59801.46      2263.60 o                         
   7   3  13      39438.48      40658.18      1590.97 o                         
   9   3  13        915.70        356.64       334.83 o                         
  11   3  13        785.52       1097.01       394.90 o                         
  13   3  13       6654.35       5667.18       781.49 o                         
 -24   4  13       7024.19       7931.43       622.47 o                         
 -22   4  13       1817.99       1545.68       347.62 o                         
 -20   4  13       1713.79       1228.47       363.22 o                         
 -18   4  13       9004.75       9185.71       526.62 o                         
 -16   4  13      21589.25      21700.11       933.22 o                         
 -14   4  13       4607.35       4648.56       366.66 o                         
 -12   4  13      18858.48      20411.14       963.38 o                         
 -10   4  13        269.40        482.09       154.34 o                         
  -8   4  13       3054.18       2659.28       274.81 o                         
  -6   4  13      11602.09      12615.74       978.06 o                         
  -4   4  13        369.67        403.89       523.75 o                         
  -2   4  13       1277.52       1190.41       804.80 o                         
   0   4  13       4164.71       3996.61       278.78 o                         
   2   4  13      14098.45      15004.80       754.34 o                         
   4   4  13      41701.62      42202.93      1659.27 o                         
   6   4  13      32583.29      32536.12      1328.94 o                         
   8   4  13        735.48        621.62       242.24 o                         
  10   4  13        277.97        136.77       303.11 o                         
  12   4  13        281.11        412.50       765.95 o                         
 -23   5  13       1694.88       1186.82       352.27 o                         
 -21   5  13        144.01        369.81       472.31 o                         
 -19   5  13       1249.44       2285.06       720.90 o                         
 -17   5  13       5196.04       5648.38       393.61 o                         
 -15   5  13         17.06        279.01       237.41 o                         
 -13   5  13       1171.39        908.61       211.47 o                         
 -11   5  13        268.62        123.78       120.31 o                         
  -9   5  13       1000.57        567.78       507.64 o                         
  -7   5  13        256.72        220.90       421.02 o                         
  -5   5  13        773.09       1055.62       512.03 o                         
  -3   5  13       2093.39       2977.30       535.90 o                         
  -1   5  13       1055.13        990.01       404.10 o                         
   1   5  13       4687.12       4476.75       281.96 o                         
   3   5  13       2884.28       2886.05       279.42 o                         
   5   5  13        966.55        917.75       282.42 o                         
   7   5  13        323.86       -416.62       470.76 o                         
   9   5  13         10.20        -70.89       344.63 o                         
  11   5  13        471.07         38.44       383.75 o                         
  13   5  13         30.76        -26.94       380.65 o                         
 -22   6  13        159.64        -70.29       366.70 o                         
 -20   6  13       6060.36       5826.67       441.86 o                         
 -18   6  13       9394.22       9587.15       823.44 o                         
 -16   6  13      18018.79      18178.31       804.20 o                         
 -14   6  13      18288.23      18394.33       801.34 o                         
 -12   6  13      11081.42      10155.81       484.77 o                         
 -10   6  13       1228.95        758.06       560.45 o                         
  -8   6  13        513.89        267.23       702.25 o                         
  -6   6  13        446.85       -277.62       484.52 o                         
  -4   6  13        128.42        -85.47       449.64 o                         
  -2   6  13      18993.04      19671.20      1443.24 o                         
   0   6  13      50234.46      47377.77      2975.57 o                         
   2   6  13      26034.21      24555.62      1669.86 o                         
   4   6  13      18119.26      19892.21       893.14 o                         
   6   6  13       8896.23       9847.41      1238.27 o                         
   8   6  13       9814.67      10209.52       717.79 o                         
  10   6  13       1761.10       2169.30       504.94 o                         
  12   6  13        511.12        121.22       357.34 o                         
 -21   7  13        645.97        876.31       663.41 o                         
 -19   7  13       7866.61       7953.05       540.73 o                         
 -17   7  13      17850.33      17928.17       813.60 o                         
 -15   7  13      53948.09      56362.32      2142.26 o                         
 -13   7  13      35423.10      37428.67      1649.32 o                         
 -11   7  13      13782.16      16352.35      1305.14 o                         
  -9   7  13         19.41       -549.42       549.42 o                         
  -7   7  13         86.53        101.82       590.74 o                         
  -5   7  13       1794.82       2700.74      1140.39 o                         
  -3   7  13       6856.96       8662.59      1154.37 o                         
  -1   7  13        578.89       1309.05       545.26 o                         
   1   7  13      10175.30      12478.99      1494.62 o                         
   3   7  13      29261.41      30537.68      1680.25 o                         
   5   7  13      31714.80      33996.20      1378.79 o                         
   7   7  13       6278.91       7418.90       734.88 o                         
   9   7  13       2319.01       1987.44       838.98 o                         
  11   7  13       3745.07       2717.35       327.46 o                         
 -20   8  13       3961.81       4092.73       584.18 o                         
 -18   8  13       1805.37        940.69       343.76 o                         
 -16   8  13       3890.65       3538.90       375.05 o                         
 -14   8  13       1889.93       2797.91       275.49 o                         
 -12   8  13       1408.18        723.91       566.83 o                         
 -10   8  13      15973.03      16218.41      1390.41 o                         
  -8   8  13      37357.29      42476.25      2720.45 o                         
  -6   8  13      39014.57      41103.41      3057.60 o                         
  -4   8  13      77337.70      82446.30      5018.61 o                         
  -2   8  13      22959.47      26379.35      1825.21 o                         
   0   8  13        161.52       -439.10       572.59 o                         
   2   8  13         25.92       -377.71       682.09 o                         
   4   8  13       1237.70       1659.41       728.67 o                         
   6   8  13        232.14        160.96       353.63 o                         
   8   8  13       1248.16       1778.22       372.88 o                         
  10   8  13      11945.81       6840.20      2510.71 o                         
 -19   9  13       4191.59       3473.51       660.31 o                         
 -17   9  13          1.93       -297.02       297.02 o                         
 -15   9  13       5950.09       5013.43       581.07 o                         
 -13   9  13        900.83        484.53       567.09 o                         
 -11   9  13       7376.65       7230.25       972.29 o                         
  -9   9  13      26338.83      28511.30      2140.94 o                         
  -7   9  13      15585.07      15305.51      1399.38 o                         
  -5   9  13      10153.51      11619.22      1148.15 o                         
  -3   9  13      37380.92      41335.52      2696.25 o                         
  -1   9  13        187.59         57.25       553.85 o                         
   1   9  13       3079.42       3531.86       816.69 o                         
   3   9  13       6309.44       6593.98      1038.00 o                         
   5   9  13       2446.06       2376.76       183.93 o                         
   7   9  13       5308.16       5580.94       402.78 o                         
 -16  10  13       7364.44       6444.26      1639.11 o                         
 -14  10  13      16079.80      15145.40       774.04 o                         
 -12  10  13       5833.12       5757.38       990.99 o                         
 -10  10  13       4421.77       5096.54       757.80 o                         
  -8  10  13       3017.46       2771.72       678.61 o                         
  -6  10  13       9935.04       7286.70       945.47 o                         
  -4  10  13       3977.90       3327.66       681.04 o                         
  -2  10  13        376.51        664.56       616.69 o                         
   0  10  13       7539.21       7337.25      1067.07 o                         
   2  10  13      10245.60      11926.78      1287.29 o                         
   4  10  13      17277.85      15781.39      1113.16 o                         
   6  10  13       8351.08       5620.88      1370.33 o                         
 -15  11  13        888.29        467.38       971.04 o                         
 -13  11  13       1040.23       2676.40       934.55 o                         
 -11  11  13       1253.31       2861.24      1132.62 o                         
  -9  11  13       1392.70       1263.91       706.28 o                         
  -7  11  13      15488.41      15214.68      1527.25 o                         
  -5  11  13      23503.20      25914.90      1955.06 o                         
  -3  11  13       1934.00       1972.43       684.85 o                         
  -1  11  13        146.56       -283.13       752.86 o                         
   1  11  13       2634.50       4293.79      2220.18 o                         
   3  11  13         30.11        159.57       820.27 o                         
 -10  12  13        652.07         81.71       618.77 o                         
  -8  12  13       1166.39       1392.77       743.21 o                         
  -6  12  13      16613.17      18005.14      1479.01 o                         
  -4  12  13      12649.38      12853.36      2022.86 o                         
  -2  12  13        119.22       1005.66      1127.96 o                         
   0  12  13       2795.59       2547.49       791.14 o                         
 -24   0  14      36485.67      31694.66      2215.52 o                         
 -22   0  14      31989.29      29789.87      2044.62 o                         
 -20   0  14        257.94         77.68       528.24 o                         
 -18   0  14       7166.17       9185.24       804.80 o                         
 -16   0  14      10481.69      11030.98      1062.70 o                         
 -14   0  14       1100.66       1249.14       503.39 o                         
 -12   0  14        537.96        584.18       304.52 o                         
 -10   0  14         24.49        366.66       335.59 o                         
  -8   0  14      28726.10      30566.70      1873.71 o                         
  -6   0  14      42864.55      45366.86      2836.98 o                         
  -4   0  14      16591.70      17882.62      1221.18 o                         
  -2   0  14       1498.46       2019.76       320.05 o                         
   0   0  14         56.01        577.96       239.26 o                         
   2   0  14       3202.60       2983.03       410.17 o                         
   4   0  14      15390.93      17494.21      1019.20 o                         
   6   0  14      24886.94      25144.43      1382.76 o                         
   8   0  14       6018.19       6460.12       609.03 o                         
  10   0  14      10005.91      11068.27       807.90 o                         
  12   0  14      39014.07      38515.22      2510.71 o                         
 -23   1  14      10098.65      10747.59      2544.89 o                         
 -21   1  14        480.43        781.27       363.08 o                         
 -19   1  14       5779.92       6007.00       556.26 o                         
 -17   1  14      10560.81      10752.22       689.82 o                         
 -15   1  14       8112.63       7573.21       525.08 o                         
 -13   1  14        390.29        373.60       299.86 o                         
 -11   1  14        705.01        857.39       308.65 o                         
  -9   1  14       3957.74       3549.78       374.71 o                         
  -7   1  14      57475.97      57259.08      3416.50 o                         
  -5   1  14      35966.13      35132.46      1587.84 o                         
  -3   1  14       2389.11       2038.55       397.74 o                         
  -1   1  14      17627.36      17447.74       679.82 o                         
   1   1  14         20.31        -22.75       226.83 o                         
   3   1  14       2452.05       2583.07       299.34 o                         
   5   1  14      23246.23      24935.23      1193.21 o                         
   7   1  14         10.53        381.92       260.31 o                         
   9   1  14       6293.67       6097.98       896.46 o                         
  11   1  14      11510.81      12251.90       688.82 o                         
  13   1  14       2486.80       2130.39       467.99 o                         
 -24   2  14       3357.23       2928.78       528.24 o                         
 -22   2  14       7916.21      10587.52       981.91 o                         
 -20   2  14        216.63       -114.55       353.66 o                         
 -18   2  14      11195.08      10887.46       725.56 o                         
 -16   2  14      10288.58       9817.57       607.17 o                         
 -14   2  14         67.47        -22.58       213.81 o                         
 -12   2  14       2233.70       2500.57       295.74 o                         
 -10   2  14       5868.55       6202.22       486.03 o                         
  -8   2  14       1178.77       1246.19       207.21 o                         
  -6   2  14       8920.97       8736.28       469.92 o                         
  -4   2  14        652.63        283.73       157.93 o                         
  -2   2  14       2898.86       2820.72       430.36 o                         
   0   2  14       4400.13       4389.88       452.11 o                         
   2   2  14         93.07        -87.33       201.04 o                         
   4   2  14      17116.82      18361.67       938.41 o                         
   6   2  14       7776.74       7457.49       475.72 o                         
   8   2  14         12.42        434.57       714.68 o                         
  10   2  14       3869.79       3902.94       598.16 o                         
  12   2  14        386.96        520.78       299.91 o                         
 -23   3  14        127.83       -152.06       685.16 o                         
 -21   3  14       1645.19       1047.45       337.46 o                         
 -19   3  14       1585.46       1965.17       415.86 o                         
 -17   3  14        177.88        421.99       348.02 o                         
 -15   3  14       8779.37       8617.58       536.00 o                         
 -13   3  14       1427.52       1065.62       346.47 o                         
 -11   3  14        359.03        374.80       197.81 o                         
  -9   3  14       2162.35       1926.43       229.00 o                         
  -7   3  14          2.43        277.48       203.53 o                         
  -5   3  14         73.89         15.20       113.14 o                         
  -3   3  14       7905.00       6855.75       362.49 o                         
  -1   3  14          2.53       -180.18       320.05 o                         
   1   3  14      11884.77      12449.05       580.58 o                         
   3   3  14      10800.97      11720.41       578.36 o                         
   5   3  14       2628.01       2904.73       350.08 o                         
   7   3  14        773.91        234.33       340.49 o                         
   9   3  14       1437.02       1090.62       327.81 o                         
  11   3  14          3.30       -351.41       351.41 o                         
 -22   4  14        726.29        963.54       691.38 o                         
 -20   4  14        204.84        100.98       372.88 o                         
 -18   4  14       3625.92       3880.76       357.96 o                         
 -16   4  14      20244.57      19868.68       877.22 o                         
 -14   4  14      27910.30      27584.47      1254.24 o                         
 -12   4  14       6450.73       5748.63       441.24 o                         
 -10   4  14       7000.77       7374.81       877.82 o                         
  -8   4  14       3151.75       3277.38       212.85 o                         
  -6   4  14       3925.39       4316.79       623.90 o                         
  -4   4  14       2622.11       3840.44       568.79 o                         
  -2   4  14       6346.94       6811.21       842.08 o                         
   0   4  14        957.18        953.52       498.72 o                         
   2   4  14      25906.25      26502.36      1466.65 o                         
   4   4  14       6760.09       7553.76      1065.81 o                         
   6   4  14       1582.66       1062.85       296.60 o                         
   8   4  14        530.25        500.79       288.88 o                         
  10   4  14       1239.44        283.99       309.99 o                         
 -21   5  14       1208.90       1163.98       635.45 o                         
 -19   5  14        443.70        405.18       279.16 o                         
 -17   5  14      13378.74      13936.43       674.16 o                         
 -15   5  14      18451.77      19260.74       847.23 o                         
 -13   5  14      15311.69      15122.59       683.81 o                         
 -11   5  14        309.13        491.85       323.16 o                         
  -9   5  14       2905.39       2498.30       568.00 o                         
  -7   5  14      12417.05      13338.63      1102.97 o                         
  -5   5  14      21462.44      22565.50      1536.32 o                         
  -3   5  14       5739.01       6100.05       687.46 o                         
  -1   5  14       7538.92       6722.46       736.93 o                         
   1   5  14      35164.86      35230.11      1542.63 o                         
   3   5  14      33416.99      34425.02      1387.35 o                         
   5   5  14       6588.47       6761.77       455.74 o                         
   7   5  14        494.37        467.06       278.98 o                         
   9   5  14         20.02        432.81       419.49 o                         
  11   5  14       6091.74       7117.79       826.14 o                         
 -22   6  14       2852.89       1935.21       520.35 o                         
 -20   6  14          7.88        189.70       209.15 o                         
 -18   6  14       5116.74       4401.78       380.76 o                         
 -16   6  14      10901.94      10590.65       565.53 o                         
 -14   6  14      11567.93      11781.58       584.35 o                         
 -12   6  14       2611.72       2159.47       410.17 o                         
 -10   6  14       8178.26       7389.11      1378.10 o                         
  -8   6  14      24732.65      26769.30      1965.02 o                         
  -6   6  14       6699.54       7373.61       905.58 o                         
  -4   6  14      12677.83      15015.14      1287.56 o                         
  -2   6  14       4135.09       3368.87       795.47 o                         
   0   6  14        572.87         18.64       717.79 o                         
   2   6  14      18168.79      19331.05      1166.98 o                         
   4   6  14      13165.96      13847.25       670.19 o                         
   6   6  14        994.54       1446.01       292.09 o                         
   8   6  14        569.93        183.49       281.06 o                         
  10   6  14       2471.83       1585.44       375.76 o                         
 -19   7  14         84.92       -135.16       302.96 o                         
 -17   7  14        260.33        120.29       210.37 o                         
 -15   7  14       2151.79       1847.15       315.96 o                         
 -13   7  14       1624.51       1810.91       176.32 o                         
 -11   7  14       1174.27       1538.57       946.18 o                         
  -9   7  14      10494.65       9796.40      1062.21 o                         
  -7   7  14       4593.91       4135.28       716.72 o                         
  -5   7  14      11052.85      10961.87      1029.30 o                         
  -3   7  14       1276.80       1979.69       658.94 o                         
  -1   7  14         17.46        -73.79       551.13 o                         
   1   7  14       1710.82       1685.52       686.11 o                         
   3   7  14       4518.33       2776.93       481.47 o                         
   5   7  14       1132.08        505.71       793.92 o                         
   7   7  14        192.31        582.64       308.91 o                         
   9   7  14       1470.89        903.16       372.70 o                         
 -18   8  14         30.91        185.61       936.86 o                         
 -16   8  14        595.52        183.63       341.40 o                         
 -14   8  14        347.91        548.27       166.44 o                         
 -12   8  14       1319.38       1737.17       725.51 o                         
 -10   8  14        957.93        855.73       639.68 o                         
  -8   8  14        140.33        896.14       988.13 o                         
  -6   8  14       2003.14       1554.85       594.27 o                         
  -4   8  14        251.31        869.91       561.00 o                         
  -2   8  14         90.51       1047.17       801.69 o                         
   0   8  14        124.16        956.12       907.34 o                         
   2   8  14       1239.34       1499.95       647.88 o                         
   4   8  14       4557.62       5202.37       898.02 o                         
   6   8  14       2097.55       1995.13       725.56 o                         
 -17   9  14       2064.47       1679.89       623.02 o                         
 -15   9  14       5836.72       5973.63       402.31 o                         
 -13   9  14       2742.13       3380.56       724.44 o                         
 -11   9  14        116.13        241.96       723.98 o                         
  -9   9  14       9809.90       9717.64      1388.97 o                         
  -7   9  14      22909.79      27095.62      1948.74 o                         
  -5   9  14      24036.12      26247.15      1898.57 o                         
  -3   9  14       5262.88       6300.33       853.78 o                         
  -1   9  14        190.17        -77.68       854.51 o                         
   1   9  14       7349.57       7634.95      1704.36 o                         
   3   9  14      11408.92      12111.30      1001.79 o                         
   5   9  14       1014.81        575.69       650.64 o                         
 -14  10  14      14925.42      12529.79      2756.19 o                         
 -12  10  14       2643.55       2595.47       890.44 o                         
 -10  10  14       1679.11       1786.02       665.74 o                         
  -8  10  14       5434.72       5917.81       877.62 o                         
  -6  10  14       4144.55       5173.41       967.85 o                         
  -4  10  14       1006.65       1170.86       604.60 o                         
  -2  10  14        767.39        451.58       567.82 o                         
   0  10  14        126.60       -371.13       758.19 o                         
   2  10  14       8635.71       8013.22      1039.28 o                         
 -11  11  14        436.93       -876.26      1615.81 o                         
  -9  11  14       2750.22       4098.85       847.90 o                         
  -7  11  14      15263.63      15754.78      3122.86 o                         
  -5  11  14      15677.88      17707.99      1693.49 o                         
  -3  11  14       2607.44       2163.90       795.47 o                         
  -1  11  14       1776.36       1674.00       811.62 o                         
 -23   1  15        112.54       -509.22       509.22 o                         
 -21   1  15      11363.42      14895.18      2325.83 o                         
 -19   1  15      29174.30      33052.34      2386.42 o                         
 -17   1  15      41333.80      45502.15      1996.33 o                         
 -15   1  15      32815.89      34388.38      1539.00 o                         
 -13   1  15      18295.22      19860.01       969.53 o                         
 -11   1  15      19559.98      20986.71       967.19 o                         
  -9   1  15        136.17        161.44       256.00 o                         
  -7   1  15         79.36       -156.22       368.22 o                         
  -5   1  15       9137.65       8511.18       477.77 o                         
  -3   1  15      15068.44      13820.81       692.89 o                         
  -1   1  15      11867.76      12043.54       510.54 o                         
   1   1  15      10084.19       9518.37       739.54 o                         
   3   1  15      21407.39      22569.71      1103.90 o                         
   5   1  15      28319.67      28289.08      1356.34 o                         
   7   1  15      12596.23      13534.52       624.75 o                         
   9   1  15       2634.74       1991.38       340.48 o                         
 -22   2  15        225.89        635.01       611.92 o                         
 -20   2  15       1947.51       1961.84       437.96 o                         
 -18   2  15       6015.61       5487.54       529.61 o                         
 -16   2  15      12304.29      12206.64       711.14 o                         
 -14   2  15      11804.79      11348.51      1025.42 o                         
 -12   2  15       5311.36       5366.89       621.46 o                         
 -10   2  15        640.50        617.04       347.57 o                         
  -8   2  15      10695.15      10873.62       572.37 o                         
  -6   2  15      19954.03      17942.59       895.31 o                         
  -4   2  15      14962.70      13559.25       605.42 o                         
  -2   2  15        117.18        349.07       306.07 o                         
   0   2  15      20232.18      21149.12       834.92 o                         
   2   2  15      36378.23      35717.09      1283.77 o                         
   4   2  15      18007.17      18096.73       764.63 o                         
   6   2  15       9778.95       9893.37      1051.83 o                         
   8   2  15       1489.59       1552.70       286.97 o                         
  10   2  15       6579.29       6101.51       952.39 o                         
 -21   3  15       5632.21       6832.71       528.59 o                         
 -19   3  15        133.71        341.95      1381.20 o                         
 -17   3  15      24245.03      23784.65      1141.12 o                         
 -15   3  15       4260.51       5061.73       983.47 o                         
 -13   3  15         30.10        -36.45       262.30 o                         
 -11   3  15      11671.07      12717.10       647.16 o                         
  -9   3  15      32786.29      34666.66      1568.58 o                         
  -7   3  15      34292.84      34576.02      1385.54 o                         
  -5   3  15       8944.77      10004.28       469.40 o                         
  -3   3  15       6109.41       6396.54       365.11 o                         
  -1   3  15       4297.19       3584.87       315.39 o                         
   1   3  15       1648.84       1575.29       255.79 o                         
   3   3  15       7123.57       6906.21       415.36 o                         
   5   3  15       1519.22       1954.04       795.47 o                         
   7   3  15       2178.52       1887.59       781.49 o                         
   9   3  15       2987.41       3293.48       399.85 o                         
 -22   4  15       1894.33       2174.92      1232.05 o                         
 -20   4  15       8902.53       7691.57       530.84 o                         
 -18   4  15       5414.84       5278.45       392.77 o                         
 -16   4  15      13955.15      13990.38       687.57 o                         
 -14   4  15       6512.80       5652.14       360.48 o                         
 -12   4  15       2770.26       2841.76       267.09 o                         
 -10   4  15      14052.17      14291.83       710.56 o                         
  -8   4  15       6339.83       7050.77       479.71 o                         
  -6   4  15      13007.73      13312.69      1081.35 o                         
  -4   4  15      32074.44      31925.70      2122.88 o                         
  -2   4  15       3971.92       5396.88       801.69 o                         
   0   4  15       9767.62       9047.63      1623.57 o                         
   2   4  15      18298.87      17360.33       804.80 o                         
   4   4  15       3599.49       4008.56       336.25 o                         
   6   4  15       2500.32       1987.24       458.33 o                         
   8   4  15        960.62       2224.42      1306.63 o                         
 -21   5  15       6469.00       4366.83       540.79 o                         
 -19   5  15        123.25       -115.45       297.27 o                         
 -17   5  15       1251.80        952.21       307.74 o                         
 -15   5  15        574.09        712.15       337.14 o                         
 -13   5  15        348.08        247.91       125.64 o                         
 -11   5  15       2149.57       1916.78       652.54 o                         
  -9   5  15        654.43        444.58       719.20 o                         
  -7   5  15        154.17        116.04       653.60 o                         
  -5   5  15       2511.00       2927.58       739.24 o                         
  -3   5  15       1227.81       1036.23       747.31 o                         
  -1   5  15        625.24        701.59       640.11 o                         
   1   5  15       1375.69        882.90       693.79 o                         
   3   5  15       1608.10       1392.76       234.70 o                         
   5   5  15         32.71        444.31       327.82 o                         
   7   5  15        647.98        139.98       425.92 o                         
 -20   6  15       2300.88       1353.75       371.25 o                         
 -18   6  15       8125.37       9145.45       588.84 o                         
 -16   6  15        431.21          8.64       198.68 o                         
 -14   6  15       2232.86       2035.02       180.30 o                         
 -12   6  15        476.51        799.91       559.03 o                         
 -10   6  15       5099.62       4541.86       777.95 o                         
  -8   6  15      16886.10      18171.34      1433.67 o                         
  -6   6  15      17083.71      17841.23      1344.66 o                         
  -4   6  15      21449.99      24720.40      1715.98 o                         
  -2   6  15      11293.04      13310.89      1260.73 o                         
   0   6  15        715.52       -162.66       551.65 o                         
   2   6  15       2434.16       1873.77       421.71 o                         
   4   6  15        151.89        -17.27       173.20 o                         
   6   6  15       1209.56        607.57       246.58 o                         
 -19   7  15       1965.82        642.11       486.30 o                         
 -17   7  15       5458.54       4387.82       420.29 o                         
 -15   7  15      23827.76      25150.97      1164.24 o                         
 -13   7  15         12.92       -512.41       512.41 o                         
 -11   7  15      20655.16      24438.43      2630.35 o                         
  -9   7  15      28606.80      28343.77      3157.04 o                         
  -7   7  15      11680.90      11341.85      1144.37 o                         
  -5   7  15      16809.40      18511.67      1475.36 o                         
  -3   7  15      21455.05      22448.31      1590.39 o                         
  -1   7  15        451.11        195.28       832.76 o                         
   1   7  15      12630.26      15426.46      1286.74 o                         
   3   7  15       6092.93       7199.87      1987.13 o                         
   5   7  15          4.76         87.94       216.77 o                         
 -16   8  15      35804.67      37358.48      3758.30 o                         
 -14   8  15      36823.07      39970.86      3556.33 o                         
 -12   8  15       3060.46       5290.52       822.83 o                         
 -10   8  15        223.77       1534.36       716.22 o                         
  -8   8  15       1105.87        262.79       666.30 o                         
  -6   8  15         94.52       1286.43       870.05 o                         
  -4   8  15       2219.75       3183.79       753.53 o                         
  -2   8  15       7552.00       8576.11       914.46 o                         
   0   8  15      38363.64      52899.01      4803.92 o                         
   2   8  15      37457.95      40517.92      2171.02 o                         
   4   8  15      11252.52      11797.95      1004.52 o                         
 -15   9  15      28290.42      17879.52      1926.54 o                         
 -13   9  15      13198.05      14587.33      1265.97 o                         
 -11   9  15       3297.89       4546.45      2492.07 o                         
  -9   9  15        302.48       2011.00       753.43 o                         
  -7   9  15        266.42       -252.36       664.46 o                         
  -5   9  15       3088.54       2073.03      1357.90 o                         
  -3   9  15       1975.07       2032.36       685.73 o                         
  -1   9  15       1613.61        457.99       702.08 o                         
   1   9  15      21154.44      24166.53      3708.59 o                         
 -10  10  15      14517.47       9537.57       807.09 o                         
  -8  10  15       1603.64        963.81       676.78 o                         
  -6  10  15        142.19       -494.88       675.79 o                         
  -4  10  15       2484.28       4911.47      3264.24 o                         
  -2  10  15        653.06       1669.85       821.52 o                         
 -20   0  16      82445.55      95105.73      5714.36 o                         
 -18   0  16     128407.80     135280.25      7849.09 o                         
 -16   0  16      48835.51      54601.82      3411.84 o                         
 -14   0  16      35548.77      39677.36      2485.86 o                         
 -12   0  16      40249.48      48412.04      2973.70 o                         
 -10   0  16      27068.37      31001.72      1914.11 o                         
  -8   0  16       3829.73       3893.47       472.31 o                         
  -6   0  16       2624.97       2140.94       375.99 o                         
  -4   0  16      20251.66      20576.67      1118.63 o                         
  -2   0  16      56312.21      60319.28      2951.95 o                         
   0   0  16      36922.12      37735.29      1966.93 o                         
   2   0  16      19107.38      22484.56      1584.73 o                         
   4   0  16     111930.75     121750.99      5782.72 o                         
   6   0  16      53900.26      53492.50      2759.30 o                         
   8   0  16       2057.48       1858.18       385.31 o                         
 -21   1  16        138.42        194.36       412.77 o                         
 -19   1  16      11124.84      11329.34       884.03 o                         
 -17   1  16       3881.54       3804.86       442.52 o                         
 -15   1  16       2747.98       3160.83       384.51 o                         
 -13   1  16       3147.71       2584.98       629.23 o                         
 -11   1  16        544.00        701.57       266.33 o                         
  -9   1  16      15093.55      14292.33       702.00 o                         
  -7   1  16      13918.48      13113.40       659.47 o                         
  -5   1  16       4160.65       3526.06       293.02 o                         
  -3   1  16         17.68        597.19       326.27 o                         
  -1   1  16       6069.70       6118.53       641.66 o                         
   1   1  16        894.90       1213.26       462.99 o                         
   3   1  16       6663.72       7123.88       842.08 o                         
   5   1  16      23036.45      24773.18       965.86 o                         
   7   1  16          4.45         33.15       556.21 o                         
 -20   2  16       5436.89       5905.05       783.04 o                         
 -18   2  16       2551.99       3352.90      1040.95 o                         
 -16   2  16      12474.85      13922.96       807.79 o                         
 -14   2  16       7402.23       7892.92       521.52 o                         
 -12   2  16       5847.04       6617.31      1578.52 o                         
 -10   2  16      11717.16      12424.10       800.42 o                         
  -8   2  16      59858.39      63049.25      2724.44 o                         
  -6   2  16      48206.37      48653.75      1849.58 o                         
  -4   2  16      12788.99      14033.91       613.21 o                         
  -2   2  16       7318.27       7959.54       410.01 o                         
   0   2  16      11082.38      11477.61       514.15 o                         
   2   2  16      10169.93      10233.67       508.62 o                         
   4   2  16         44.79       -119.96       497.17 o                         
   6   2  16      13586.40      14129.77       714.83 o                         
   8   2  16      32173.87      29459.48      1617.47 o                         
 -21   3  16       4650.08       2228.36       479.10 o                         
 -19   3  16       2149.35       2782.20       683.61 o                         
 -17   3  16      18139.50      20527.07      1570.75 o                         
 -15   3  16       6304.69       7303.30       675.84 o                         
 -13   3  16       3568.09       4202.72       355.79 o                         
 -11   3  16       6063.96       6125.57       401.93 o                         
  -9   3  16       2648.88       3407.99       284.53 o                         
  -7   3  16       4409.20       4075.68       299.86 o                         
  -5   3  16        235.32        176.27       139.34 o                         
  -3   3  16       2208.25       2052.76       183.65 o                         
  -1   3  16       7494.22       7312.03       828.10 o                         
   1   3  16       9423.58       9658.84       496.02 o                         
   3   3  16       2811.79       2638.60       472.31 o                         
   5   3  16       3022.34       2506.61       890.25 o                         
   7   3  16       5636.92       3183.90      1979.36 o                         
 -20   4  16       2111.37       1409.78       725.56 o                         
 -18   4  16       2460.32       2354.08       353.00 o                         
 -16   4  16       5471.90       5001.05      1000.56 o                         
 -14   4  16        490.43        781.23       574.85 o                         
 -12   4  16       1581.49       1831.14       253.68 o                         
 -10   4  16      16219.43      15774.98       685.59 o                         
  -8   4  16      15719.16      14934.84      1845.75 o                         
  -6   4  16      17317.41      19461.83      1837.98 o                         
  -4   4  16       9814.05      10140.24       899.88 o                         
  -2   4  16        644.35        585.70       462.65 o                         
   0   4  16       2251.27       2298.25       312.38 o                         
   2   4  16       2496.18       3173.50       610.59 o                         
   4   4  16       3213.42       2875.96       323.37 o                         
   6   4  16        187.44         65.69       271.39 o                         
 -19   5  16        452.30          6.21       338.70 o                         
 -17   5  16       1372.01       1117.70       232.23 o                         
 -15   5  16        401.36        564.22       669.63 o                         
 -13   5  16         14.68       -140.99       143.88 o                         
 -11   5  16      21394.69      21454.20      1575.41 o                         
  -9   5  16      45713.31      47690.11      2956.07 o                         
  -7   5  16      27842.29      30564.47      2274.56 o                         
  -5   5  16      40561.19      43527.19      2733.94 o                         
  -3   5  16      16471.12      17077.77      1291.60 o                         
  -1   5  16         37.95        196.97      1749.42 o                         
   1   5  16       7433.34       7748.68      1143.49 o                         
   3   5  16       2329.91       2394.18       304.55 o                         
   5   5  16       1711.16       1352.84       362.00 o                         
 -18   6  16       7136.68       4977.93      1507.05 o                         
 -16   6  16       7050.44       7582.76       484.04 o                         
 -14   6  16       5075.91       4684.05       967.93 o                         
 -12   6  16        826.61       2383.31       894.91 o                         
 -10   6  16      21592.93      24220.59      3349.69 o                         
  -8   6  16      32132.67      29810.74      2263.68 o                         
  -6   6  16      29803.85      31999.05      2144.05 o                         
  -4   6  16      14917.81      15296.71      1274.02 o                         
  -2   6  16        438.08        714.31       609.48 o                         
   0   6  16        418.06         12.66       700.56 o                         
   2   6  16       5956.71       5513.84       660.92 o                         
   4   6  16       1378.64       1092.60       444.35 o                         
 -15   7  16      23092.40      24571.12      1751.86 o                         
 -13   7  16      27649.55      29570.08      6307.86 o                         
 -11   7  16       7389.12      10584.53      1094.90 o                         
  -9   7  16       5110.42       6474.24       819.80 o                         
  -7   7  16      13164.47      16845.35      1366.92 o                         
  -5   7  16       4825.58       4227.12      1058.04 o                         
  -3   7  16       7363.24       8344.23       862.36 o                         
  -1   7  16      20460.92      21650.20      1632.71 o                         
   1   7  16      31743.30      29307.30      1645.33 o                         
   3   7  16      15156.74      13034.94      1007.29 o                         
 -14   8  16       1158.43       2152.00       892.78 o                         
 -12   8  16       6462.56       6078.14       774.97 o                         
 -10   8  16       9122.57       8279.63       993.91 o                         
  -8   8  16      12536.40      16167.21      2880.49 o                         
  -6   8  16       6214.62       6839.50       827.64 o                         
  -4   8  16      12837.35      12553.21      1279.70 o                         
  -2   8  16       8325.87       8831.11      1039.28 o                         
   0   8  16       4208.39       3176.83       809.30 o                         
  -9   9  16        132.52       -511.34       756.07 o                         
  -7   9  16       1309.77       1300.33       690.58 o                         
  -5   9  16        584.71        335.59       941.52 o                         
  -3   9  16       4295.22       2212.41       689.82 o                         
 -19   1  17      20036.51      17328.73       946.93 o                         
 -17   1  17      32305.29      33485.02      1585.21 o                         
 -15   1  17      31373.14      34579.84      1773.43 o                         
 -13   1  17      24349.40      26898.35      1604.93 o                         
 -11   1  17      16207.98      16842.69      1586.29 o                         
  -9   1  17       2041.89       1293.19       292.85 o                         
  -7   1  17       4840.03       4140.05       706.92 o                         
  -5   1  17       2662.06       3213.57       255.12 o                         
  -3   1  17      21070.38      23625.79       894.91 o                         
  -1   1  17      29210.80      30678.52      1146.89 o                         
   1   1  17      41902.79      45719.81      1626.78 o                         
   3   1  17      61355.71      63427.69      2235.75 o                         
   5   1  17      29281.36      24848.62      1214.96 o                         
 -18   2  17      34515.62      34747.33      1797.58 o                         
 -16   2  17      15236.96      16762.29      1423.15 o                         
 -14   2  17       9010.47       9035.06       582.03 o                         
 -12   2  17        942.51       1384.18       270.26 o                         
 -10   2  17       1778.00       1524.73       314.30 o                         
  -8   2  17        619.86        780.34       397.74 o                         
  -6   2  17         48.38        -41.14       187.10 o                         
  -4   2  17       1879.83       1933.47       318.50 o                         
  -2   2  17       3322.34       3303.73       767.51 o                         
   0   2  17      14459.60      14836.17       671.18 o                         
   2   2  17      23044.52      23641.07       927.10 o                         
   4   2  17      22432.35      22642.70       983.87 o                         
 -17   3  17       2825.12       2115.54       652.54 o                         
 -15   3  17       1459.11       1002.80       431.61 o                         
 -13   3  17        767.72        615.40       327.82 o                         
 -11   3  17       9062.20       9760.10       552.33 o                         
  -9   3  17      38509.90      41245.14      1626.17 o                         
  -7   3  17      57559.55      58887.44      2232.16 o                         
  -5   3  17      47419.93      48755.55      1848.82 o                         
  -3   3  17       2207.11       2322.62       201.35 o                         
  -1   3  17         28.36        176.03       344.91 o                         
   1   3  17          1.64        305.17       236.68 o                         
   3   3  17       6463.50       6430.31       426.78 o                         
 -16   4  17       1438.27       1026.87       240.85 o                         
 -14   4  17       3537.25       2470.04       722.45 o                         
 -12   4  17       3992.66       4699.10       804.80 o                         
 -10   4  17      24702.08      26928.65      2709.58 o                         
  -8   4  17      42965.88      45433.64      2858.48 o                         
  -6   4  17      35763.67      36193.66      2465.59 o                         
  -4   4  17      13608.16      14350.92      1260.17 o                         
  -2   4  17        487.87         13.18       563.78 o                         
   0   4  17       1280.41       1009.11       399.40 o                         
   2   4  17        151.34        141.87       254.20 o                         
 -15   5  17         38.72        145.85      1016.09 o                         
 -13   5  17         96.46       -102.33       470.76 o                         
 -11   5  17        338.67        474.59       575.35 o                         
  -9   5  17        319.99       1183.61       560.65 o                         
  -7   5  17        838.55       1191.13       610.72 o                         
  -5   5  17        529.28       -282.03       563.27 o                         
  -3   5  17       2509.77       1616.07       904.23 o                         
  -1   5  17        269.75        -80.60       455.82 o                         
   1   5  17       2725.88       2513.16       845.19 o                         
 -14   6  17       2134.70       1979.97       696.47 o                         
 -12   6  17      26156.55      30631.19      2100.22 o                         
 -10   6  17      23636.69      24178.26      1734.39 o                         
  -8   6  17      16268.25      18712.98      1388.59 o                         
  -6   6  17      18041.55      17935.84      1438.18 o                         
  -4   6  17      22412.73      24802.28      1731.54 o                         
  -2   6  17      19360.19      19104.72      2384.87 o                         
   0   6  17       4691.80       3275.11      1211.85 o                         
 -11   7  17      17652.04      16064.72      1420.49 o                         
  -9   7  17      19293.06      19919.21      1505.48 o                         
  -7   7  17      39761.18      39429.94      2566.67 o                         
  -5   7  17      36830.30      38674.80      2510.14 o                         
  -3   7  17       6893.14       7004.63      1374.99 o                         
 -16   0  18      20896.40      15977.84      1246.04 o                         
 -14   0  18      17728.57      19591.65      1413.83 o                         
 -12   0  18       2803.04       2106.76       441.24 o                         
 -10   0  18        290.66        462.99       292.09 o                         
  -8   0  18       2936.07       2678.51       382.20 o                         
  -6   0  18       2373.62       1957.61       304.52 o                         
  -4   0  18       4942.44       4443.47       407.06 o                         
  -2   0  18      16766.64      16509.19       997.45 o                         
   0   0  18      42313.76      44708.11      2765.51 o                         
 -15   1  18       4609.02       3726.95       689.83 o                         
 -13   1  18       1161.50       1258.59       364.41 o                         
 -11   1  18         90.16        -95.46       255.63 o                         
  -9   1  18       3787.22       4628.75       365.79 o                         
  -7   1  18       2233.74       2043.54       254.52 o                         
  -5   1  18        196.28         22.75       204.30 o                         
  -3   1  18       1385.08        867.57       302.96 o                         
  -1   1  18       2278.79       2391.23       416.38 o                         
   1   1  18      13761.85      11392.53       565.75 o                         
 -16   2  18       5368.58       3928.47      1162.14 o                         
 -14   2  18       2012.59       2122.19       341.81 o                         
 -12   2  18       5503.99       5341.96       504.36 o                         
 -10   2  18      20111.38      19419.11       918.96 o                         
  -8   2  18      29095.89      29737.11      1338.31 o                         
  -6   2  18      19477.20      20140.71      1031.63 o                         
  -4   2  18       7798.12       7798.63       396.23 o                         
  -2   2  18       5592.26       4754.90       591.94 o                         
   0   2  18       4465.12       2182.07       891.80 o                         
 -15   3  18      12356.41       8315.08      1716.79 o                         
 -13   3  18       3813.40       3852.42       351.50 o                         
 -11   3  18       5560.37       5114.46       655.64 o                         
  -9   3  18       6928.73       7850.79       384.47 o                         
  -7   3  18      12280.38      12532.02       531.43 o                         
  -5   3  18       1959.66       1420.00       163.39 o                         
  -3   3  18       6465.05       6374.92       323.87 o                         
  -1   3  18      17972.58      17080.09       741.94 o                         
 -14   4  18        921.40       1242.93       798.58 o                         
 -12   4  18      11302.60      10878.57       767.16 o                         
 -10   4  18      12302.32      14517.33      1191.81 o                         
  -8   4  18      13286.92      13306.61      1075.43 o                         
  -6   4  18      22345.25      24366.59      1647.50 o                         
  -4   4  18      15741.30      16154.03      1531.91 o                         
  -2   4  18         82.27       -605.11       605.11 o                         
 -11   5  18      35283.89      23364.93      8764.19 o                         
  -9   5  18      38570.46      33809.73      3088.68 o                         
  -7   5  18      39348.84      36207.47      4269.46 o                         
  -5   5  18      26806.03      22397.40      1575.53 o                         
  -9   1  19       1033.55       1003.66       332.48 o                         
  -7   1  19        786.27        696.85       385.49 o                         
                                                                                
